# Supplementary material for: The serine protease DPP9 and the redox sensor KEAP1 form a mutually inhibitory complex[image]
Source: J Biol Chem. 2024 Nov 29;301(1):108034. doi: 10.1016/j.jbc.2024.108034 (PMC11773481; doi:10.1016/j.jbc.2024.108034)
Supplement: Table S2 [file mmc2.xlsx]

## Sheet: PeptideGroups
Checked	Confidence	Annotated Sequence	Modifications	Qvality PEP	Qvality q-value	# Protein Groups	# Proteins	# PSMs	Master Protein Accessions	Positions in Master Proteins	Modifications in Master Proteins	Master Protein Descriptions	# Missed Cleavages	Theo. MH+ [Da]	Abundance Ratio: (GFP) / (WT)	Abundance Ratio: (GFP) / (S730A)	Abundance Ratio: (WT) / (S730A)	Abundance Ratio (log2): (GFP) / (WT)	Abundance Ratio (log2): (GFP) / (S730A)	Abundance Ratio (log2): (WT) / (S730A)	Abundances (Grouped): GFP	Abundances (Grouped): WT	Abundances (Grouped): S730A	Abundances (Grouped) CV [%]: GFP	Abundances (Grouped) CV [%]: WT	Abundances (Grouped) CV [%]: S730A	Abundance: F3: GFP, Sample	Abundance: F3: WT, Sample	Abundance: F3: S730A, Sample	Quan Info	Found in Sample: [S8] F3: GFP, Sample	Found in Sample: [S9] F3: WT, Sample	Found in Sample: [S10] F3: S730A, Sample	Confidence (by Search Engine): Sequest HT	Percolator q-Value (by Search Engine): Sequest HT	Percolator PEP (by Search Engine): Sequest HT	XCorr (by Search Engine): Sequest HT
FALSE	High	[R].AAAAAAAAAASGAAIPPLIPPR.[R]	1xTMT6plex [N-Term]	0.000167541	0.000428567	1	2	1	O14654	O14654 [124-145]		Insulin receptor substrate 4 OS=Homo sapiens OX=9606 GN=IRS4 PE=1 SV=1	0	2128.24																Excluded by Method	High	High	High	High	0.000436	0.0001287	2.77
FALSE	High	[K].IIVDELKQEVISTSSK.[A]	2xTMT6plex [K7; K16]; 1xTMT6plex [N-Term]	4.12149e-06	0.000428567	1	9	1	P63244	P63244 [265-280]		Receptor of activated protein C kinase 1 OS=Homo sapiens OX=9606 GN=RACK1 PE=1 SV=3	1	2476.48																No Quan Values	High	High	High	High	0.000436	2.869e-06	4.19
FALSE	High	[R].LIVDEAINEDNSVVSLSQPK.[M]	1xTMT6plex [K20]; 1xTMT6plex [N-Term]	1.18891e-05	0.000428567	1	7	1	P55072	P55072 [26-45]		Transitional endoplasmic reticulum ATPase OS=Homo sapiens OX=9606 GN=VCP PE=1 SV=4	0	2628.45	0.757	0.39	0.515	-0.4	-1.36	-0.96	248.4	328.1	636.5				248.4	328.1	636.5		High	High	High	High	0.000436	8.5e-06	4.17
FALSE	High	[K].LIVAYVDDLDR.[R]	1xTMT6plex [N-Term]	2.32219e-05	0.000428567	1	3	1	A0A7P0T8N8	A0A7P0T8N8 [1087-1097]		Transcription elongation regulator 1 OS=Homo sapiens OX=9606 GN=TCERG1 PE=1 SV=1	0	1520.85	0.652	0.629	0.965	-0.62	-0.67	-0.05	103.8	159.2	164.9				103.8	159.2	164.9		High	High	High	High	0.000436	1.695e-05	3.48
FALSE	High	[R].LITTQQWLIK.[LX]	1xTMT6plex [K10]; 1xTMT6plex [N-Term]	0.000161132	0.000428567	1	256	1	A8JLH9	A8JLH9 [42-51]		ATP synthase subunit a OS=Homo sapiens OX=9606 GN=ATP6 PE=3 SV=1	0	1702.07																Excluded by Method	High	High	High	High	0.000436	0.0001241	3.13
FALSE	High	[R].LLTSFLPAQLLR.[L]	1xTMT6plex [N-Term]	0.000464792	0.000428567	1	19	1	F5GZS6	F5GZS6 [409-420]		Solute carrier family 3 member 2 OS=Homo sapiens OX=9606 GN=SLC3A2 PE=1 SV=1	0	1601	0.621	0.506	0.814	-0.69	-0.98	-0.3	47.7	76.8	94.3				47.7	76.8	94.3		High	High	High	High	0.000436	0.0003686	2.66
FALSE	High	[K].LLTQHENIKNEIDNYEEDYQK.[M]	2xTMT6plex [K9; K21]; 1xTMT6plex [N-Term]	1.97172e-08	0.000428567	2	6	1	B2ZZ89; Q01082-3	B2ZZ89 [1100-1120]; Q01082-3 [1087-1107]		Spectrin beta chain OS=Homo sapiens OX=9606 GN=SPTBN1 PE=2 SV=1 Isoform 2 of Spectrin beta chain, non-erythrocytic 1 OS=Homo sapiens OX=9606 GN=SPTBN1	1	3323.74	0.672	0.693	1.031	-0.57	-0.53	0.04	275.7	410.4	398.1				275.7	410.4	398.1	Shared	High	High	High	High	0.000436	1.188e-08	5.11
FALSE	High	[R].IITITGTQDQIQNAQYLLQNSVK.[Q]	2xDeamidated [Q8; N20]; 1xTMT6plex [K23]; 1xTMT6plex [N-Term]	0.000278169	0.000428567	2	8	1	P61978-2; P61978-3	P61978-2 [434-456]; P61978-3 [410-432]		Isoform 2 of Heterogeneous nuclear ribonucleoprotein K OS=Homo sapiens OX=9606 GN=HNRNPK Isoform 3 of Heterogeneous nuclear ribonucleoprotein K OS=Homo sapiens OX=9606 GN=HNRNPK	0	3049.68	0.653	0.876	1.343	-0.62	-0.19	0.43	53.2	81.5	60.7				53.2	81.5	60.7	Shared	High	High	High	High	0.000436	0.0002173	5.63
FALSE	High	[R].IITITGTQDQIQNAQYLLQNSVK.[Q]	1xDeamidated [Q]; 1xTMT6plex [K23]; 1xTMT6plex [N-Term]	7.04825e-08	0.000428567	2	8	4	P61978-2; P61978-3	P61978-2 [434-456]; P61978-3 [410-432]		Isoform 2 of Heterogeneous nuclear ribonucleoprotein K OS=Homo sapiens OX=9606 GN=HNRNPK Isoform 3 of Heterogeneous nuclear ribonucleoprotein K OS=Homo sapiens OX=9606 GN=HNRNPK	0	3048.7	0.775	0.925	1.193	-0.37	-0.11	0.26	696.6	898.8	753.1				696.6	898.8	753.1	Shared	High	High	High	High	0.000436	4.404e-08	4.63
FALSE	High	[R].IITITGTQDQIQNAQYLLQNSVK.[Q]	1xTMT6plex [K23]; 1xTMT6plex [N-Term]	2.51952e-07	0.000428567	2	8	1	P61978-2; P61978-3	P61978-2 [434-456]; P61978-3 [410-432]		Isoform 2 of Heterogeneous nuclear ribonucleoprotein K OS=Homo sapiens OX=9606 GN=HNRNPK Isoform 3 of Heterogeneous nuclear ribonucleoprotein K OS=Homo sapiens OX=9606 GN=HNRNPK	0	3047.71	0.684	0.788	1.152	-0.55	-0.34	0.2	313.6	458.6	398.1				313.6	458.6	398.1	Shared	High	High	High	High	0.000436	1.631e-07	4.16
FALSE	High	[R].IITLAGPTNAIFK.[A]	1xTMT6plex [K13]; 1xTMT6plex [N-Term]	7.19623e-05	0.000428567	2	15	1	F8VZX2; Q15366	F8VZX2 [58-70]; Q15366 [58-70]		Poly(rC) binding protein 2 OS=Homo sapiens OX=9606 GN=PCBP2 PE=1 SV=1 Poly(rC)-binding protein 2 OS=Homo sapiens OX=9606 GN=PCBP2 PE=1 SV=1	0	1817.13																Excluded by Method	High	High	High	High	0.000436	5.404e-05	2.77
FALSE	High	[R].IITGGAPELAVEGNGPVESNAVLTK.[A]	1xTMT6plex [K25]; 1xTMT6plex [N-Term]	0.000147115	0.000428567	1	4	1	Q12996	Q12996 [658-682]		Cleavage stimulation factor subunit 3 OS=Homo sapiens OX=9606 GN=CSTF3 PE=1 SV=1	0	2894.62	0.796	0.693	0.87	-0.33	-0.53	-0.2	102.7	129	148.3				102.7	129	148.3		High	High	High	High	0.000436	0.0001126	5.48
FALSE	High	[K].ILTFDQLALDSPK.[G]	1xTMT6plex [K13]; 1xTMT6plex [N-Term]	3.69703e-07	0.000428567	1	7	1	G3V203	G3V203 [120-132]		Ribosomal protein L18 OS=Homo sapiens OX=9606 GN=RPL18 PE=1 SV=1	0	1919.13	0.713	0.582	0.816	-0.49	-0.78	-0.29	350	490.9	601.3				350	490.9	601.3		High	High	High	High	0.000436	2.414e-07	4.02
FALSE	High	[K].LLVDVDESTLSPEEQK.[EK]	1xTMT6plex [K16]; 1xTMT6plex [N-Term]	7.642e-06	0.000428567	1	5	1	O75533	O75533 [478-493]		Splicing factor 3B subunit 1 OS=Homo sapiens OX=9606 GN=SF3B1 PE=1 SV=3	0	2260.23																Excluded by Method	High	High	High	High	0.000436	5.415e-06	3.7
FALSE	High	[R].IITEGFEAAK.[E]	1xTMT6plex [K10]; 1xTMT6plex [N-Term]	0.000400276	0.000428567	1	6	1	B2R9K8	B2R9K8 [118-127]		cDNA, FLJ94440, highly similar to Homo sapiens chaperonin containing TCP1, subunit 6A (zeta 1)(CCT6A), mRNA OS=Homo sapiens OX=9606 PE=2 SV=1	0	1536.9	0.745	0.487	0.654	-0.43	-1.04	-0.61	846.7	1137.2	1739.7				846.7	1137.2	1739.7		High	High	High	High	0.000436	0.0003146	3.27
FALSE	High	[R].ILTEAEIDAHLVALAERD.[-]	1xTMT6plex [N-Term]	1.72824e-07	0.000428567	1	5	1	A0A140VK44	A0A140VK44 [229-246]		Proteasome subunit alpha type OS=Homo sapiens OX=9606 PE=2 SV=1	1	2208.21	0.688	0.535	0.778	-0.54	-0.9	-0.36	104.8	152.4	195.9				104.8	152.4	195.9		High	High	High	High	0.000436	1.106e-07	4.03
FALSE	High	[K].LISWYDNEFGYSNR.[V]	1xTMT6plex [N-Term]	4.65538e-05	0.000428567	1	4	1	P04406	P04406 [310-323]		Glyceraldehyde-3-phosphate dehydrogenase OS=Homo sapiens OX=9606 GN=GAPDH PE=1 SV=3	0	1992.97	0.943	0.985	1.045	-0.09	-0.02	0.06	160.9	170.7	163.3				160.9	170.7	163.3		High	High	High	High	0.000436	3.464e-05	4.63
FALSE	High	[R].LLSSFDFFLTDAR.[I]	1xTMT6plex [N-Term]	1.27931e-06	0.000428567	1	8	1	O76021	O76021 [148-160]		Ribosomal L1 domain-containing protein 1 OS=Homo sapiens OX=9606 GN=RSL1D1 PE=1 SV=3	0	1760.94																Excluded by Method	High	High	High	High	0.000436	8.626e-07	4.1
FALSE	High	[K].ILSSDDYGK.[D]	1xTMT6plex [K9]; 1xTMT6plex [N-Term]	0.000587242	0.000428567	2	7	1	B2ZZ89; Q01082-3	B2ZZ89 [660-668]; Q01082-3 [647-655]		Spectrin beta chain OS=Homo sapiens OX=9606 GN=SPTBN1 PE=2 SV=1 Isoform 2 of Spectrin beta chain, non-erythrocytic 1 OS=Homo sapiens OX=9606 GN=SPTBN1	0	1455.81	0.584	0.577	0.989	-0.78	-0.79	-0.02	815.2	1396.3	1411.9				815.2	1396.3	1411.9	Shared	High	High	High	High	0.000436	0.0004689	3.06
FALSE	High	[R].LLSSAFDEVYPALPSDVQTAIK.[SN]	1xTMT6plex [K22]; 1xTMT6plex [N-Term]	1.08237e-07	0.000428567	1	11	1	H0Y8C6	H0Y8C6 [71-92]		Importin 5 (Fragment) OS=Homo sapiens OX=9606 GN=IPO5 PE=1 SV=1	0	2822.56	1.386	0.743	0.536	0.47	-0.43	-0.9	374.3	270.1	504.1				374.3	270.1	504.1		High	High	High	High	0.000436	6.818e-08	3.69
FALSE	High	[R].LLSRPQDVLEGVVLSPSLEAR.[V]	1xTMT6plex [N-Term]	7.01152e-05	0.000428567	1	6	1	Q5T9A4	Q5T9A4 [307-327]		ATPase family AAA domain-containing protein 3B OS=Homo sapiens OX=9606 GN=ATAD3B PE=1 SV=1	0	2507.44																Excluded by Method	High	High	High	High	0.000436	5.277e-05	2.93
FALSE	High	[R].LLSRPQDALEGVVLSPSLEAR.[V]	1xTMT6plex [N-Term]	6.51943e-08	0.000428567	1	3	1	Q9NVI7-2	Q9NVI7-2 [307-327]		Isoform 2 of ATPase family AAA domain-containing protein 3A OS=Homo sapiens OX=9606 GN=ATAD3A	0	2479.41	0.32	0.205	0.641	-1.64	-2.29	-0.64	72.4	226.3	353.1				72.4	226.3	353.1		High	High	High	High	0.000436	4.054e-08	5.62
FALSE	High	[R].LISQIVSSITASLR.[F]	1xTMT6plex [N-Term]	0.000272797	0.000428567	2	21	2	F5H5D3; P68363	F5H5D3 [300-313]; P68363 [230-243]		Tubulin alpha chain OS=Homo sapiens OX=9606 GN=TUBA1C PE=1 SV=1 Tubulin alpha-1B chain OS=Homo sapiens OX=9606 GN=TUBA1B PE=1 SV=1	0	1717.04																Excluded by Method	High	High	High	High	0.000436	0.0002128	2.64
FALSE	High	[K].LLSPVVPQISAPQSNK.[E]	1xTMT6plex [K16]; 1xTMT6plex [N-Term]	6.23728e-05	0.000428567	1	6	1	H3BVG0	H3BVG0 [645-660]		Nuclear pore complex protein Nup93 OS=Homo sapiens OX=9606 GN=NUP93 PE=1 SV=1	0	2136.28	0.954	0.634	0.664	-0.07	-0.66	-0.59	459.1	481	724.3				459.1	481	724.3		High	High	High	High	0.000436	4.691e-05	3.12
FALSE	High	[K].IISNASCTTNCLAPLAK.[V]	2xCarbamidomethyl [C7; C11]; 1xTMT6plex [K17]; 1xTMT6plex [N-Term]	3.40366e-08	0.000428567	1	7	1	P04406	P04406 [146-162]		Glyceraldehyde-3-phosphate dehydrogenase OS=Homo sapiens OX=9606 GN=GAPDH PE=1 SV=3	0	2292.25	0.545	0.725	1.332	-0.88	-0.46	0.41	725.6	1331.9	1000.2				725.6	1331.9	1000.2		High	High	High	High	0.000436	2.075e-08	3.75
FALSE	High	[R].ILSISADIETIGEILKK.[I]	2xTMT6plex [K16; K17]; 1xTMT6plex [N-Term]	2.6122e-09	0.000428567	2	6	2	P61978-2; P61978-3	P61978-2 [87-103]; P61978-3 [87-103]		Isoform 2 of Heterogeneous nuclear ribonucleoprotein K OS=Homo sapiens OX=9606 GN=HNRNPK Isoform 3 of Heterogeneous nuclear ribonucleoprotein K OS=Homo sapiens OX=9606 GN=HNRNPK	1	2530.57	0.644	0.877	1.362	-0.64	-0.19	0.45	224.4	348.5	255.8				224.4	348.5	255.8	Shared	High	High	High	High	0.000436	1.489e-09	7.39
FALSE	High	[R].ILSISADIETIGEILK.[K]	1xTMT6plex [K16]; 1xTMT6plex [N-Term]	2.10031e-07	0.000428567	2	6	5	P61978-2; P61978-3	P61978-2 [87-102]; P61978-3 [87-102]		Isoform 2 of Heterogeneous nuclear ribonucleoprotein K OS=Homo sapiens OX=9606 GN=HNRNPK Isoform 3 of Heterogeneous nuclear ribonucleoprotein K OS=Homo sapiens OX=9606 GN=HNRNPK	0	2173.31	0.852	0.889	1.044	-0.23	-0.17	0.06	914.7	1074.2	1029.2				914.7	1074.2	1029.2	Shared	High	High	High	High	0.000436	1.346e-07	2.83
FALSE	High	[K].LITEDVQGK.[N]	1xTMT6plex [K9]; 1xTMT6plex [N-Term]	0.000587242	0.000428567	1	12	1	P61247	P61247 [86-94]		40S ribosomal protein S3a OS=Homo sapiens OX=9606 GN=RPS3A PE=1 SV=2	0	1460.87	0.784	0.731	0.933	-0.35	-0.45	-0.1	913.7	1165.8	1249.8				913.7	1165.8	1249.8		High	High	High	High	0.000436	0.0004686	3.08
FALSE	High	[R].ILSHNPETQQVDIEILSSLPALR.[E]	1xTMT6plex [N-Term]	3.62564e-07	0.000428567	1	1	1	P38432	P38432 [500-522]		Coilin OS=Homo sapiens OX=9606 GN=COIL PE=1 SV=1	0	2802.56	0.54	0.525	0.973	-0.89	-0.93	-0.04	36.3	67.2	69.1				36.3	67.2	69.1		High	High	High	High	0.000436	2.356e-07	5.51
FALSE	High	[K].LLVDVDESTLSPEEQKER.[K]	1xTMT6plex [K16]; 1xTMT6plex [N-Term]	7.57059e-08	0.000428567	1	2	1	O75533	O75533 [478-495]		Splicing factor 3B subunit 1 OS=Homo sapiens OX=9606 GN=SF3B1 PE=1 SV=3	1	2545.38	0.754	0.736	0.976	-0.41	-0.44	-0.03	306.4	406.4	416.3				306.4	406.4	416.3		High	High	High	High	0.000436	4.736e-08	5.57
FALSE	High	[K].ILVNQLSVDDVNVLTCATGTLSNLTCNNSK.[N]	2xCarbamidomethyl [C16; C26]; 1xTMT6plex [K30]; 1xTMT6plex [N-Term]	2.29219e-05	0.000428567	1	2	1	A0A0S2Z487	A0A0S2Z487 [395-424]		Junction plakoglobin isoform 1 (Fragment) OS=Homo sapiens OX=9606 GN=JUP PE=2 SV=1	0	3721.95	1.046	0.902	0.863	0.07	-0.15	-0.21	49.9	47.7	55.3				49.9	47.7	55.3		High	High	High	High	0.000436	1.675e-05	5.73
FALSE	High	[K].LNDGSQITYEK.[C]	1xTMT6plex [K11]; 1xTMT6plex [N-Term]	4.53589e-05	0.000428567	1	16	1	O95831	O95831 [245-255]		Apoptosis-inducing factor 1, mitochondrial OS=Homo sapiens OX=9606 GN=AIFM1 PE=1 SV=1	0	1725.94	0.771	0.505	0.655	-0.38	-0.99	-0.61	370.8	481.2	734.6				370.8	481.2	734.6		High	High	High	High	0.000436	3.374e-05	3.51
FALSE	High	[K].LNCQVIGASVDSHFCHLAWVNTPK.[K]	2xCarbamidomethyl [C3; C15]; 1xTMT6plex [K24]; 1xTMT6plex [N-Term]	2.17605e-05	0.000428567	1	3	1	Q06830	Q06830 [69-92]		Peroxiredoxin-1 OS=Homo sapiens OX=9606 GN=PRDX1 PE=1 SV=1	0	3211.65	0.861	0.894	1.038	-0.22	-0.16	0.05	444.8	516.4	497.6				444.8	516.4	497.6		High	High	High	High	0.000436	1.584e-05	3.47
FALSE	High	[K].LNCFLEQDLK.[L]	1xCarbamidomethyl [C3]; 1xTMT6plex [K10]; 1xTMT6plex [N-Term]	6.57023e-05	0.000428567	1	4	1	P52732	P52732 [909-918]		Kinesin-like protein KIF11 OS=Homo sapiens OX=9606 GN=KIF11 PE=1 SV=2	0	1737.96	0.72	0.622	0.863	-0.47	-0.69	-0.21	346	480.3	556.7				346	480.3	556.7		High	High	High	High	0.000436	4.945e-05	3.6
FALSE	High	[R].INALTAASEAACLIVSVDETIK.[N]	1xCarbamidomethyl [C12]; 1xTMT6plex [K22]; 1xTMT6plex [N-Term]	2.35257e-05	0.000428567	1	8	1	Q99832	Q99832 [500-521]		T-complex protein 1 subunit eta OS=Homo sapiens OX=9606 GN=CCT7 PE=1 SV=2	0	2747.53	0.786	0.607	0.773	-0.35	-0.72	-0.37	86.2	109.7	142				86.2	109.7	142		High	High	High	High	0.000436	1.714e-05	2.72
FALSE	High	[R].INAGMLAQFIDKPVCFVGR.[L]	1xCarbamidomethyl [C15]; 1xTMT6plex [K12]; 1xTMT6plex [N-Term]	2.64158e-08	0.000428567	1	1	1	P35244	P35244 [12-30]		Replication protein A 14 kDa subunit OS=Homo sapiens OX=9606 GN=RPA3 PE=1 SV=1	0	2594.44																Excluded by Method	High	High	High	High	0.000436	1.605e-08	5.15
FALSE	High	[R].LMNETTAVALAYGIYK.[Q]	1xTMT6plex [K16]; 1xTMT6plex [N-Term]	9.96013e-05	0.000428567	2	15	1	A0A140VKE7; P34932	A0A140VKE7 [170-185]; P34932 [170-185]		Testis tissue sperm-binding protein Li 64n OS=Homo sapiens OX=9606 PE=2 SV=1 Heat shock 70 kDa protein 4 OS=Homo sapiens OX=9606 GN=HSPA4 PE=1 SV=4	0	2216.24	0.797	0.63	0.791	-0.33	-0.67	-0.34	235.1	294.9	372.9				235.1	294.9	372.9	Shared	High	High	High	High	0.000436	7.551e-05	2.71
FALSE	High	[R].IMLFTNEDNPHGNDSAK.[A]	1xOxidation [M2]; 1xTMT6plex [K17]; 1xTMT6plex [N-Term]	3.80129e-08	0.000428567	1	5	1	P12956	P12956 [166-182]		X-ray repair cross-complementing protein 6 OS=Homo sapiens OX=9606 GN=XRCC6 PE=1 SV=2	0	2377.19																Excluded by Method	High	High	High	High	0.000436	2.336e-08	4.05
FALSE	High	[K].IMHFPTWVDLK.[G]	1xTMT6plex [K11]; 1xTMT6plex [N-Term]	0.00014904	0.000428567	1	12	1	A0A7I2V4F0	A0A7I2V4F0 [416-426]		ATP-dependent RNA helicase OS=Homo sapiens OX=9606 GN=DDX1 PE=1 SV=1	0	1845.05	0.938	0.742	0.791	-0.09	-0.43	-0.34	183	195	246.6				183	195	246.6		High	High	High	High	0.000436	0.0001146	3.17
FALSE	High	[R].LMEPIYLVEIQCPEQVVGGIYGVLNR.[K]	1xCarbamidomethyl [C12]; 2xDeamidated [Q11; Q15]; 1xOxidation [M2]; 1xTMT6plex [N-Term]	0.000265797	0.000428567	1	3	1	P13639	P13639 [740-765]		Elongation factor 2 OS=Homo sapiens OX=9606 GN=EEF2 PE=1 SV=4	0	3236.68																Excluded by Method	Not Found	Not Found	High	High	0.000436	0.0002079	3.96
FALSE	High	[R].LMEPIYLVEIQCPEQVVGGIYGVLNR.[K]	1xCarbamidomethyl [C12]; 1xOxidation [M2]; 1xTMT6plex [N-Term]	1.26279e-06	0.000428567	1	3	8	P13639	P13639 [740-765]		Elongation factor 2 OS=Homo sapiens OX=9606 GN=EEF2 PE=1 SV=4	0	3234.71																No Quan Values	High	High	High	High	0.000436	8.524e-07	6.58
FALSE	High	[R].LMEPIYLVEIQCPEQVVGGIYGVLNR.[K]	1xCarbamidomethyl [C12]; 1xTMT6plex [N-Term]	0.000141488	0.000428567	1	3	1	P13639	P13639 [740-765]		Elongation factor 2 OS=Homo sapiens OX=9606 GN=EEF2 PE=1 SV=4	0	3218.72	0.894	0.843	0.943	-0.16	-0.25	-0.08	11.8	13.2	14				11.8	13.2	14		High	High	High	High	0.000436	0.0001084	5.5
FALSE	High	[R].IMEFTTTLLNTSPEGWK.[L]	1xTMT6plex [K17]; 1xTMT6plex [N-Term]	1.26875e-05	0.000428567	1	2	1	P78527	P78527 [1341-1357]		DNA-dependent protein kinase catalytic subunit OS=Homo sapiens OX=9606 GN=PRKDC PE=1 SV=3	0	2426.3	0.563	0.395	0.702	-0.83	-1.34	-0.51	49.9	88.7	126.3				49.9	88.7	126.3		High	High	High	High	0.000436	9.123e-06	4.05
FALSE	High	[R].IIVENLFYPVTLDVLHQIFSK.[F]	1xTMT6plex [K21]; 1xTMT6plex [N-Term]	4.90388e-05	0.000428567	1	12	1	P26599-1	P26599-1 [186-206]		Isoform 2 of Polypyrimidine tract-binding protein 1 OS=Homo sapiens OX=9606 GN=PTBP1	0	2946.71																Excluded by Method	High	High	High	High	0.000436	3.653e-05	3.72
FALSE	High	[R].IMDPNIVGSEHYDVAR.[G]	1xTMT6plex [N-Term]	3.44819e-08	0.000428567	1	3	1	V9HW31	V9HW31 [407-422]		ATP synthase subunit beta OS=Homo sapiens OX=9606 GN=HEL-S-271 PE=2 SV=1	0	2045.03	0.477	0.471	0.986	-1.07	-1.09	-0.02	293.4	614.8	623.3				293.4	614.8	623.3		High	High	High	High	0.000436	2.104e-08	4.77
FALSE	High	[K].LMDLDVEQLGIPEQEYSCVVK.[M]	1xCarbamidomethyl [C18]; 1xOxidation [M2]; 1xTMT6plex [K21]; 1xTMT6plex [N-Term]	1.3921e-06	0.000428567	1	3	5	Q6FHF5	Q6FHF5 [118-138]		Proliferating cell nuclear antigen (Fragment) OS=Homo sapiens OX=9606 GN=PCNA PE=2 SV=1	0	2939.51	1.053	1.294	1.23	0.07	0.37	0.3	422.9	401.8	326.7				422.9	401.8	326.7		High	High	High	High	0.000436	9.407e-07	5.37
FALSE	High	[K].LMDLDVEQLGIPEQEYSCVVK.[M]	1xCarbamidomethyl [C18]; 1xTMT6plex [K21]; 1xTMT6plex [N-Term]	5.7041e-06	0.000428567	1	3	1	Q6FHF5	Q6FHF5 [118-138]		Proliferating cell nuclear antigen (Fragment) OS=Homo sapiens OX=9606 GN=PCNA PE=2 SV=1	0	2923.52																Excluded by Method	High	High	High	High	0.000436	4.008e-06	4.93
FALSE	High	[K].IIYLNQLLQEDSLNVADLTSLR.[A]	1xTMT6plex [N-Term]	3.85555e-05	0.000428567	1	5	1	Q2TNB3	Q2TNB3 [40-61]		Cell migration-inducing protein 22 OS=Homo sapiens OX=9606 PE=2 SV=1	0	2760.53																Excluded by Method	High	High	High	High	0.000436	2.861e-05	4.75
FALSE	High	[R].IIYGGSVTGATCK.[E]	1xCarbamidomethyl [C12]; 1xTMT6plex [K13]; 1xTMT6plex [N-Term]	1.1141e-05	0.000428567	1	6	1	V9HWK1	V9HWK1 [207-219]		Triosephosphate isomerase OS=Homo sapiens OX=9606 GN=HEL-S-49 PE=2 SV=1	0	1785																Excluded by Method	High	High	High	High	0.000436	7.964e-06	3.39
FALSE	High	[R].ILYEEVDESEVEVIHVPSPALEER.[K]	1xTMT6plex [N-Term]	2.90373e-10	0.000428567	1	6	63	Q86TI2	Q86TI2 [275-298]		Dipeptidyl peptidase 9 OS=Homo sapiens OX=9606 GN=DPP9 PE=1 SV=3	0	3010.55	0.128	0.192	1.501	-2.96	-2.38	0.59	408.1	3182.6	2120.9				408.1	3182.6	2120.9		High	High	High	High	0.000436	1.558e-10	6.49
FALSE	High	[K].LLYDTFSAFGVILQTPK.[I]	1xTMT6plex [K17]; 1xTMT6plex [N-Term]	4.93586e-05	0.000428567	1	4	1	B3KUJ0	B3KUJ0 [115-131]		cDNA FLJ39996 fis, clone STOMA2002166, highly similar to Splicing factor 3B subunit 4 OS=Homo sapiens OX=9606 PE=2 SV=1	0	2371.37	0.802	0.707	0.882	-0.32	-0.5	-0.18	197	245.6	278.5				197	245.6	278.5		High	High	High	High	0.000436	3.678e-05	3.57
FALSE	High	[K].LLYDLADQLHAAVGASR.[A]	1xTMT6plex [N-Term]	2.10031e-07	0.000428567	1	12	1	A0A8I5KYP7	A0A8I5KYP7 [227-243]		Electron transfer flavoprotein subunit alpha OS=Homo sapiens OX=9606 GN=ETFA PE=1 SV=1	0	2042.12	0.743	0.559	0.752	-0.43	-0.84	-0.41	82.8	111.4	148.1				82.8	111.4	148.1		High	High	High	High	0.000436	1.346e-07	5.27
FALSE	High	[R].LLYAVGGFDGTNR.[L]	1xTMT6plex [N-Term]	2.27734e-05	0.000428567	1	2	1	Q14145	Q14145 [471-483]		Kelch-like ECH-associated protein 1 OS=Homo sapiens OX=9606 GN=KEAP1 PE=1 SV=2	0	1611.87																Excluded by Method	High	High	High	High	0.000436	1.659e-05	2.88
FALSE	High	[K].ILVVIEPLLIDEDYYAR.[V]	1xTMT6plex [N-Term]	1.79697e-07	0.000428567	1	2	1	O75533	O75533 [574-590]		Splicing factor 3B subunit 1 OS=Homo sapiens OX=9606 GN=SF3B1 PE=1 SV=3	0	2263.28	0.773	0.641	0.829	-0.37	-0.64	-0.27	51.7	66.9	80.7				51.7	66.9	80.7		High	High	High	High	0.000436	1.151e-07	4.07
FALSE	High	[R].ILVQQFEVQLQQYR.[Q]	1xTMT6plex [N-Term]	2.01633e-06	0.000428567	1	12	1	A0A8Q3WKK5	A0A8Q3WKK5 [348-361]		Nucleoporin 58 OS=Homo sapiens OX=9606 GN=NUP58 PE=1 SV=1	0	2021.14																Excluded by Method	High	High	High	High	0.000436	1.375e-06	3.39
FALSE	High	[R].LLVPTQYVGAIIGK.[E]	1xTMT6plex [K14]; 1xTMT6plex [N-Term]	6.92095e-05	0.000428567	1	2	1	Q9NZI8	Q9NZI8 [200-213]		Insulin-like growth factor 2 mRNA-binding protein 1 OS=Homo sapiens OX=9606 GN=IGF2BP1 PE=1 SV=2	0	1930.21	0.951	0.96	1.009	-0.07	-0.06	0.01	338.3	355.6	352.4				338.3	355.6	352.4		High	High	High	High	0.000436	5.193e-05	1.68
FALSE	High	[R].LLVPLVPDLQDVAQLR.[S]	1xTMT6plex [N-Term]	0.000402885	0.000428567	1	4	1	B3KMV5	B3KMV5 [308-323]		cDNA FLJ12728 fis, clone NT2RP2000040, highly similar to Protein FAM62A OS=Homo sapiens OX=9606 PE=2 SV=1	0	2018.22	0.834	0.5	0.599	-0.26	-1	-0.74	38.3	45.9	76.6				38.3	45.9	76.6		High	High	High	High	0.000436	0.0003174	2.85
FALSE	High	[K].LMDLDVEQLGIPEQEYSCVVK.[M]	1xCarbamidomethyl [C18]; 1xDeamidated [Q14]; 1xOxidation [M2]; 1xTMT6plex [K21]; 1xTMT6plex [N-Term]	2.58121e-06	0.000428567	1	3	2	Q6FHF5	Q6FHF5 [118-138]		Proliferating cell nuclear antigen (Fragment) OS=Homo sapiens OX=9606 GN=PCNA PE=2 SV=1	0	2940.5	1.086	1.326	1.222	0.12	0.41	0.29	251.1	231.3	189.3				251.1	231.3	189.3		High	High	High	High	0.000436	1.769e-06	5.51
FALSE	High	[R].LLSGDTYEAVVTAVDPVADIATLR.[I]	1xTMT6plex [N-Term]	0.000655786	0.000428567	1	8	1	A8K7G2	A8K7G2 [210-233]		cDNA FLJ75762, highly similar to Homo sapiens protease, serine, 25 (PRSS25), nuclear gene encodingmitochondrial protein, transcript variant 1, mRNA OS=Homo sapiens OX=9606 PE=2 SV=1	0	2718.48																Excluded by Method	High	High	High	High	0.000436	0.0005234	3.24
FALSE	High	[K].LLSEEVFDFSSGQITQVK.[S]	1xTMT6plex [K18]; 1xTMT6plex [N-Term]	6.97733e-06	0.000428567	1	13	1	A0A7I2V2Y6	A0A7I2V2Y6 [173-190]		Exportin 1 OS=Homo sapiens OX=9606 GN=XPO1 PE=1 SV=1	0	2485.36	0.633	0.461	0.729	-0.66	-1.12	-0.46	184.7	292	400.3				184.7	292	400.3		High	High	High	High	0.000436	4.935e-06	4.24
FALSE	High	[K].IISEEHWYLDLPELK.[E]	1xTMT6plex [K15]; 1xTMT6plex [N-Term]	0.000258975	0.000428567	1	6	1	Q53HB4	Q53HB4 [38-52]		M-phase phosphoprotein 6 variant (Fragment) OS=Homo sapiens OX=9606 PE=2 SV=1	0	2343.3	0.869	0.716	0.824	-0.2	-0.48	-0.28	280.2	322.6	391.6				280.2	322.6	391.6		High	High	High	High	0.000436	0.0002015	4.02
FALSE	High	[R].IINEPTAAAIAYGLDR.[TR]	1xTMT6plex [N-Term]	3.98292e-05	0.000428567	2	17	1	A0A0G2JIW1; P17066	A0A0G2JIW1 [173-188]; P17066 [174-189]		Heat shock 70 kDa protein 1B OS=Homo sapiens OX=9606 GN=HSPA1B PE=1 SV=1 Heat shock 70 kDa protein 6 OS=Homo sapiens OX=9606 GN=HSPA6 PE=1 SV=2	0	1917.06	0.3	0.105	0.349	-1.74	-3.25	-1.52	18.2	60.6	173.7				18.2	60.6	173.7	Shared	High	High	High	High	0.000436	2.941e-05	5.12
FALSE	High	[R].IINEPTAAAIAYGLDKR.[E]	1xTMT6plex [K16]; 1xTMT6plex [N-Term]	1.67786e-05	0.000428567	1	4	1	V9HWB4	V9HWB4 [198-214]		78 kDa glucose-regulated protein OS=Homo sapiens OX=9606 GN=HEL-S-89n PE=2 SV=1	1	2274.32	0.821	0.93	1.133	-0.29	-0.11	0.18	264.5	322.3	284.5				264.5	322.3	284.5		High	High	High	High	0.000436	1.212e-05	3.78
FALSE	High	[R].IINEPTAAAIAYGLDKK.[VG]	2xTMT6plex [K16; K17]; 1xTMT6plex [N-Term]	4.93883e-09	0.000428567	2	12	1	P54652; V9HW22	P54652 [173-189]; V9HW22 [172-188]		Heat shock-related 70 kDa protein 2 OS=Homo sapiens OX=9606 GN=HSPA2 PE=1 SV=1 Epididymis luminal protein 33 OS=Homo sapiens OX=9606 GN=HEL-S-72p PE=2 SV=1	1	2475.48	0.52	0.334	0.642	-0.94	-1.58	-0.64	297.8	572.2	891.4				297.8	572.2	891.4	Shared	High	High	High	High	0.000436	2.856e-09	5.74
FALSE	High	[R].IINEPTAAAIAYGLDK.[-GKR]	1xTMT6plex [K16]; 1xTMT6plex [N-Term]	1.54191e-05	0.000428567	3	24	2	P54652; V9HW22; V9HWB4	P54652 [173-188]; V9HW22 [172-187]; V9HWB4 [198-213]		Heat shock-related 70 kDa protein 2 OS=Homo sapiens OX=9606 GN=HSPA2 PE=1 SV=1 Epididymis luminal protein 33 OS=Homo sapiens OX=9606 GN=HEL-S-72p PE=2 SV=1 78 kDa glucose-regulated protein OS=Homo sapiens OX=9606 GN=HEL-S-89n PE=2 SV=1	0	2118.22	0.633	0.322	0.508	-0.66	-1.63	-0.98	500.6	790.3	1554.5				500.6	790.3	1554.5	Shared	High	High	High	High	0.000436	1.111e-05	3.31
FALSE	High	[R].IINDLLQSLR.[S]	1xTMT6plex [N-Term]	0.000136075	0.000428567	1	3	1	Q92945	Q92945 [385-394]		Far upstream element-binding protein 2 OS=Homo sapiens OX=9606 GN=KHSRP PE=1 SV=4	0	1413.86	0.756	0.799	1.057	-0.4	-0.32	0.08	370.4	489.9	463.4				370.4	489.9	463.4		High	High	High	High	0.000436	0.0001042	2.75
FALSE	High	[K].LIIWDSYTTNK.[VM]	1xTMT6plex [K11]; 1xTMT6plex [N-Term]	0.000525851	0.000428567	2	19	1	B2R6K4; P62879	B2R6K4 [79-89]; P62879 [79-89]		cDNA, FLJ92996, highly similar to Homo sapiens guanine nucleotide binding protein (G protein), beta polypeptide 1 (GNB1), mRNA OS=Homo sapiens OX=9606 PE=2 SV=1 Guanine nucleotide-binding protein G(I)/G(S)/G(T) subunit beta-2 OS=Homo sapiens OX=9606 GN=GNB2 PE=1 SV=3	0	1812.03																Excluded by Method	High	High	High	High	0.000436	0.0004168	2.81
FALSE	High	[K].LLLWAQNELDQK.[K]	1xTMT6plex [K12]; 1xTMT6plex [N-Term]	1.16805e-06	0.000428567	1	1	1	Q9NWU2	Q9NWU2 [198-209]		Glucose-induced degradation protein 8 homolog OS=Homo sapiens OX=9606 GN=GID8 PE=1 SV=1	0	1929.12																Excluded by Method	High	High	High	High	0.000436	7.852e-07	2.89
FALSE	High	[K].IIITVVEEQEQK.[G]	1xTMT6plex [K12]; 1xTMT6plex [N-Term]	0.00011124	0.000428567	1	15	1	Q15149	Q15149 [3095-3106]		Plectin OS=Homo sapiens OX=9606 GN=PLEC PE=1 SV=3	0	1887.12	1.259	1.575	1.251	0.33	0.66	0.32	271.2	215.4	172.2				271.2	215.4	172.2		High	High	High	High	0.000436	8.453e-05	4.05
FALSE	High	[K].ILITIVEEVETLR.[Q]	1xTMT6plex [N-Term]	0.000245853	0.000428567	1	15	1	Q15149	Q15149 [3424-3436]		Plectin OS=Homo sapiens OX=9606 GN=PLEC PE=1 SV=3	0	1757.06	1.292	1.962	1.519	0.37	0.97	0.6	15.5	12	7.9				15.5	12	7.9		High	High	High	High	0.000436	0.0001917	4.26
FALSE	High	[R].ILISLATGHR.[E]	1xTMT6plex [N-Term]	0.00011343	0.000428567	1	8	1	A0A0S2Z2Z6	A0A0S2Z2Z6 [500-509]		Annexin (Fragment) OS=Homo sapiens OX=9606 GN=ANXA6 PE=2 SV=1	0	1309.82	0.756	0.462	0.611	-0.4	-1.11	-0.71	282.4	373.7	611.3				282.4	373.7	611.3		High	High	High	High	0.000436	8.616e-05	3
FALSE	High	[K].LLLQVQHASK.[Q]	1xTMT6plex [K10]; 1xTMT6plex [N-Term]	0.000150991	0.000428567	3	8	1	Q6I9V5; P05141; A0A0S2Z3H3	Q6I9V5 [34-43]; P05141 [34-43]; A0A0S2Z3H3 [34-43]		ADP/ATP translocase OS=Homo sapiens OX=9606 GN=SLC25A6 PE=2 SV=1 ADP/ATP translocase 2 OS=Homo sapiens OX=9606 GN=SLC25A5 PE=1 SV=7 ADP/ATP translocase (Fragment) OS=Homo sapiens OX=9606 GN=SLC25A4 PE=2 SV=1	0	1595	0.333	0.189	0.568	-1.59	-2.4	-0.82	401.3	1204.7	2121.3				401.3	1204.7	2121.3	Shared	High	High	High	High	0.000436	0.0001161	3.07
FALSE	High	[R].LLLQLEATK.[N]	1xTMT6plex [K9]; 1xTMT6plex [N-Term]	0.000489587	0.000428567	1	12	1	A0A7I2V4Y9	A0A7I2V4Y9 [154-162]		Dynactin subunit 2 OS=Homo sapiens OX=9606 GN=DCTN2 PE=1 SV=1	0	1486.96	0.684	0.636	0.93	-0.55	-0.65	-0.1	462.3	675.6	726.6				462.3	675.6	726.6		High	High	High	High	0.000436	0.0003877	3.27
FALSE	High	[R].LLNNAFEELVAFQR.[A]	1xTMT6plex [N-Term]	3.3103e-07	0.000428567	1	9	1	Q53HJ4	Q53HJ4 [65-78]		DNA replication licensing factor MCM3 (Fragment) OS=Homo sapiens OX=9606 PE=2 SV=1	0	1893.04	0.716	0.519	0.725	-0.48	-0.95	-0.46	49.2	68.7	94.8				49.2	68.7	94.8		High	High	High	High	0.000436	2.148e-07	4.18
FALSE	High	[R].LILPVGPAGGNQMLEQYDK.[L]	1xOxidation [M13]; 1xTMT6plex [K19]; 1xTMT6plex [N-Term]	5.38001e-06	0.000428567	1	5	1	P22061	P22061 [179-197]		Protein-L-isoaspartate(D-aspartate) O-methyltransferase OS=Homo sapiens OX=9606 GN=PCMT1 PE=1 SV=4	0	2517.38	0.984	0.8	0.813	-0.02	-0.32	-0.3	209.9	213.3	262.5				209.9	213.3	262.5		High	High	High	High	0.000436	3.769e-06	3.97
FALSE	High	[K].IIIPPFLAYGEK.[G]	1xTMT6plex [K12]; 1xTMT6plex [N-Term]	0.000638972	0.000428567	1	4	1	Q96AY3	Q96AY3 [229-240]		Peptidyl-prolyl cis-trans isomerase FKBP10 OS=Homo sapiens OX=9606 GN=FKBP10 PE=1 SV=1	0	1819.11																Excluded by Method	High	High	High	High	0.000436	0.0005089	2.8
FALSE	High	[R].LILLWNVYGDCDNYATLK.[G]	1xCarbamidomethyl [C11]; 1xTMT6plex [K18]; 1xTMT6plex [N-Term]	2.37208e-06	0.000428567	1	3	1	A0MNP2	A0MNP2 [89-106]		CDW11/WDR57 OS=Homo sapiens OX=9606 GN=WDR57 PE=2 SV=1	0	2629.41	0.951	0.864	0.909	-0.07	-0.21	-0.14	123	129.4	142.3				123	129.4	142.3		High	High	High	High	0.000436	1.631e-06	4.51
FALSE	High	[K].LILISTNGSFIR.[L]	1xDeamidated [N7]; 1xTMT6plex [N-Term]	0.000106984	0.000428567	1	1	1	Q6UXN9	Q6UXN9 [208-219]		WD repeat-containing protein 82 OS=Homo sapiens OX=9606 GN=WDR82 PE=1 SV=1	0	1563.93	0.963	0.876	0.909	-0.05	-0.19	-0.14	173.1	179.7	197.7				173.1	179.7	197.7		High	High	High	High	0.000436	8.136e-05	3.27
FALSE	High	[R].LLILHGFLDENVHFFHTNFLVSQLIR.[A]	1xDeamidated [N/Q]; 1xTMT6plex [N-Term]	1.19881e-06	0.000428567	1	3	9	Q86TI2	Q86TI2 [800-825]		Dipeptidyl peptidase 9 OS=Homo sapiens OX=9606 GN=DPP9 PE=1 SV=3	0	3352.84	0.44	0.549	1.247	-1.18	-0.87	0.32	145.1	329.6	264.3				145.1	329.6	264.3		High	High	High	High	0.000436	8.067e-07	5.74
FALSE	High	[R].LLILHGFLDENVHFFHTNFLVSQLIR.[A]	1xTMT6plex [N-Term]	5.53167e-07	0.000428567	1	3	20	Q86TI2	Q86TI2 [800-825]		Dipeptidyl peptidase 9 OS=Homo sapiens OX=9606 GN=DPP9 PE=1 SV=3	0	3351.86	0.241	0.353	1.466	-2.05	-1.5	0.55	391.1	1624.5	1108.1				391.1	1624.5	1108.1		High	High	High	High	0.000436	3.642e-07	4.05
FALSE	High	[K].ILIIGGSIANFTNVAATFK.[G]	1xTMT6plex [K19]; 1xTMT6plex [N-Term]	8.33072e-07	0.000428567	1	4	1	A0A024R1T9	A0A024R1T9 [337-355]		ATP-citrate synthase OS=Homo sapiens OX=9606 GN=ACLY PE=3 SV=1	0	2408.43																Excluded by Method	High	High	High	High	0.000436	5.557e-07	4.27
FALSE	High	[R].LIILDEIHLLHDDRGPVLEALVAR.[A]	1xTMT6plex [N-Term]	2.54342e-05	0.000428567	1	4	1	O75643	O75643 [611-634]		U5 small nuclear ribonucleoprotein 200 kDa helicase OS=Homo sapiens OX=9606 GN=SNRNP200 PE=1 SV=2	1	2949.71	0.776	0.761	0.98	-0.37	-0.39	-0.03	72.4	93.3	95.2				72.4	93.3	95.2		High	High	High	High	0.000436	1.862e-05	3.72
FALSE	High	[R].LIILDEIHLLHDDR.[G]	1xTMT6plex [N-Term]	7.33795e-05	0.000428567	1	4	1	O75643	O75643 [611-624]		U5 small nuclear ribonucleoprotein 200 kDa helicase OS=Homo sapiens OX=9606 GN=SNRNP200 PE=1 SV=2	0	1944.11	0.892	0.695	0.78	-0.16	-0.52	-0.36	227.8	255.4	327.6				227.8	255.4	327.6		High	High	High	High	0.000436	5.513e-05	4.07
FALSE	High	[R].LLIHQSLAGGIIGVK.[G]	1xTMT6plex [K15]; 1xTMT6plex [N-Term]	2.79058e-06	0.000428567	2	8	3	P61978-2; P61978-3	P61978-2 [149-163]; P61978-3 [125-139]		Isoform 2 of Heterogeneous nuclear ribonucleoprotein K OS=Homo sapiens OX=9606 GN=HNRNPK Isoform 3 of Heterogeneous nuclear ribonucleoprotein K OS=Homo sapiens OX=9606 GN=HNRNPK	0	1977.26	0.852	0.876	1.028	-0.23	-0.19	0.04	1454.5	1707.1	1660.3				1454.5	1707.1	1660.3	Shared	High	High	High	High	0.000436	1.924e-06	3.61
FALSE	High	[K].LLLGAGAVAYGVR.[E]	1xTMT6plex [N-Term]	4.25763e-06	0.000428567	1	12	1	Q99623	Q99623 [25-37]		Prohibitin-2 OS=Homo sapiens OX=9606 GN=PHB2 PE=1 SV=2	0	1488.91																No Quan Values	High	High	High	High	0.000436	2.963e-06	2.88
FALSE	High	[K].LLLFLSTELQASQILQNK.[K]	1xTMT6plex [K18]; 1xTMT6plex [N-Term]	8.04986e-06	0.000428567	1	3	1	Q52LJ0-1	Q52LJ0-1 [116-133]		Isoform 1 of Protein FAM98B OS=Homo sapiens OX=9606 GN=FAM98B	0	2517.51	0.93	0.841	0.904	-0.1	-0.25	-0.15	135.1	145.2	160.7				135.1	145.2	160.7		High	High	High	High	0.000436	5.713e-06	4.35
FALSE	High	[R].LLLEVTYEAIVDGGINPDSLR.[G]	1xTMT6plex [N-Term]	1.47864e-07	0.000428567	1	3	1	P49327	P49327 [81-101]		Fatty acid synthase OS=Homo sapiens OX=9606 GN=FASN PE=1 SV=3	0	2516.38	1	0.769	0.769	0	-0.38	-0.38	12.3	12.3	16				12.3	12.3	16		High	High	High	High	0.000436	9.427e-08	5.04
FALSE	High	[R].LILPVGPAGGNQMLEQYDK.[L]	1xTMT6plex [K19]; 1xTMT6plex [N-Term]	3.85102e-08	0.000428567	1	5	1	P22061	P22061 [179-197]		Protein-L-isoaspartate(D-aspartate) O-methyltransferase OS=Homo sapiens OX=9606 GN=PCMT1 PE=1 SV=4	0	2501.38	0.899	0.825	0.918	-0.15	-0.28	-0.12	237.8	264.6	288.3				237.8	264.6	288.3		High	High	High	High	0.000436	2.363e-08	4.99
FALSE	High	[K].IINNTENLVR.[E]	1xTMT6plex [N-Term]	0.000258975	0.000428567	1	3	1	A0A024R222	A0A024R222 [52-61]		Phosphoserine aminotransferase OS=Homo sapiens OX=9606 GN=PSAT1 PE=3 SV=1	0	1414.82																Excluded by Method	High	High	High	High	0.000436	0.0002015	2.81
FALSE	High	[K].LLNQLQYCEEAGIPLVAIIGEQELK.[D]	1xCarbamidomethyl [C8]; 1xTMT6plex [K25]; 1xTMT6plex [N-Term]	2.93442e-05	0.000428567	1	14	1	A0A6Q8PHA5	A0A6Q8PHA5 [412-436]		Histidine--tRNA ligase, cytoplasmic OS=Homo sapiens OX=9606 GN=HARS1 PE=1 SV=1	0	3299.83	0.6	0.738	1.229	-0.74	-0.44	0.3	68.3	113.8	92.6				68.3	113.8	92.6		High	High	High	High	0.000436	2.153e-05	4.19
FALSE	High	[R].LINQVLELQHTLEDLSAR.[V]	1xTMT6plex [N-Term]	5.49583e-07	0.000428567	1	4	1	Q9UIL1	Q9UIL1 [100-117]		Short coiled-coil protein OS=Homo sapiens OX=9606 GN=SCOC PE=1 SV=2	0	2321.3	0.813	0.633	0.778	-0.3	-0.66	-0.36	97.3	119.7	153.8				97.3	119.7	153.8		High	High	High	High	0.000436	3.622e-07	5.7
FALSE	High	[K].ILSDDCATLGTLGVIPESVILLK.[A]	1xCarbamidomethyl [C6]; 1xTMT6plex [K23]; 1xTMT6plex [N-Term]	0.00014241	0.000428567	1	8	1	B7ZKR8	B7ZKR8 [929-951]		ubiquitinyl hydrolase 1 OS=Homo sapiens OX=9606 GN=USP48 PE=2 SV=1	0	2885.67	1.306	0.773	0.592	0.39	-0.37	-0.76	93.4	71.5	120.8				93.4	71.5	120.8		High	High	High	High	0.000436	0.0001094	4.13
FALSE	High	[R].ILSAENIPNLPPGGGLAGK.[R]	1xTMT6plex [K19]; 1xTMT6plex [N-Term]	0.000132583	0.000428567	1	10	1	B3KP90	B3KP90 [341-359]		protein-serine/threonine phosphatase OS=Homo sapiens OX=9606 PE=2 SV=1	0	2276.34																Excluded by Method	High	High	High	High	0.000436	0.0001014	2.48
FALSE	High	[R].LLQYSDALEHLLTTGQGVVLER.[S]	1xTMT6plex [N-Term]	2.36097e-07	0.000428567	1	29	1	A0A7I2V5B2	A0A7I2V5B2 [140-161]		NADH dehydrogenase [ubiquinone] 1 alpha subcomplex subunit 10, mitochondrial OS=Homo sapiens OX=9606 GN=NDUFA10 PE=1 SV=1	0	2684.48	0.403	0.284	0.705	-1.31	-1.82	-0.51	22.7	56.3	79.9				22.7	56.3	79.9		High	High	High	High	0.000436	1.525e-07	5.77
FALSE	High	[R].LLQVVEEPQALAAFLR.[D]	1xTMT6plex [N-Term]	3.37548e-07	0.000428567	1	5	1	Q9BQ67	Q9BQ67 [183-198]		Glutamate-rich WD repeat-containing protein 1 OS=Homo sapiens OX=9606 GN=GRWD1 PE=1 SV=1	0	2026.19	0.893	0.865	0.968	-0.16	-0.21	-0.05	32.7	36.6	37.8				32.7	36.6	37.8		High	High	High	High	0.000436	2.193e-07	4.23
FALSE	High	[K].LLQVASPFLEPHLVR.[M]	1xTMT6plex [N-Term]	0.000106291	0.000428567	1	5	1	O75694	O75694 [1052-1066]		Nuclear pore complex protein Nup155 OS=Homo sapiens OX=9606 GN=NUP155 PE=1 SV=1	0	1948.16																Excluded by Method	High	High	High	High	0.000436	8.075e-05	3.03
FALSE	High	[R].LIQSHPESAEDLQEK.[C]	1xTMT6plex [K15]; 1xTMT6plex [N-Term]	1.19104e-06	0.000428567	2	7	1	Q13813-3; Q13813	Q13813-3 [1279-1293]; Q13813 [1299-1313]		Isoform 3 of Spectrin alpha chain, non-erythrocytic 1 OS=Homo sapiens OX=9606 GN=SPTAN1 Spectrin alpha chain, non-erythrocytic 1 OS=Homo sapiens OX=9606 GN=SPTAN1 PE=1 SV=3	0	2182.18	0.585	0.6	1.025	-0.77	-0.74	0.04	633.1	1081.4	1055.2				633.1	1081.4	1055.2	Shared	High	High	High	High	0.000436	8.026e-07	5.05
FALSE	High	[R].LLQQVSQIYQSIEFSR.[L]	1xTMT6plex [N-Term]	4.23768e-07	0.000428567	1	8	1	J9R021	J9R021 [439-454]		Eukaryotic translation initiation factor 3 subunit A OS=Homo sapiens OX=9606 GN=eIF3a PE=2 SV=1	0	2168.19	0.831	0.716	0.862	-0.27	-0.48	-0.21	90.4	108.8	126.2				90.4	108.8	126.2		High	High	High	High	0.000436	2.766e-07	5.25
FALSE	High	[K].IIQQVLQGLDYLHTK.[C]	1xTMT6plex [K15]; 1xTMT6plex [N-Term]	2.03315e-07	0.000428567	1	6	1	A8K8B2	A8K8B2 [192-206]		cDNA FLJ78127, highly similar to Homo sapiens SFRS protein kinase 1 (SRPK1), mRNA OS=Homo sapiens OX=9606 PE=2 SV=1	0	2227.32																Excluded by Method	High	High	High	High	0.000436	1.307e-07	4.68
FALSE	High	[R].LIQQVAQEIWVCEK.[Q]	1xCarbamidomethyl [C12]; 1xTMT6plex [K14]; 1xTMT6plex [N-Term]	0.000106984	0.000428567	1	2	1	A0A090N7X1	A0A090N7X1 [575-588]		ATP-binding cassette, sub-family F (GCN20), member 2 OS=Homo sapiens OX=9606 GN=ABCF2 PE=4 SV=1	0	2202.24	0.515	0.487	0.946	-0.96	-1.04	-0.08	98.9	192	202.9				98.9	192	202.9		High	High	High	High	0.000436	8.158e-05	2.53
FALSE	High	[R].LLQQEEEIK.[S]	1xTMT6plex [K9]; 1xTMT6plex [N-Term]	0.000372663	0.000428567	1	3	1	P54136	P54136 [12-20]		Arginine--tRNA ligase, cytoplasmic OS=Homo sapiens OX=9606 GN=RARS1 PE=1 SV=2	0	1587.94	0.721	0.553	0.766	-0.47	-0.86	-0.38	260.2	360.7	470.8				260.2	360.7	470.8		High	High	High	High	0.000436	0.0002934	3.3
FALSE	High	[K].LLQPPAPIMPLDTNWPLLTVSK.[G]	1xOxidation [M9]; 1xTMT6plex [K22]; 1xTMT6plex [N-Term]	0.000515703	0.000428567	1	7	1	P53621	P53621 [794-815]		Coatomer subunit alpha OS=Homo sapiens OX=9606 GN=COPA PE=1 SV=2	0	2918.68	0.644	0.616	0.956	-0.64	-0.7	-0.07	34.9	54.2	56.7				34.9	54.2	56.7		High	High	High	High	0.000436	0.0004092	4.45
FALSE	High	[K].IIQLLDDYPK.[C]	1xTMT6plex [K10]; 1xTMT6plex [N-Term]	1.47596e-06	0.000428567	1	15	1	P05388	P05388 [17-26]		60S acidic ribosomal protein P0 OS=Homo sapiens OX=9606 GN=RPLP0 PE=1 SV=1	0	1676	1.31	0.987	0.754	0.39	-0.02	-0.41	361.5	276	366.1				361.5	276	366.1		High	High	High	High	0.000436	9.976e-07	3.2
FALSE	High	[K].LLQELSHPNIIGLLDAFGHK.[S]	1xTMT6plex [K20]; 1xTMT6plex [N-Term]	0.000306653	0.000428567	1	2	1	P50613	P50613 [65-84]		Cyclin-dependent kinase 7 OS=Homo sapiens OX=9606 GN=CDK7 PE=1 SV=1	0	2673.55																Excluded by Method	High	High	High	High	0.000436	0.0002394	3.57
FALSE	High	[R].ILQEAQNLMALTNVDTPLK.[G]	1xTMT6plex [K19]; 1xTMT6plex [N-Term]	4.30604e-05	0.000428567	1	3	1	B3KY60	B3KY60 [362-380]		cDNA FLJ16777 fis, clone BRHIP2029567, highly similar to Cell division cycle 5-like protein OS=Homo sapiens OX=9606 PE=2 SV=1	0	2570.46	0.703	0.772	1.099	-0.51	-0.37	0.14	86.5	123.1	112				86.5	123.1	112		High	High	High	High	0.000436	3.206e-05	4.2
FALSE	High	[R].LLQDSVDFSLADAINTEFK.[N]	1xTMT6plex [K19]; 1xTMT6plex [N-Term]	4.35719e-08	0.000428567	1	6	14	P08670	P08670 [79-97]		Vimentin OS=Homo sapiens OX=9606 GN=VIM PE=1 SV=4	0	2584.39	1.217	1.852	1.522	0.28	0.89	0.61	2325.2	1910.4	1255.6				2325.2	1910.4	1255.6		High	High	High	High	0.000436	2.682e-08	5.85
FALSE	High	[R].LLQDHPWLLSQNLVVKPDQLIK.[R]	2xTMT6plex [K16; K22]; 1xTMT6plex [N-Term]	8.83255e-07	0.000428567	1	5	1	A0A024R1T9	A0A024R1T9 [43-64]		ATP-citrate synthase OS=Homo sapiens OX=9606 GN=ACLY PE=3 SV=1	0	3284.97	0.867	0.857	0.988	-0.21	-0.22	-0.02	782	901.5	912.7				782	901.5	912.7		High	High	High	High	0.000436	5.896e-07	5.17
FALSE	High	[K].LLQDFFNGKELNK.[S]	2xTMT6plex [K9; K13]; 1xTMT6plex [N-Term]	0.000553899	0.000428567	3	19	1	P17066; P54652; V9HW22	P17066 [351-363]; P54652 [352-364]; V9HW22 [349-361]		Heat shock 70 kDa protein 6 OS=Homo sapiens OX=9606 GN=HSPA6 PE=1 SV=2 Heat shock-related 70 kDa protein 2 OS=Homo sapiens OX=9606 GN=HSPA2 PE=1 SV=1 Epididymis luminal protein 33 OS=Homo sapiens OX=9606 GN=HEL-S-72p PE=2 SV=1	1	2253.32	0.351	0.25	0.713	-1.51	-2	-0.49	235.8	671.3	942				235.8	671.3	942	Shared	High	High	High	High	0.000436	0.0004399	3.97
FALSE	High	[K].LLQDFFNGK.[E]	1xDeamidated [N7]; 1xTMT6plex [K9]; 1xTMT6plex [N-Term]	0.000331525	0.000428567	3	19	3	P17066; P54652; V9HW22	P17066 [351-359]; P54652 [352-360]; V9HW22 [349-357]		Heat shock 70 kDa protein 6 OS=Homo sapiens OX=9606 GN=HSPA6 PE=1 SV=2 Heat shock-related 70 kDa protein 2 OS=Homo sapiens OX=9606 GN=HSPA2 PE=1 SV=1 Epididymis luminal protein 33 OS=Homo sapiens OX=9606 GN=HEL-S-72p PE=2 SV=1	0	1540.88	0.641	0.312	0.487	-0.64	-1.68	-1.04	272	424.6	871				272	424.6	871	Shared	High	High	High	High	0.000436	0.0002604	2.52
FALSE	High	[K].LLQDFFNGK.[E]	1xTMT6plex [K9]; 1xTMT6plex [N-Term]	0.00012918	0.000428567	3	19	1	P17066; P54652; V9HW22	P17066 [351-359]; P54652 [352-360]; V9HW22 [349-357]		Heat shock 70 kDa protein 6 OS=Homo sapiens OX=9606 GN=HSPA6 PE=1 SV=2 Heat shock-related 70 kDa protein 2 OS=Homo sapiens OX=9606 GN=HSPA2 PE=1 SV=1 Epididymis luminal protein 33 OS=Homo sapiens OX=9606 GN=HEL-S-72p PE=2 SV=1	0	1539.89	0.559	0.261	0.468	-0.84	-1.94	-1.1	220	393.9	841.6				220	393.9	841.6	Shared	High	High	High	High	0.000436	9.868e-05	2.85
FALSE	High	[R].ILQAVNFPFLVK.[L]	1xTMT6plex [K12]; 1xTMT6plex [N-Term]	7.83081e-05	0.000428567	1	9	1	A8K8B9	A8K8B9 [87-98]		cAMP-dependent protein kinase OS=Homo sapiens OX=9606 PE=2 SV=1	0	1847.16	1.129	0.871	0.771	0.17	-0.2	-0.37	86.8	76.9	99.7				86.8	76.9	99.7		High	High	High	High	0.000436	5.914e-05	2.87
FALSE	High	[K].IIPTLEEYQHYK.[G]	1xTMT6plex [K12]; 1xTMT6plex [N-Term]	6.87611e-05	0.000428567	1	3	1	P61978-3	P61978-3 [104-115]		Isoform 3 of Heterogeneous nuclear ribonucleoprotein K OS=Homo sapiens OX=9606 GN=HNRNPK	0	1992.12																No Quan Values	High	High	High	High	0.000436	5.165e-05	3.71
FALSE	High	[K].IIPTLEEGLQLPSPTATSQLPLESDAVECLNYQHYK.[G]	1xCarbamidomethyl [C29]; 1xTMT6plex [K36]; 1xTMT6plex [N-Term]	0.000125864	0.000428567	1	5	1	P61978-2	P61978-2 [104-139]		Isoform 2 of Heterogeneous nuclear ribonucleoprotein K OS=Homo sapiens OX=9606 GN=HNRNPK	0	4513.36	0.826	1.231	1.492	-0.28	0.3	0.58	440.1	533.1	357.4				440.1	533.1	357.4		High	High	High	High	0.000436	9.642e-05	2.88
FALSE	High	[R].LIPHTVLTFVFLEQLR.[K]	1xTMT6plex [N-Term]	1.51484e-06	0.000428567	1	4	1	A0A0S2Z3G3	A0A0S2Z3G3 [272-287]		Solute carrier family 25 (Mitochondrial carrier dicarboxylate transporter), member 10, isoform CRA_a (Fragment) OS=Homo sapiens OX=9606 GN=SLC25A10 PE=2 SV=1	0	2155.28	0.476	0.406	0.852	-1.07	-1.3	-0.23	28.2	59.2	69.5				28.2	59.2	69.5		High	High	High	High	0.000436	1.025e-06	4.11
FALSE	High	[R].IIPGFMCQGGDFTR.[H]	1xCarbamidomethyl [C7]; 1xOxidation [M6]; 1xTMT6plex [N-Term]	9.57913e-05	0.000428567	1	8	5	P62937	P62937 [56-69]		Peptidyl-prolyl cis-trans isomerase A OS=Homo sapiens OX=9606 GN=PPIA PE=1 SV=2	0	1843.9	0.665	0.686	1.032	-0.59	-0.54	0.04	134.6	202.5	196.3				134.6	202.5	196.3		High	High	High	High	0.000436	7.279e-05	2.99
FALSE	High	[R].IIPGFMCQGGDFTR.[H]	1xCarbamidomethyl [C7]; 1xTMT6plex [N-Term]	6.08714e-06	0.000428567	1	8	1	P62937	P62937 [56-69]		Peptidyl-prolyl cis-trans isomerase A OS=Homo sapiens OX=9606 GN=PPIA PE=1 SV=2	0	1827.91	0.815	0.8	0.981	-0.29	-0.32	-0.03	154.5	189.5	193.1				154.5	189.5	193.1		High	High	High	High	0.000436	4.291e-06	3.72
FALSE	High	[R].LLPDITLLEPVEGEAAEELSR.[C]	1xTMT6plex [N-Term]	4.92095e-07	0.000428567	1	6	1	O15160	O15160 [235-255]		DNA-directed RNA polymerases I and III subunit RPAC1 OS=Homo sapiens OX=9606 GN=POLR1C PE=1 SV=1	0	2523.38																No Quan Values	High	High	High	High	0.000436	3.225e-07	5.14
FALSE	High	[R].LLPALTVLDIHDNQLTSLPSAIR.[E]	1xTMT6plex [N-Term]	4.07561e-07	0.000428567	1	1	1	Q9H9A6	Q9H9A6 [103-125]		Leucine-rich repeat-containing protein 40 OS=Homo sapiens OX=9606 GN=LRRC40 PE=1 SV=1	0	2729.58	0.754	0.669	0.887	-0.41	-0.58	-0.17	23	30.5	34.4				23	30.5	34.4		High	High	High	High	0.000436	2.658e-07	4.85
FALSE	High	[K].LNDLEDALQQAK.[E]	1xTMT6plex [K12]; 1xTMT6plex [N-Term]	0.000233396	0.000428567	1	7	1	H6VRF8	H6VRF8 [444-455]		Keratin, type II cytoskeletal 1 OS=Homo sapiens OX=9606 GN=KRT1 PE=3 SV=1	0	1816.02	0.685	1.491	2.178	-0.55	0.58	1.12	398.4	582	267.2				398.4	582	267.2		High	High	High	High	0.000436	0.0001815	3.44
FALSE	High	[K].INEAFIEMATTEDAQAAVDYYTTTPALVFGKPVR.[V]	1xTMT6plex [K31]; 1xTMT6plex [N-Term]	8.10235e-06	0.000428567	2	11	1	A8MXP9; A0A0R4J2E8	A8MXP9 [434-467]; A0A0R4J2E8 [434-467]		Matrin 3 OS=Homo sapiens OX=9606 GN=MATR3 PE=1 SV=1 Matrin-3 OS=Homo sapiens OX=9606 GN=MATR3 PE=1 SV=1	0	4191.17	0.528	0.925	1.753	-0.92	-0.11	0.81	24.7	46.8	26.7				24.7	46.8	26.7	Shared	High	High	High	High	0.000436	5.735e-06	5.29
FALSE	High	[K].INEAFIEMATTEDAQAAVDYYTTTPALVFGKPVR.[V]	1xDeamidated [N2]; 1xTMT6plex [K31]; 1xTMT6plex [N-Term]	4.48486e-06	0.000428567	2	11	1	A8MXP9; A0A0R4J2E8	A8MXP9 [434-467]; A0A0R4J2E8 [434-467]		Matrin 3 OS=Homo sapiens OX=9606 GN=MATR3 PE=1 SV=1 Matrin-3 OS=Homo sapiens OX=9606 GN=MATR3 PE=1 SV=1	0	4192.16	0.542	0.657	1.212	-0.88	-0.61	0.28	20.5	37.8	31.2				20.5	37.8	31.2	Shared	High	High	High	High	0.000436	3.135e-06	4.74
FALSE	High	[K].INEAIVAVQAIIADPK.[T]	1xTMT6plex [K16]; 1xTMT6plex [N-Term]	4.4062e-07	0.000428567	1	2	1	Q549M8	Q549M8 [219-234]		RNA transcription, translation and transport factor protein OS=Homo sapiens OX=9606 GN=C14orf166 PE=2 SV=1	0	2123.28	0.981	0.735	0.749	-0.03	-0.44	-0.42	742.5	756.5	1010.5				742.5	756.5	1010.5		High	High	High	High	0.000436	2.896e-07	3.24
FALSE	High	[K].LPNGLVIASLENYSPVSR.[I]	1xDeamidated [N3]; 1xTMT6plex [N-Term]	0.000182314	0.000428567	1	6	1	H3BRG4	H3BRG4 [43-60]		Ubiquinol-cytochrome c reductase core protein 2 OS=Homo sapiens OX=9606 GN=UQCRC2 PE=1 SV=1	0	2159.19																No Quan Values	High	High	High	High	0.000436	0.000141	3.29
FALSE	High	[K].IPNFWVTTFVNHPQVSALLGEEDEEALHYLTR.[V]	1xTMT6plex [N-Term]	2.36097e-07	0.000428567	1	8	1	A0A0C4DFV9	A0A0C4DFV9 [78-109]		SET nuclear proto-oncogene OS=Homo sapiens OX=9606 GN=SET PE=1 SV=2	0	3955.02	0.827	1	1.21	-0.27	0	0.27	26.7	32.3	26.7				26.7	32.3	26.7		High	High	High	High	0.000436	1.523e-07	7.26
FALSE	High	[K].LPNFGFVVFDDSEPVQR.[I]	1xTMT6plex [N-Term]	5.63043e-06	0.000428567	1	7	1	A0A024RDB2	A0A024RDB2 [338-354]		Ras-GTPase activating protein SH3 domain-binding protein 2, isoform CRA_b OS=Homo sapiens OX=9606 GN=G3BP2 PE=4 SV=1	0	2195.13	1.234	0.773	0.626	0.3	-0.37	-0.68	65.3	52.9	84.5				65.3	52.9	84.5		High	High	High	High	0.000436	3.945e-06	5.06
FALSE	High	[K].LPNFGFVVFDDSEPVQK.[V]	1xTMT6plex [K17]; 1xTMT6plex [N-Term]	1.78857e-08	0.000428567	1	12	1	Q6FI03	Q6FI03 [377-393]		G3BP protein OS=Homo sapiens OX=9606 GN=G3BP PE=2 SV=1	0	2396.29	1.112	0.833	0.749	0.15	-0.26	-0.42	620	557.4	744				620	557.4	744		High	High	High	High	0.000436	1.077e-08	5.48
FALSE	High	[K].LPNEPNRLLILHGFLDENVHFFHTNFLVSQLIR.[A]	1xTMT6plex [N-Term]	2.1202e-05	0.000428567	1	3	1	Q86TI2	Q86TI2 [793-825]		Dipeptidyl peptidase 9 OS=Homo sapiens OX=9606 GN=DPP9 PE=1 SV=3	1	4172.28	0.046	0.074	1.622	-4.45	-3.75	0.7	15.4	337	207.8				15.4	337	207.8		High	High	High	High	0.000436	1.54e-05	3.87
FALSE	High	[K].LPIVNEDDELVAIIAR.[T]	1xTMT6plex [N-Term]	0.000233396	0.000428567	1	8	1	A0A7I2YQK5	A0A7I2YQK5 [184-199]		Inosine-5'-monophosphate dehydrogenase OS=Homo sapiens OX=9606 GN=IMPDH2 PE=1 SV=1	0	2009.15	0.487	0.598	1.228	-1.04	-0.74	0.3	40.9	84	68.4				40.9	84	68.4		High	High	High	High	0.000436	0.0001807	3.95
FALSE	High	[R].LPLQLDDAVRPEAEGEEEGR.[A]	1xTMT6plex [N-Term]	0.000181133	0.000428567	1	6	1	D3DP78	D3DP78 [119-138]		Aspartate--tRNA ligase, cytoplasmic OS=Homo sapiens OX=9606 GN=DARS PE=3 SV=1	0	2452.25	0.186	0.252	1.354	-2.43	-1.99	0.44	71.3	383	282.9				71.3	383	282.9		High	High	High	High	0.000436	0.0001399	3.06
FALSE	High	[K].LPIQEFHLSR.[I]	1xTMT6plex [N-Term]	0.000153964	0.000428567	1	4	1	Q6FHX6	Q6FHX6 [202-211]		Flap endonuclease 1 OS=Homo sapiens OX=9606 GN=FEN1 PE=2 SV=1	0	1468.85																Excluded by Method	High	High	High	High	0.000436	0.0001182	3.67
FALSE	High	[R].LPLLAVCDYK.[Q]	1xCarbamidomethyl [C7]; 1xTMT6plex [K10]; 1xTMT6plex [N-Term]	0.000643135	0.000428567	1	14	1	Q15149	Q15149 [944-953]		Plectin OS=Homo sapiens OX=9606 GN=PLEC PE=1 SV=3	0	1649.97	1.041	1.257	1.207	0.06	0.33	0.27	138.1	132.6	109.9				138.1	132.6	109.9		High	High	High	High	0.000436	0.0005144	2.23
FALSE	High	[K].IPIGFIPLGETSSLSHTLFAESGNK.[V]	1xTMT6plex [K25]; 1xTMT6plex [N-Term]	0.000239544	0.000428567	1	11	1	E9PC15	E9PC15 [119-143]		Acylglycerol kinase, mitochondrial OS=Homo sapiens OX=9606 GN=AGK PE=1 SV=1	0	3073.7	0.389	0.275	0.706	-1.36	-1.86	-0.5	111.3	285.9	404.9				111.3	285.9	404.9		High	High	High	High	0.000436	0.0001866	2.32
FALSE	High	[K].IPIFSAAGLPHNEIAAQICR.[Q]	1xCarbamidomethyl [C19]; 1xTMT6plex [N-Term]	6.27009e-08	0.000428567	1	8	1	Q59HF3	Q59HF3 [190-209]		ATPase, H+ transporting, lysosomal 56/58kD, V1 subunit B, isoform 2 variant (Fragment) OS=Homo sapiens OX=9606 PE=2 SV=1	0	2407.31																No Quan Values	High	High	High	High	0.000436	3.885e-08	5.16
FALSE	High	[K].LPIDVTEGEVISLGLPFGK.[V]	1xTMT6plex [K19]; 1xTMT6plex [N-Term]	6.67902e-07	0.000428567	1	12	1	P26599-1	P26599-1 [66-84]		Isoform 2 of Polypyrimidine tract-binding protein 1 OS=Homo sapiens OX=9606 GN=PTBP1	0	2442.43	0.62	0.938	1.513	-0.69	-0.09	0.6	495.7	799.7	528.6				495.7	799.7	528.6		High	High	High	High	0.000436	4.426e-07	3.89
FALSE	High	[K].LPNLTHLNLSGNK.[L]	1xTMT6plex [K13]; 1xTMT6plex [N-Term]	0.000643135	0.000428567	1	3	1	Q53F35	Q53F35 [87-99]		Acidic (Leucine-rich) nuclear phosphoprotein 32 family, member B variant (Fragment) OS=Homo sapiens OX=9606 PE=2 SV=1	0	1879.12	0.917	1.024	1.117	-0.13	0.03	0.16	446.2	486.8	435.8				446.2	486.8	435.8		High	High	High	High	0.000436	0.0005129	3.62
FALSE	High	[R].LPHVLLLQLGTTFFK.[L]	1xTMT6plex [K15]; 1xTMT6plex [N-Term]	2.37208e-06	0.000428567	1	4	1	B2R6U8	B2R6U8 [91-105]		Cleavage and polyadenylation specificity factor subunit 5 OS=Homo sapiens OX=9606 PE=2 SV=1	0	2185.35	0.988	0.907	0.918	-0.02	-0.14	-0.12	435.9	441.2	480.4				435.9	441.2	480.4		High	High	High	High	0.000436	1.622e-06	3.75
FALSE	High	[R].IPGLLSPHPLLQLSYTATDR.[H]	1xTMT6plex [N-Term]	9.91092e-06	0.000428567	1	3	1	P49327	P49327 [1256-1275]		Fatty acid synthase OS=Homo sapiens OX=9606 GN=FASN PE=1 SV=3	0	2421.37	0.733	0.628	0.857	-0.45	-0.67	-0.22	74.8	102.1	119.1				74.8	102.1	119.1		High	High	High	High	0.000436	7.066e-06	3.66
FALSE	High	[K].IPGIIIAASAVR.[A]	1xTMT6plex [N-Term]	3.93148e-05	0.000428567	1	9	1	Q53FG5	Q53FG5 [151-162]		DNA replication licensing factor MCM5 (Fragment) OS=Homo sapiens OX=9606 PE=2 SV=1	0	1409.9																Excluded by Method	High	High	High	High	0.000436	2.916e-05	1.53
FALSE	High	[K].LPGHAGSINEVAFHPDEPIIISASSDKR.[L]	1xTMT6plex [K27]; 1xTMT6plex [N-Term]	1.42877e-06	0.000428567	1	3	1	A0MNP2	A0MNP2 [323-350]		CDW11/WDR57 OS=Homo sapiens OX=9606 GN=WDR57 PE=2 SV=1	1	3415.84	1.005	0.786	0.782	0.01	-0.35	-0.36	304.2	302.7	387.2				304.2	302.7	387.2		High	High	High	High	0.000436	9.648e-07	4.16
FALSE	High	[K].LPGHAGSINEVAFHPDEPIIISASSDK.[R]	1xTMT6plex [K27]; 1xTMT6plex [N-Term]	1.18121e-05	0.000428567	1	3	1	A0MNP2	A0MNP2 [323-349]		CDW11/WDR57 OS=Homo sapiens OX=9606 GN=WDR57 PE=2 SV=1	0	3259.74	1.05	0.797	0.76	0.07	-0.33	-0.4	253.8	241.8	318.3				253.8	241.8	318.3		High	High	High	High	0.000436	8.482e-06	3.06
FALSE	High	[K].IPGGIIEDSCVLR.[G]	1xCarbamidomethyl [C10]; 1xTMT6plex [N-Term]	0.000133447	0.000428567	1	9	1	Q59H77	Q59H77 [236-248]		T-complex protein 1 subunit gamma (Fragment) OS=Homo sapiens OX=9606 PE=2 SV=1	0	1657.91																Excluded by Method	High	High	High	High	0.000436	0.0001021	3.04
FALSE	High	[K].LPGGELNPGEDEVEGLKR.[L]	1xTMT6plex [K17]; 1xTMT6plex [N-Term]	1.10886e-06	0.000428567	1	4	1	B2R6U8	B2R6U8 [106-123]		Cleavage and polyadenylation specificity factor subunit 5 OS=Homo sapiens OX=9606 PE=2 SV=1	1	2367.29	1.134	1.02	0.899	0.18	0.03	-0.15	558.3	492.2	547.5				558.3	492.2	547.5		High	High	High	High	0.000436	7.463e-07	4.18
FALSE	High	[K].LPGELEPVQATQNK.[T]	1xTMT6plex [K14]; 1xTMT6plex [N-Term]	3.6427e-06	0.000428567	1	5	1	O75821	O75821 [196-209]		Eukaryotic translation initiation factor 3 subunit G OS=Homo sapiens OX=9606 GN=EIF3G PE=1 SV=2	0	1982.13																Excluded by Method	High	High	High	High	0.000436	2.536e-06	4.92
FALSE	High	[KR].LPGEGNAGLLGLGPEAAAPGK.[R]	1xTMT6plex [K21]; 1xTMT6plex [N-Term]	6.84261e-06	0.000428567	1	13	1	A0A140T9E9	A0A140T9E9 [17-37]		Bromodomain-containing protein 2 (Fragment) OS=Homo sapiens OX=9606 GN=BRD2 PE=1 SV=1	0	2347.34																No Quan Values	High	High	High	High	0.000436	4.837e-06	4.04
FALSE	High	[K].LPETNLFETEETR.[K]	1xTMT6plex [N-Term]	6.05861e-07	0.000428567	1	3	1	Q15046	Q15046 [408-420]		Lysine--tRNA ligase OS=Homo sapiens OX=9606 GN=KARS1 PE=1 SV=3	0	1807.93																Excluded by Method	High	High	High	High	0.000436	3.996e-07	3.77
FALSE	High	[R].LPEEWSQWLGGSSWPGYVRPLPPAAIESPAVAAPAYSR.[A]	1xTMT6plex [N-Term]	9.51706e-05	0.000428567	1	9	1	P04792	P04792 [38-75]		Heat shock protein beta-1 OS=Homo sapiens OX=9606 GN=HSPB1 PE=1 SV=2	0	4322.22																Excluded by Method	High	Not Found	High	High	0.000436	7.216e-05	5.41
FALSE	High	[K].LPEDPLLSGLLDSPALK.[A]	1xTMT6plex [K17]; 1xTMT6plex [N-Term]	1.59285e-05	0.000428567	1	3	1	P49327	P49327 [1209-1225]		Fatty acid synthase OS=Homo sapiens OX=9606 GN=FASN PE=1 SV=3	0	2236.32	0.8	0.712	0.89	-0.32	-0.49	-0.17	349.3	436.6	490.6				349.3	436.6	490.6		High	High	High	High	0.000436	1.154e-05	5.14
FALSE	High	[K].IPDPEAVKPDDWDEDAPAK.[I]	2xTMT6plex [K8; K19]; 1xTMT6plex [N-Term]	1.94841e-05	0.000428567	1	14	1	P27824	P27824 [293-311]		Calnexin OS=Homo sapiens OX=9606 GN=CANX PE=1 SV=2	0	2795.47	0.648	0.51	0.787	-0.63	-0.97	-0.34	334.2	516.1	655.5				334.2	516.1	655.5		High	High	High	High	0.000436	1.414e-05	3.85
FALSE	High	[K].LPHLPGLEDLGIQATPLELK.[A]	1xTMT6plex [K20]; 1xTMT6plex [N-Term]	8.07898e-08	0.000428567	1	4	1	Q9BTT5	Q9BTT5 [290-309]		Similar to NADH dehydrogenase (Ubiquinone) 1 alpha subcomplex, 9 (39kD) (Fragment) OS=Homo sapiens OX=9606 PE=2 SV=1	0	2612.54	0.546	0.407	0.745	-0.87	-1.3	-0.42	80.1	146.7	196.9				80.1	146.7	196.9		High	High	High	High	0.000436	5.041e-08	4.17
FALSE	High	[K].IPNPDFFEDLEPFR.[M]	1xTMT6plex [N-Term]	2.03911e-05	0.000428567	1	11	1	P27824	P27824 [402-415]		Calnexin OS=Homo sapiens OX=9606 GN=CANX PE=1 SV=2	0	1965	0.79	0.839	1.061	-0.34	-0.25	0.09	32.8	41.5	39.1				32.8	41.5	39.1		High	High	High	High	0.000436	1.48e-05	4.53
FALSE	High	[R].LPPNTNDEVDEDPTGNK.[A]	1xTMT6plex [K17]; 1xTMT6plex [N-Term]	4.7163e-05	0.000428567	1	5	1	Q15393	Q15393 [1058-1074]		Splicing factor 3B subunit 3 OS=Homo sapiens OX=9606 GN=SF3B3 PE=1 SV=4	0	2313.16																Excluded by Method	High	High	High	High	0.000436	3.501e-05	4.29
FALSE	High	[K].LPQQSHSAFGATSSSSGFGK.[S]	1xTMT6plex [K20]; 1xTMT6plex [N-Term]	0.000252329	0.000428567	1	3	1	Q86XP3	Q86XP3 [31-50]		ATP-dependent RNA helicase DDX42 OS=Homo sapiens OX=9606 GN=DDX42 PE=1 SV=1	0	2439.27																No Quan Values	High	High	High	High	0.000436	0.000196	5.18
FALSE	High	[K].LQFHNVKPECLEAYNK.[I]	1xCarbamidomethyl [C10]; 2xTMT6plex [K7; K16]; 1xTMT6plex [N-Term]	8.53478e-06	0.000428567	1	2	1	O75323	O75323 [76-91]		Protein NipSnap homolog 2 OS=Homo sapiens OX=9606 GN=NIPSNAP2 PE=1 SV=1	0	2677.47	0.483	0.344	0.712	-1.05	-1.54	-0.49	326.4	675.9	949.8				326.4	675.9	949.8		High	High	High	High	0.000436	6.073e-06	4.54
FALSE	High	[R].LQETSSQSYVEEQK.[Q]	1xTMT6plex [K14]; 1xTMT6plex [N-Term]	0.000258975	0.000428567	1	8	1	A0A494C108	A0A494C108 [151-164]		Protein KRI1 homolog OS=Homo sapiens OX=9606 GN=KRI1 PE=1 SV=1	0	2114.1																Excluded by Method	High	High	High	High	0.000436	0.0002021	3.28
FALSE	High	[K].LQELPDAVPHGEMPR.[H]	1xTMT6plex [N-Term]	0.000395107	0.000428567	1	8	1	Q53FG5	Q53FG5 [229-243]		DNA replication licensing factor MCM5 (Fragment) OS=Homo sapiens OX=9606 PE=2 SV=1	0	1918.01																Excluded by Method	High	High	High	High	0.000436	0.0003112	3.44
FALSE	High	[R].IQEIIEQLDVTTSEYEKEK.[L]	2xTMT6plex [K17; K19]; 1xTMT6plex [N-Term]	2.24793e-05	0.000428567	1	6	1	A0A7I2V599	A0A7I2V599 [371-389]		60 kDa heat shock protein, mitochondrial OS=Homo sapiens OX=9606 GN=HSPD1 PE=1 SV=1	1	2982.65																Excluded by Method	High	High	High	High	0.000436	1.637e-05	4.44
FALSE	High	[R].IQEIIEQLDVTTSEYEK.[EG]	1xTMT6plex [K17]; 1xTMT6plex [N-Term]	2.73193e-05	0.000428567	1	7	1	A0A7I2V599	A0A7I2V599 [371-387]		60 kDa heat shock protein, mitochondrial OS=Homo sapiens OX=9606 GN=HSPD1 PE=1 SV=1	0	2496.35	0.776	0.49	0.631	-0.37	-1.03	-0.66	332.3	428.1	678.3				332.3	428.1	678.3		High	High	High	High	0.000436	2.009e-05	5.26
FALSE	High	[R].LQEKEDLQELNDR.[L]	1xTMT6plex [K4]; 1xTMT6plex [N-Term]	0.000239544	0.000428567	1	16	1	A0A6Q8PFJ0	A0A6Q8PFJ0 [29-41]		Lamin A/C OS=Homo sapiens OX=9606 GN=LMNA PE=1 SV=1	1	2088.13	1.087	0.912	0.839	0.12	-0.13	-0.25	1081.4	994.5	1185.8				1081.4	994.5	1185.8		High	High	High	High	0.000436	0.0001857	3.19
FALSE	High	[R].LQEALDAEMLEDEAGGGGAGPGGACK.[A]	1xCarbamidomethyl [C25]; 1xTMT6plex [K26]; 1xTMT6plex [N-Term]	6.20035e-09	0.000428567	1	2	1	Q1KMD3	Q1KMD3 [33-58]		Heterogeneous nuclear ribonucleoprotein U-like protein 2 OS=Homo sapiens OX=9606 GN=HNRNPUL2 PE=1 SV=1	0	2961.43																Excluded by Method	High	High	High	High	0.000436	3.626e-09	7.01
FALSE	High	[K].IQDVGLVPMGGVMSGAVPAAAAQEAVEEDIPIAK.[E]	1xDeamidated [Q23]; 2xOxidation [M9; M13]; 1xTMT6plex [K34]; 1xTMT6plex [N-Term]	0.000660058	0.000428567	1	3	1	P52815	P52815 [92-125]		39S ribosomal protein L12, mitochondrial OS=Homo sapiens OX=9606 GN=MRPL12 PE=1 SV=2	0	3825.01																No Quan Values	High	High	High	High	0.000436	0.0005292	2.64
FALSE	High	[K].IQDVGLVPMGGVMSGAVPAAAAQEAVEEDIPIAK.[E]	1xOxidation [M13]; 1xTMT6plex [K34]; 1xTMT6plex [N-Term]	3.69036e-06	0.000428567	1	3	1	P52815	P52815 [92-125]		39S ribosomal protein L12, mitochondrial OS=Homo sapiens OX=9606 GN=MRPL12 PE=1 SV=2	0	3808.03																Excluded by Method	High	High	High	High	0.000436	2.564e-06	3.39
FALSE	High	[R].LQDEIQNMKEEMAR.[H]	1xTMT6plex [K9]; 1xTMT6plex [N-Term]	0.000464792	0.000428567	1	5	1	P08670	P08670 [365-378]		Vimentin OS=Homo sapiens OX=9606 GN=VIM PE=1 SV=4	1	2193.14	1.181	1.811	1.533	0.24	0.86	0.62	860.3	728.2	475.1				860.3	728.2	475.1		High	High	High	High	0.000436	0.000368	3.86
FALSE	High	[R].LQAYLEEHAEEEANEEDVLGDETEEEETKPIELPVK.[E]	1xDeamidated [N14]; 2xTMT6plex [K29; K36]; 1xTMT6plex [N-Term]	0.000293015	0.000428567	1	3	1	H0YHG0	H0YHG0 [351-386]		DnaJ homolog subfamily C member 14 (Fragment) OS=Homo sapiens OX=9606 PE=1 SV=1	0	4843.4	0.316	0.282	0.894	-1.66	-1.83	-0.16	61.6	195.1	218.3				61.6	195.1	218.3		High	High	High	High	0.000436	0.0002295	3.65
FALSE	High	[K].LQASNVTNK.[N]	1xTMT6plex [K9]; 1xTMT6plex [N-Term]	0.000618558	0.000428567	1	9	1	Q9UKM9	Q9UKM9 [5-13]		RNA-binding protein Raly OS=Homo sapiens OX=9606 GN=RALY PE=1 SV=1	0	1432.85	0.913	0.865	0.948	-0.13	-0.21	-0.08	1216	1332.1	1405.1				1216	1332.1	1405.1		High	High	High	High	0.000436	0.0004947	3.25
FALSE	High	[R].LQAQLNELQAQLSQK.[E]	1xTMT6plex [K15]; 1xTMT6plex [N-Term]	0.000104918	0.000428567	1	11	1	A0A024R5M9	A0A024R5M9 [1575-1589]		Nuclear mitotic apparatus protein 1, isoform CRA_a OS=Homo sapiens OX=9606 GN=NUMA1 PE=4 SV=1	0	2170.26	0.901	0.675	0.748	-0.15	-0.57	-0.42	397.2	440.6	588.8				397.2	440.6	588.8		High	High	High	High	0.000436	7.966e-05	4
FALSE	High	[R].LQALDTGWNELHK.[M]	1xTMT6plex [K13]; 1xTMT6plex [N-Term]	2.9974e-06	0.000428567	2	6	1	B2ZZ89; Q01082-3	B2ZZ89 [1144-1156]; Q01082-3 [1131-1143]		Spectrin beta chain OS=Homo sapiens OX=9606 GN=SPTBN1 PE=2 SV=1 Isoform 2 of Spectrin beta chain, non-erythrocytic 1 OS=Homo sapiens OX=9606 GN=SPTBN1	0	1983.11	0.701	0.637	0.909	-0.51	-0.65	-0.14	325.6	464.7	511.4				325.6	464.7	511.4	Shared	High	High	High	High	0.000436	2.065e-06	4.31
FALSE	High	[K].LQAFGFCEYKEPESTLR.[A]	1xCarbamidomethyl [C7]; 1xTMT6plex [K10]; 1xTMT6plex [N-Term]	3.05112e-05	0.000428567	1	4	1	P49756	P49756 [126-142]		RNA-binding protein 25 OS=Homo sapiens OX=9606 GN=RBM25 PE=1 SV=3	1	2533.32	0.714	0.696	0.976	-0.49	-0.52	-0.04	137.5	192.7	197.5				137.5	192.7	197.5		High	High	High	High	0.000436	2.243e-05	3.88
FALSE	High	[R].LQAALDDEEAGGRPAMEPGNGSLDLGGDSAGR.[S]	2xDeamidated [Q2; N20]; 1xOxidation [M16]; 1xTMT6plex [N-Term]	0.000224469	0.000428567	2	6	4	Q00839; B4DLR3	Q00839 [38-69]; B4DLR3 [38-69]		Heterogeneous nuclear ribonucleoprotein U OS=Homo sapiens OX=9606 GN=HNRNPU PE=1 SV=6 cDNA FLJ54020, highly similar to Heterogeneous nuclear ribonucleoprotein U OS=Homo sapiens OX=9606 PE=2 SV=1	0	3373.57	0.74	0.679	0.919	-0.44	-0.56	-0.12	153.7	207.8	226.2				153.7	207.8	226.2	Shared	High	High	High	High	0.000436	0.0001737	4.65
FALSE	High	[R].LQAALDDEEAGGRPAMEPGNGSLDLGGDSAGR.[S]	1xDeamidated [N/Q]; 1xOxidation [M16]; 1xTMT6plex [N-Term]	6.44334e-05	0.000428567	2	6	5	Q00839; B4DLR3	Q00839 [38-69]; B4DLR3 [38-69]		Heterogeneous nuclear ribonucleoprotein U OS=Homo sapiens OX=9606 GN=HNRNPU PE=1 SV=6 cDNA FLJ54020, highly similar to Heterogeneous nuclear ribonucleoprotein U OS=Homo sapiens OX=9606 PE=2 SV=1	0	3372.58	0.848	0.885	1.044	-0.24	-0.18	0.06	404.8	477.6	457.5				404.8	477.6	457.5	Shared	High	High	High	High	0.000436	4.823e-05	3.46
FALSE	High	[R].LQAALDDEEAGGRPAMEPGNGSLDLGGDSAGR.[S]	1xOxidation [M16]; 1xTMT6plex [N-Term]	0.000489587	0.000428567	2	6	2	Q00839; B4DLR3	Q00839 [38-69]; B4DLR3 [38-69]		Heterogeneous nuclear ribonucleoprotein U OS=Homo sapiens OX=9606 GN=HNRNPU PE=1 SV=6 cDNA FLJ54020, highly similar to Heterogeneous nuclear ribonucleoprotein U OS=Homo sapiens OX=9606 PE=2 SV=1	0	3371.6																Excluded by Method	High	High	High	High	0.000436	0.0003889	1.31
FALSE	High	[R].LQAALDDEEAGGRPAMEPGNGSLDLGGDSAGR.[S]	2xDeamidated [Q2; N20]; 1xTMT6plex [N-Term]	1.50502e-06	0.000428567	2	6	2	Q00839; B4DLR3	Q00839 [38-69]; B4DLR3 [38-69]		Heterogeneous nuclear ribonucleoprotein U OS=Homo sapiens OX=9606 GN=HNRNPU PE=1 SV=6 cDNA FLJ54020, highly similar to Heterogeneous nuclear ribonucleoprotein U OS=Homo sapiens OX=9606 PE=2 SV=1	0	3357.57	0.69	0.831	1.204	-0.53	-0.27	0.27	93	134.7	111.9				93	134.7	111.9	Shared	High	High	High	High	0.000436	1.02e-06	5.06
FALSE	High	[R].LQAALDDEEAGGRPAMEPGNGSLDLGGDSAGR.[S]	1xDeamidated [N20]; 1xTMT6plex [N-Term]	3.0964e-06	0.000428567	2	6	2	Q00839; B4DLR3	Q00839 [38-69]; B4DLR3 [38-69]		Heterogeneous nuclear ribonucleoprotein U OS=Homo sapiens OX=9606 GN=HNRNPU PE=1 SV=6 cDNA FLJ54020, highly similar to Heterogeneous nuclear ribonucleoprotein U OS=Homo sapiens OX=9606 PE=2 SV=1	0	3356.59	0.685	0.681	0.993	-0.55	-0.56	-0.01	104	151.8	152.8				104	151.8	152.8	Shared	High	High	High	High	0.000436	2.142e-06	4.6
FALSE	High	[R].LQAALDDEEAGGRPAMEPGNGSLDLGGDSAGR.[S]	1xTMT6plex [N-Term]	7.11471e-06	0.000428567	2	6	1	Q00839; B4DLR3	Q00839 [38-69]; B4DLR3 [38-69]		Heterogeneous nuclear ribonucleoprotein U OS=Homo sapiens OX=9606 GN=HNRNPU PE=1 SV=6 cDNA FLJ54020, highly similar to Heterogeneous nuclear ribonucleoprotein U OS=Homo sapiens OX=9606 PE=2 SV=1	0	3355.6	0.752	0.768	1.021	-0.41	-0.38	0.03	76.7	102	99.9				76.7	102	99.9	Shared	High	High	High	High	0.000436	5.039e-06	4.72
FALSE	High	[K].LPYDVTPEQALAHEEVK.[T]	1xTMT6plex [K17]; 1xTMT6plex [N-Term]	4.15585e-07	0.000428567	1	5	1	A4QPB0	A4QPB0 [1112-1128]		IQ motif containing GTPase activating protein 1 OS=Homo sapiens OX=9606 GN=IQGAP1 PE=1 SV=1	0	2397.31	0.99	1.01	1.02	-0.01	0.01	0.03	430.6	435	426.3				430.6	435	426.3		High	High	High	High	0.000436	2.726e-07	5.2
FALSE	High	[R].IPWFQYPIIYDIR.[A]	1xTMT6plex [N-Term]	1.91079e-05	0.000428567	1	8	1	Q99623	Q99623 [72-84]		Prohibitin-2 OS=Homo sapiens OX=9606 GN=PHB2 PE=1 SV=2	0	1953.08																Excluded by Method	High	High	High	High	0.000436	1.389e-05	4.42
FALSE	High	[R].LPVVIGGLLDVDCSEDVIK.[N]	1xCarbamidomethyl [C13]; 1xTMT6plex [K19]; 1xTMT6plex [N-Term]	3.38553e-05	0.000428567	1	11	1	A0A8V8TQ14	A0A8V8TQ14 [817-835]		Clathrin heavy chain OS=Homo sapiens OX=9606 GN=CLTC PE=1 SV=1	0	2499.41																Excluded by Method	High	High	High	High	0.000436	2.498e-05	4.14
FALSE	High	[K].IPVIENLGATLDQFDAIDFSDNEIR.[K]	1xTMT6plex [N-Term]	1.46485e-09	0.000428567	1	3	1	P09661	P09661 [31-55]		U2 small nuclear ribonucleoprotein A' OS=Homo sapiens OX=9606 GN=SNRPA1 PE=1 SV=2	0	3034.56	0.934	0.882	0.944	-0.1	-0.18	-0.08	41.3	44.2	46.8				41.3	44.2	46.8		High	High	High	High	0.000436	8.205e-10	5.46
FALSE	High	[K].IPTAKPELFAYPLDWSIVDSILMER.[R]	1xOxidation [M23]; 1xTMT6plex [K5]; 1xTMT6plex [N-Term]	4.33413e-05	0.000428567	1	1	1	P49756	P49756 [745-769]		RNA-binding protein 25 OS=Homo sapiens OX=9606 GN=RBM25 PE=1 SV=3	0	3378.84	0.636	0.643	1.011	-0.65	-0.64	0.02	45.6	71.7	70.9				45.6	71.7	70.9		High	High	High	High	0.000436	3.215e-05	3.66
FALSE	High	[R].LPRPPPPEMPESLK.[K]	1xTMT6plex [K14]; 1xTMT6plex [N-Term]	2.0524e-05	0.000428567	1	6	1	F8VVM2	F8VVM2 [304-317]		Phosphate carrier protein, mitochondrial OS=Homo sapiens OX=9606 GN=SLC25A3 PE=1 SV=1	0	2046.18	0.735	0.478	0.65	-0.44	-1.07	-0.62	269.8	367.2	564.9				269.8	367.2	564.9		High	High	High	High	0.000436	1.494e-05	3.67
FALSE	High	[K].LPDMLNAEIVLGNVQNAK.[D]	1xTMT6plex [K18]; 1xTMT6plex [N-Term]	0.000331525	0.000428567	1	4	1	O75643	O75643 [897-914]		U5 small nuclear ribonucleoprotein 200 kDa helicase OS=Homo sapiens OX=9606 GN=SNRNP200 PE=1 SV=2	0	2397.36	0.784	0.71	0.905	-0.35	-0.49	-0.14	98.2	125.2	138.3				98.2	125.2	138.3		High	High	High	High	0.000436	0.0002598	3.73
FALSE	High	[R].IIIEDLLEATR.[S]	1xTMT6plex [N-Term]	0.000213095	0.000428567	1	3	1	Q92616	Q92616 [2151-2161]		eIF-2-alpha kinase activator GCN1 OS=Homo sapiens OX=9606 GN=GCN1 PE=1 SV=7	0	1514.9																Excluded by Method	High	High	High	High	0.000436	0.0001653	2.33
FALSE	High	[K].IPDEFDNDPILVQQLR.[R]	1xTMT6plex [N-Term]	3.71443e-06	0.000428567	1	4	1	Q3ZCQ8	Q3ZCQ8 [98-113]		Mitochondrial import inner membrane translocase subunit TIM50 OS=Homo sapiens OX=9606 GN=TIMM50 PE=1 SV=2	0	2141.14	0.573	0.515	0.899	-0.8	-0.96	-0.15	38.8	67.7	75.3				38.8	67.7	75.3		High	High	High	High	0.000436	2.58e-06	4.63
FALSE	High	[K].LPCIFICENNR.[Y]	2xCarbamidomethyl [C3; C7]; 1xTMT6plex [N-Term]	0.000340256	0.000428567	1	8	1	Q53GE3	Q53GE3 [216-226]		Pyruvate dehydrogenase E1 component subunit alpha (Fragment) OS=Homo sapiens OX=9606 PE=2 SV=1	0	1664.85																Excluded by Method	High	High	High	High	0.000436	0.0002679	2.54
FALSE	High	[K].LNLVDLAGSENIGR.[S]	1xTMT6plex [N-Term]	2.75952e-07	0.000428567	1	5	1	P52732	P52732 [261-274]		Kinesin-like protein KIF11 OS=Homo sapiens OX=9606 GN=KIF11 PE=1 SV=2	0	1699.95	0.634	0.715	1.128	-0.66	-0.48	0.17	148.8	234.7	208				148.8	234.7	208		High	High	High	High	0.000436	1.791e-07	4.66
FALSE	High	[K].LNISFPATGCQK.[L]	1xCarbamidomethyl [C10]; 1xTMT6plex [K12]; 1xTMT6plex [N-Term]	1.16595e-05	0.000428567	1	3	1	A2A3R6	A2A3R6 [3-14]		40S ribosomal protein S6 OS=Homo sapiens OX=9606 GN=RPS6 PE=2 SV=1	0	1794	0.626	0.587	0.937	-0.68	-0.77	-0.09	181.9	290.5	310.1				181.9	290.5	310.1		High	High	High	High	0.000436	8.334e-06	4.48
FALSE	High	[R].INLSEQTDITDLFGADLPVEGGK.[G]	1xTMT6plex [K23]; 1xTMT6plex [N-Term]	9.47011e-06	0.000428567	1	1	1	Q9NU22	Q9NU22 [1777-1799]		Midasin OS=Homo sapiens OX=9606 GN=MDN1 PE=1 SV=2	0	2890.54	0.433	0.273	0.632	-1.21	-1.87	-0.66	29.1	67.2	106.4				29.1	67.2	106.4		High	High	High	High	0.000436	6.724e-06	4.6
FALSE	High	[K].LNLQFLTLHDYLLR.[N]	1xTMT6plex [N-Term]	2.0524e-05	0.000428567	1	4	1	H0YH15	H0YH15 [455-468]		Aquarius homolog (Mouse), isoform CRA_a OS=Homo sapiens OX=9606 GN=AQR PE=1 SV=1	0	1988.15																No Quan Values	High	High	High	High	0.000436	1.496e-05	5.22
FALSE	High	[R].INLPAPNPDHVGGYK.[L]	1xTMT6plex [K15]; 1xTMT6plex [N-Term]	1.18891e-05	0.000428567	1	4	1	Q53GR7	Q53GR7 [627-641]		Solute carrier family 25, member 13 (Citrin) variant (Fragment) OS=Homo sapiens OX=9606 PE=2 SV=1	0	2050.15	0.449	0.285	0.634	-1.15	-1.81	-0.66	251.7	560.4	884.6				251.7	560.4	884.6		High	High	High	High	0.000436	8.515e-06	2.87
FALSE	High	[R].LNIISNLDCVNEVIGIR.[Q]	1xCarbamidomethyl [C9]; 1xTMT6plex [N-Term]	1.27564e-08	0.000428567	1	15	1	B4DDF7	B4DDF7 [372-388]		cDNA FLJ53296, highly similar to Serine/threonine-protein phosphatase 2A 65 kDa regulatory subunit A alpha isoform OS=Homo sapiens OX=9606 PE=2 SV=1	0	2171.21	0.783	0.548	0.7	-0.35	-0.87	-0.52	113.5	144.9	207.1				113.5	144.9	207.1		High	High	High	High	0.000436	7.615e-09	3.62
FALSE	High	[R].LNLEEWILEQLTR.[L]	1xTMT6plex [N-Term]	9.8956e-05	0.000428567	1	2	1	Q96C90	Q96C90 [69-81]		Protein phosphatase 1 regulatory subunit 14B OS=Homo sapiens OX=9606 GN=PPP1R14B PE=1 SV=3	0	1886.06																Excluded by Method	High	High	High	High	0.000436	7.495e-05	2.96
FALSE	High	[K].LNLAQFLNEDLS.[-]	1xTMT6plex [N-Term]	0.000314729	0.000428567	1	2	1	Q6NUR1	Q6NUR1 [1004-1015]		Non-SMC condensin I complex, subunit G OS=Homo sapiens OX=9606 GN=NCAPG PE=2 SV=1	0	1605.87	0.661	0.55	0.832	-0.6	-0.86	-0.26	43	65.1	78.2				43	65.1	78.2		High	High	High	High	0.000436	0.0002461	2.71
FALSE	High	[K].LNLAFVANLFNK.[Y]	1xTMT6plex [K12]; 1xTMT6plex [N-Term]	1.53192e-05	0.000428567	1	8	1	P13797	P13797 [365-376]		Plastin-3 OS=Homo sapiens OX=9606 GN=PLS3 PE=1 SV=4	0	1822.1																Excluded by Method	High	High	High	High	0.000436	1.106e-05	4.01
FALSE	High	[R].INHTVILDDPFDDPPDLLIPDR.[S]	1xTMT6plex [N-Term]	7.83081e-05	0.000428567	1	4	1	Q8WUA2	Q8WUA2 [156-177]		Peptidyl-prolyl cis-trans isomerase-like 4 OS=Homo sapiens OX=9606 GN=PPIL4 PE=1 SV=1	0	2759.45																Excluded by Method	High	High	High	High	0.000436	5.911e-05	4.25
FALSE	High	[R].LNHLVDSLQQLR.[L]	1xTMT6plex [N-Term]	0.00036075	0.000428567	1	10	2	P35658	P35658 [875-886]		Nuclear pore complex protein Nup214 OS=Homo sapiens OX=9606 GN=NUP214 PE=1 SV=2	0	1664.96	0.414	0.546	1.32	-1.27	-0.87	0.4	166.9	403.5	305.6				166.9	403.5	305.6		High	High	High	High	0.000436	0.0002842	3.71
FALSE	High	[K].INHLEYEDQYKDDNFGEGNDGGILDDK.[L]	2xTMT6plex [K11; K27]; 1xTMT6plex [N-Term]	5.87553e-08	0.000428567	1	2	1	A0A024R9J0	A0A024R9J0 [206-232]		RAD21 homolog (S. pombe), isoform CRA_a OS=Homo sapiens OX=9606 GN=RAD21 PE=3 SV=1	1	3800.85	0.789	0.516	0.654	-0.34	-0.95	-0.61	294.1	372.7	569.8				294.1	372.7	569.8		High	High	High	High	0.000436	3.656e-08	6.86
FALSE	High	[R].INLWHLEITDR.[S]	1xTMT6plex [N-Term]	0.000293015	0.000428567	1	8	1	Q56VW8	Q56VW8 [200-210]		Serine/threonine-protein phosphatase 2A 55 kDa regulatory subunit B OS=Homo sapiens OX=9606 PE=2 SV=1	0	1638.92	0.79	0.521	0.659	-0.34	-0.94	-0.6	117.7	148.9	225.8				117.7	148.9	225.8		High	High	High	High	0.000436	0.0002288	3.47
FALSE	High	[K].LNGQVLVFTLPLTDQVSVIK.[V]	1xDeamidated [N2]; 1xTMT6plex [K20]; 1xTMT6plex [N-Term]	6.04771e-06	0.000428567	1	3	2	A0A024R1K8	A0A024R1K8 [722-741]		Splicing factor 3a, subunit 1, 120kDa, isoform CRA_a OS=Homo sapiens OX=9606 GN=SF3A1 PE=4 SV=1	0	2643.57	0.837	0.836	0.998	-0.26	-0.26	0	171.5	204.8	205.2				171.5	204.8	205.2		High	High	High	High	0.000436	4.265e-06	4.06
FALSE	High	[K].LNGHQLENHALK.[V]	1xDeamidated [N2]; 1xTMT6plex [K12]; 1xTMT6plex [N-Term]	0.000522447	0.000428567	1	2	1	Q9NZI8	Q9NZI8 [139-150]		Insulin-like growth factor 2 mRNA-binding protein 1 OS=Homo sapiens OX=9606 GN=IGF2BP1 PE=1 SV=2	0	1833.04	0.744	0.755	1.014	-0.43	-0.41	0.02	776.1	1042.9	1028.4				776.1	1042.9	1028.4		High	High	High	High	0.000436	0.0004147	2.88
FALSE	High	[R].INGGGGGSVPGIER.[M]	1xDeamidated [N2]; 1xTMT6plex [N-Term]	8.26188e-06	0.000428567	1	1	3	M0QZM1	M0QZM1 [158-171]		Heterogeneous nuclear ribonucleoprotein M (Fragment) OS=Homo sapiens OX=9606 GN=HNRNPM PE=1 SV=1	0	1499.8																Excluded by Method	High	High	High	High	0.000436	5.843e-06	2.92
FALSE	High	[R].INFYCPGSALGR.[N]	1xCarbamidomethyl [C5]; 1xTMT6plex [N-Term]	0.000602697	0.000428567	1	1	1	Q9Y5B9	Q9Y5B9 [570-581]		FACT complex subunit SPT16 OS=Homo sapiens OX=9606 GN=SUPT16H PE=1 SV=1	0	1583.82																Excluded by Method	High	High	High	High	0.000436	0.0004795	3.79
FALSE	High	[R].INFAVFPSLQGGPHNHAIAAVAVALK.[Q]	1xDeamidated [Q10]; 1xTMT6plex [K26]; 1xTMT6plex [N-Term]	0.000509047	0.000428567	1	14	1	P34897	P34897 [315-340]		Serine hydroxymethyltransferase, mitochondrial OS=Homo sapiens OX=9606 GN=SHMT2 PE=1 SV=3	0	3101.77																Excluded by Method	High	High	High	High	0.000436	0.0004034	4.86
FALSE	High	[K].INETFVDKDFVPYQDIR.[I]	1xTMT6plex [K8]; 1xTMT6plex [N-Term]	0.000553899	0.000428567	1	4	1	Q8WUA2	Q8WUA2 [139-155]		Peptidyl-prolyl cis-trans isomerase-like 4 OS=Homo sapiens OX=9606 GN=PPIL4 PE=1 SV=1	1	2557.37																Excluded by Method	High	High	High	High	0.000436	0.0004412	2.45
FALSE	High	[K].INETDTFGPGDDDEIQFDDIGDDDEDIDDI.[-]	1xTMT6plex [N-Term]	0.00049599	0.000428567	1	4	1	P47813	P47813 [115-144]		Eukaryotic translation initiation factor 1A, X-chromosomal OS=Homo sapiens OX=9606 GN=EIF1AX PE=1 SV=2	0	3587.5	0.805	0.96	1.193	-0.31	-0.06	0.25	33.9	42.1	35.3				33.9	42.1	35.3		High	High	High	High	0.000436	0.0003937	5.18
FALSE	High	[R].LNEQYEHASIHLWDLLEGK.[E]	1xTMT6plex [K19]; 1xTMT6plex [N-Term]	8.64645e-06	0.000428567	1	4	1	Q14444	Q14444 [203-221]		Caprin-1 OS=Homo sapiens OX=9606 GN=CAPRIN1 PE=1 SV=2	0	2753.47	1.06	0.754	0.711	0.08	-0.41	-0.49	768.3	724.7	1018.8				768.3	724.7	1018.8		High	High	High	High	0.000436	6.123e-06	3.39
FALSE	High	[R].LNEQASEEILK.[V]	1xTMT6plex [K11]; 1xTMT6plex [N-Term]	3.68405e-05	0.000428567	1	8	1	A0A0C4DFV9	A0A0C4DFV9 [45-55]		SET nuclear proto-oncogene OS=Homo sapiens OX=9606 GN=SET PE=1 SV=2	0	1731.99	1.001	0.929	0.928	0	-0.11	-0.11	615.5	614.6	662.5				615.5	614.6	662.5		High	High	High	High	0.000436	2.722e-05	4.21
FALSE	High	[R].INEILSNALK.[R]	1xTMT6plex [K10]; 1xTMT6plex [N-Term]	0.000242678	0.000428567	1	7	1	P52272	P52272 [372-381]		Heterogeneous nuclear ribonucleoprotein M OS=Homo sapiens OX=9606 GN=HNRNPM PE=1 SV=3	0	1572.97	0.742	1.193	1.608	-0.43	0.26	0.69	582.3	784.4	487.9				582.3	784.4	487.9		High	High	High	High	0.000436	0.0001882	3.67
FALSE	High	[R].LNEELKVDEETQEVLENLKDR.[W]	2xTMT6plex [K6; K19]; 1xTMT6plex [N-Term]	0.000323018	0.000428567	1	5	1	A0A5F9UJX7	A0A5F9UJX7 [176-196]		45 kDa calcium-binding protein OS=Homo sapiens OX=9606 GN=SDF4 PE=1 SV=1	2	3230.77																Excluded by Method	High	High	High	High	0.000436	0.0002534	3.88
FALSE	High	[K].INEDWLCNK.[C]	1xCarbamidomethyl [C7]; 1xTMT6plex [K9]; 1xTMT6plex [N-Term]	0.000598796	0.000428567	1	7	1	Q7Z3D7	Q7Z3D7 [278-286]		Uncharacterized protein DKFZp686E2459 OS=Homo sapiens OX=9606 GN=DKFZp686E2459 PE=2 SV=1	0	1649.87	0.405	0.381	0.941	-1.31	-1.39	-0.09	213.2	527	560.3				213.2	527	560.3		High	High	High	High	0.000436	0.0004781	3.51
FALSE	High	[K].LNEDMACSVAGITSDANVLTNELR.[L]	1xCarbamidomethyl [C7]; 1xTMT6plex [N-Term]	2.49868e-06	0.000428567	1	9	1	P25789	P25789 [68-91]		Proteasome subunit alpha type-4 OS=Homo sapiens OX=9606 GN=PSMA4 PE=1 SV=1	0	2822.39	0.519	0.414	0.797	-0.95	-1.27	-0.33	54.3	104.6	131.3				54.3	104.6	131.3		High	High	High	High	0.000436	1.721e-06	5.05
FALSE	High	[K].LNGQVLVFTLPLTDQVSVIK.[V]	1xTMT6plex [K20]; 1xTMT6plex [N-Term]	9.8956e-05	0.000428567	1	3	1	A0A024R1K8	A0A024R1K8 [722-741]		Splicing factor 3a, subunit 1, 120kDa, isoform CRA_a OS=Homo sapiens OX=9606 GN=SF3A1 PE=4 SV=1	0	2642.59																Excluded by Method	High	High	High	High	0.000436	7.506e-05	3.96
FALSE	High	[R].INNACFEAVVVTNTIPQEDK.[M]	1xCarbamidomethyl [C5]; 1xTMT6plex [K20]; 1xTMT6plex [N-Term]	3.43574e-06	0.000428567	1	7	1	B1ALA9	B1ALA9 [228-247]		Phosphoribosyl pyrophosphate synthetase 1 OS=Homo sapiens OX=9606 GN=PRPS1 PE=1 SV=2	0	2720.43	0.693	0.69	0.996	-0.53	-0.53	-0.01	454.6	656.1	658.5				454.6	656.1	658.5		High	High	High	High	0.000436	2.379e-06	5.6
FALSE	High	[K].LNNDDNVDGLLVQLPLPEHIDER.[R]	1xTMT6plex [N-Term]	8.99693e-10	0.000428567	1	6	1	A0A7I2V2U6	A0A7I2V2U6 [94-116]		methenyltetrahydrofolate cyclohydrolase OS=Homo sapiens OX=9606 GN=MTHFD2 PE=1 SV=1	0	2857.49	0.644	0.629	0.977	-0.64	-0.67	-0.03	66	102.5	104.9				66	102.5	104.9		High	High	High	High	0.000436	4.986e-10	5.5
FALSE	High	[K].INNVIDNLIVAPGTFEVQIEEVR.[Q]	1xTMT6plex [N-Term]	2.73193e-05	0.000428567	1	5	1	Q12905	Q12905 [81-103]		Interleukin enhancer-binding factor 2 OS=Homo sapiens OX=9606 GN=ILF2 PE=1 SV=2	0	2811.55																No Quan Values	High	High	High	High	0.000436	2e-05	3.73
FALSE	High	[K].IPAFLNVVDIAGLVK.[G]	1xTMT6plex [K15]; 1xTMT6plex [N-Term]	0.000416189	0.000428567	1	6	1	Q9NTK5	Q9NTK5 [84-98]		Obg-like ATPase 1 OS=Homo sapiens OX=9606 GN=OLA1 PE=1 SV=2	0	2027.27	1.131	1.007	0.89	0.18	0.01	-0.17	112.9	99.8	112.1				112.9	99.8	112.1		High	High	High	High	0.000436	0.0003274	3
FALSE	High	[K].LPAELQELPGLSHQYWSAPSDK.[E]	1xTMT6plex [K22]; 1xTMT6plex [N-Term]	1.48401e-09	0.000428567	1	8	1	Q5TZP7	Q5TZP7 [104-125]		DNA-(apurinic or apyrimidinic site) endonuclease OS=Homo sapiens OX=9606 GN=APEX1 PE=2 SV=1	0	2924.56	0.696	1.128	1.619	-0.52	0.17	0.69	624.2	896.2	553.6				624.2	896.2	553.6		High	High	High	High	0.000436	8.345e-10	6.75
FALSE	High	[K].LNWLSVDFNNWK.[D]	1xTMT6plex [K12]; 1xTMT6plex [N-Term]	3.14258e-07	0.000428567	1	5	1	A0A087WYT3	A0A087WYT3 [100-111]		Prostaglandin E synthase 3 OS=Homo sapiens OX=9606 GN=PTGES3 PE=1 SV=1	0	1994.09	0.883	0.733	0.83	-0.18	-0.45	-0.27	216.6	245.3	295.5				216.6	245.3	295.5		High	High	High	High	0.000436	2.041e-07	4.08
FALSE	High	[R].INVYYNEATGGK.[Y]	1xTMT6plex [K12]; 1xTMT6plex [N-Term]	5.01784e-07	0.000428567	1	6	1	Q8IZ29	Q8IZ29 [47-58]		Tubulin beta chain OS=Homo sapiens OX=9606 GN=TUBB2C PE=2 SV=1	0	1786.97	0.438	0.322	0.736	-1.19	-1.64	-0.44	166.3	380.1	516.6				166.3	380.1	516.6		High	High	High	High	0.000436	3.304e-07	4.83
FALSE	High	[K].INVNEIFYDLVR.[Q]	1xTMT6plex [N-Term]	1.72205e-05	0.000428567	1	11	1	F5GZG1	F5GZG1 [101-112]		RAP1B, member of RAS oncogene family (Fragment) OS=Homo sapiens OX=9606 GN=RAP1B PE=1 SV=8	0	1723.96	0.614	0.695	1.132	-0.7	-0.53	0.18	48	78.2	69.1				48	78.2	69.1		High	High	High	High	0.000436	1.25e-05	3.88
FALSE	High	[R].LNVGGTYFLTTR.[Q]	1xTMT6plex [N-Term]	1.21232e-05	0.000428567	1	2	1	Q9NXV2	Q9NXV2 [48-59]		BTB/POZ domain-containing protein KCTD5 OS=Homo sapiens OX=9606 GN=KCTD5 PE=1 SV=1	0	1570.88	0.836	0.712	0.852	-0.26	-0.49	-0.23	350.6	419.4	492.5				350.6	419.4	492.5		High	High	High	High	0.000436	8.688e-06	3.31
FALSE	High	[R].LNVGGTVFLTTR.[Q]	1xTMT6plex [N-Term]	1.96112e-05	0.000428567	1	3	1	Q8N5Z5	Q8N5Z5 [35-46]		BTB/POZ domain-containing protein KCTD17 OS=Homo sapiens OX=9606 GN=KCTD17 PE=1 SV=3	0	1506.88																Excluded by Method	High	High	High	High	0.000436	1.428e-05	3.27
FALSE	High	[R].LNVFKNDQDTWDYTNPNLSGQGDPGSNPNKR.[Q]	2xTMT6plex [K5; K30]; 1xTMT6plex [N-Term]	1.66699e-05	0.000428567	2	7	1	A0A3B3ITJ4; A0A384N6C7	A0A3B3ITJ4 [184-214]; A0A384N6C7 [273-303]		Heterogeneous nuclear ribonucleoprotein L (Fragment) OS=Homo sapiens OX=9606 GN=HNRNPL PE=1 SV=1 Epididymis secretory sperm binding protein OS=Homo sapiens OX=9606 PE=2 SV=1	2	4179.11	0.429	0.73	1.703	-1.22	-0.45	0.77	169.4	395.2	232				169.4	395.2	232	Shared	High	High	High	High	0.000436	1.206e-05	4.93
FALSE	High	[R].LNVDFALIHK.[E]	1xTMT6plex [K10]; 1xTMT6plex [N-Term]	9.09369e-05	0.000428567	1	8	1	B1ALA9	B1ALA9 [152-161]		Phosphoribosyl pyrophosphate synthetase 1 OS=Homo sapiens OX=9606 GN=PRPS1 PE=1 SV=2	0	1627.99	0.729	0.684	0.938	-0.46	-0.55	-0.09	518.4	711.2	758				518.4	711.2	758		High	High	High	High	0.000436	6.898e-05	3.41
FALSE	High	[K].LNTQEIFDDWAR.[K]	1xTMT6plex [N-Term]	5.95982e-05	0.000428567	1	30	1	A0A7P0T9C4	A0A7P0T9C4 [693-704]		Dynein cytoplasmic 1 heavy chain 1 OS=Homo sapiens OX=9606 GN=DYNC1H1 PE=1 SV=1	0	1736.88																Excluded by Method	High	High	High	High	0.000436	4.45e-05	2.66
FALSE	High	[R].LNTLASLGYAVVVIDGRGSCQR.[G]	1xCarbamidomethyl [C20]; 1xTMT6plex [N-Term]	7.75592e-07	0.000428567	1	5	1	Q86TI2	Q86TI2 [664-685]		Dipeptidyl peptidase 9 OS=Homo sapiens OX=9606 GN=DPP9 PE=1 SV=3	1	2578.4	0.335	0.352	1.052	-1.58	-1.51	0.07	37.9	113.3	107.7				37.9	113.3	107.7		High	High	High	High	0.000436	5.148e-07	4.01
FALSE	High	[R].LNTLASLGYAVVVIDGR.[G]	1xDeamidated [N2]; 1xTMT6plex [N-Term]	9.50434e-08	0.000428567	1	5	5	Q86TI2	Q86TI2 [664-680]		Dipeptidyl peptidase 9 OS=Homo sapiens OX=9606 GN=DPP9 PE=1 SV=3	0	1991.14	0.045	0.083	1.844	-4.48	-3.59	0.88	25.3	563.5	305.6				25.3	563.5	305.6		High	High	High	High	0.000436	5.967e-08	5.57
FALSE	High	[R].LNTLASLGYAVVVIDGR.[G]	1xTMT6plex [N-Term]	3.70374e-08	0.000428567	1	5	41	Q86TI2	Q86TI2 [664-680]		Dipeptidyl peptidase 9 OS=Homo sapiens OX=9606 GN=DPP9 PE=1 SV=3	0	1990.15	0.143	0.222	1.557	-2.81	-2.17	0.64	556.2	3892.7	2500				556.2	3892.7	2500		High	High	High	High	0.000436	2.265e-08	4.68
FALSE	High	[R].LNTEVASVVVQLLSIR.[R]	1xTMT6plex [N-Term]	1.10688e-05	0.000428567	1	2	1	O14654	O14654 [268-283]		Insulin receptor substrate 4 OS=Homo sapiens OX=9606 GN=IRS4 PE=1 SV=1	0	1970.18																Excluded by Method	High	High	High	High	0.000436	7.896e-06	2.7
FALSE	High	[R].INSQLVAQQVAQQYATPPPPK.[K]	1xDeamidated [Q13]; 1xTMT6plex [K21]; 1xTMT6plex [N-Term]	5.09892e-05	0.000428567	1	1	1	Q8N488	Q8N488 [57-77]		RING1 and YY1-binding protein OS=Homo sapiens OX=9606 GN=RYBP PE=1 SV=2	0	2737.53																Excluded by Method	High	High	High	High	0.000436	3.81e-05	4.31
FALSE	High	[K].LNSNTQVVLLSATMPSDVLEVTK.[K]	1xOxidation [M14]; 1xTMT6plex [K23]; 1xTMT6plex [N-Term]	1.09454e-06	0.000428567	1	12	1	P60842	P60842 [203-225]		Eukaryotic initiation factor 4A-I OS=Homo sapiens OX=9606 GN=EIF4A1 PE=1 SV=1	0	2933.63																Excluded by Method	High	High	High	High	0.000436	7.347e-07	4.79
FALSE	High	[K].LNSNTQVVLLSATMPSDVLEVTK.[K]	1xTMT6plex [K23]; 1xTMT6plex [N-Term]	5.78915e-07	0.000428567	1	12	1	P60842	P60842 [203-225]		Eukaryotic initiation factor 4A-I OS=Homo sapiens OX=9606 GN=EIF4A1 PE=1 SV=1	0	2917.63	0.874	0.544	0.623	-0.19	-0.88	-0.68	100.3	114.8	184.3				100.3	114.8	184.3		High	High	High	High	0.000436	3.814e-07	3.94
FALSE	High	[R].LNSAECYYPER.[N]	1xCarbamidomethyl [C6]; 1xTMT6plex [N-Term]	0.000349217	0.000428567	1	2	1	Q14145	Q14145 [484-494]		Kelch-like ECH-associated protein 1 OS=Homo sapiens OX=9606 GN=KEAP1 PE=1 SV=2	0	1630.77																Excluded by Method	High	High	High	High	0.000436	0.0002741	2.83
FALSE	High	[R].LNQVIFPVSYNDK.[F]	1xTMT6plex [K13]; 1xTMT6plex [N-Term]	0.000325124	0.000428567	1	8	1	E7EQ69	E7EQ69 [21-33]		N-alpha-acetyltransferase 50, NatE catalytic subunit OS=Homo sapiens OX=9606 GN=NAA50 PE=1 SV=1	0	1995.13	0.538	0.578	1.074	-0.89	-0.79	0.1	87.8	163.1	151.8				87.8	163.1	151.8		High	High	High	High	0.000436	0.0002552	2.9
FALSE	High	[K].INQVFHGSCITEGNELTK.[T]	1xCarbamidomethyl [C9]; 1xTMT6plex [K18]; 1xTMT6plex [N-Term]	2.92575e-07	0.000428567	1	2	1	P78527	P78527 [1896-1913]		DNA-dependent protein kinase catalytic subunit OS=Homo sapiens OX=9606 GN=PRKDC PE=1 SV=3	0	2505.32	0.617	0.364	0.591	-0.7	-1.46	-0.76	287.6	466.5	789.9				287.6	466.5	789.9		High	High	High	High	0.000436	1.893e-07	6.4
FALSE	High	[K].LNQVCFDDDGTSSPQDR.[L]	1xCarbamidomethyl [C5]; 1xTMT6plex [N-Term]	3.63647e-05	0.000428567	1	5	1	H3BVG0	H3BVG0 [418-434]		Nuclear pore complex protein Nup93 OS=Homo sapiens OX=9606 GN=NUP93 PE=1 SV=1	0	2182.99	0.395	0.412	1.042	-1.34	-1.28	0.06	127.1	321.4	308.3				127.1	321.4	308.3		High	High	High	High	0.000436	2.68e-05	4.26
FALSE	High	[K].LNQSGTSVGTDEESDVTQEEER.[D]	1xTMT6plex [N-Term]	7.49999e-10	0.000428567	1	14	1	P49792	P49792 [2284-2305]		E3 SUMO-protein ligase RanBP2 OS=Homo sapiens OX=9606 GN=RANBP2 PE=1 SV=2	0	2639.21	0.988	0.612	0.619	-0.02	-0.71	-0.69	33.1	33.5	54.1				33.1	33.5	54.1		High	High	High	High	0.000436	4.142e-10	5.82
FALSE	High	[R].LNQLKPGLQYK.[L]	2xTMT6plex [K5; K11]; 1xTMT6plex [N-Term]	0.000429932	0.000428567	1	13	1	Q12906-7	Q12906-7 [409-419]		Isoform 7 of Interleukin enhancer-binding factor 3 OS=Homo sapiens OX=9606 GN=ILF3	0	1989.25	0.954	1.073	1.125	-0.07	0.1	0.17	1043.8	1094.3	972.9				1043.8	1094.3	972.9		High	High	High	High	0.000436	0.0003403	2.93
FALSE	High	[R].LNQDQLDAVSK.[Y]	1xTMT6plex [K11]; 1xTMT6plex [N-Term]	2.0524e-05	0.000428567	1	6	1	Q14444	Q14444 [88-98]		Caprin-1 OS=Homo sapiens OX=9606 GN=CAPRIN1 PE=1 SV=2	0	1688.96	1.101	0.81	0.736	0.14	-0.3	-0.44	765.2	694.8	944.6				765.2	694.8	944.6		High	High	High	High	0.000436	1.493e-05	3.1
FALSE	High	[R].LNPQEYLTSTACR.[R]	1xCarbamidomethyl [C12]; 1xTMT6plex [N-Term]	8.83255e-07	0.000428567	2	12	1	A0A024RB22; Q58EY4	A0A024RB22 [475-487]; Q58EY4 [500-512]		SWI/SNF related, matrix associated, actin dependent regulator of chromatin, subfamily c, member 2, isoform CRA_a OS=Homo sapiens OX=9606 GN=SMARCC2 PE=4 SV=1 SWI/SNF related, matrix associated, actin dependent regulator of chromatin, subfamily c, member 1 OS=Homo sapiens OX=9606 GN=SMARCC1 PE=2 SV=1	0	1781.91																Excluded by Method	High	High	High	High	0.000436	5.889e-07	3.07
FALSE	High	[K].LNPADAPNPVVFVATK.[D]	1xTMT6plex [K16]; 1xTMT6plex [N-Term]	0.000257298	0.000428567	1	2	1	A0A024R534	A0A024R534 [596-611]		Metastasis associated 1 family, member 2, isoform CRA_a OS=Homo sapiens OX=9606 GN=MTA2 PE=4 SV=1	0	2111.23	0.91	0.817	0.899	-0.14	-0.29	-0.15	295.6	324.9	361.6				295.6	324.9	361.6		High	High	High	High	0.000436	0.0002011	2.32
FALSE	High	[K].INNVIDNLIVAPGTFEVQIEEVR.[Q]	1xDeamidated [N7]; 1xTMT6plex [N-Term]	0.000509047	0.000428567	1	5	2	Q12905	Q12905 [81-103]		Interleukin enhancer-binding factor 2 OS=Homo sapiens OX=9606 GN=ILF2 PE=1 SV=2	0	2812.53																Excluded by Method	High	High	High	High	0.000436	0.000404	4.45
FALSE	High	[R].IPCVDAGLISPLVQLLNSK.[D]	1xCarbamidomethyl [C3]; 1xTMT6plex [K19]; 1xTMT6plex [N-Term]	5.09892e-05	0.000428567	1	12	1	B7Z4M5	B7Z4M5 [3-21]		cDNA FLJ56114, highly similar to Rap1 GTPase-GDP dissociation stimulator 1 OS=Homo sapiens OX=9606 PE=2 SV=1	0	2495.47	0.784	0.49	0.624	-0.35	-1.03	-0.68	28	35.7	57.2				28	35.7	57.2		High	High	High	High	0.000436	3.811e-05	4.2
FALSE	High	[R].LQGDANNLHGFEVDSR.[V]	1xTMT6plex [N-Term]	0.000622588	0.000428567	1	5	1	C9JLU1	C9JLU1 [125-140]		RNA polymerase II, I and III subunit H (Fragment) OS=Homo sapiens OX=9606 GN=POLR2H PE=1 SV=8	0	2001	0.612	0.54	0.883	-0.71	-0.89	-0.18	308.3	503.5	570.5				308.3	503.5	570.5		High	High	High	High	0.000436	0.0004967	3.25
FALSE	High	[R].LLLEAQAATGFLLDPVK.[G]	1xTMT6plex [K17]; 1xTMT6plex [N-Term]	3.96386e-06	0.000428567	1	16	1	Q15149	Q15149 [3859-3875]		Plectin OS=Homo sapiens OX=9606 GN=PLEC PE=1 SV=3	0	2257.36	1.513	1.967	1.3	0.6	0.98	0.38	361.2	238.7	183.6				361.2	238.7	183.6		High	High	High	High	0.000436	2.765e-06	3.91
FALSE	High	[R].IIIDNMYYPVTLDVLHQIFSK.[F]	1xOxidation [M6]; 1xTMT6plex [K21]; 1xTMT6plex [N-Term]	0.000225933	0.000428567	1	14	1	A0A7I2RVZ4	A0A7I2RVZ4 [191-211]		Polypyrimidine tract binding protein 2 OS=Homo sapiens OX=9606 GN=PTBP2 PE=1 SV=1	0	2996.66	0.987	1.064	1.078	-0.02	0.09	0.11	54.8	55.5	51.5				54.8	55.5	51.5		High	High	High	High	0.000436	0.0001756	4.8
FALSE	High	[R].LGSTVFVANLDYK.[V]	1xTMT6plex [K13]; 1xTMT6plex [N-Term]	0.000199684	0.000428567	1	9	1	P52272	P52272 [202-214]		Heterogeneous nuclear ribonucleoprotein M OS=Homo sapiens OX=9606 GN=HNRNPM PE=1 SV=3	0	1885.08	0.932	1.181	1.267	-0.1	0.24	0.34	707.8	759.5	599.4				707.8	759.5	599.4		High	High	High	High	0.000436	0.0001549	4.14
FALSE	High	[R].LGSLVDEFK.[E]	1xTMT6plex [K9]; 1xTMT6plex [N-Term]	0.000400276	0.000428567	1	7	1	P12956	P12956 [518-526]		X-ray repair cross-complementing protein 6 OS=Homo sapiens OX=9606 GN=XRCC6 PE=1 SV=2	0	1465.87	1.022	0.675	0.661	0.03	-0.57	-0.6	848.7	830.5	1256.9				848.7	830.5	1256.9		High	High	High	High	0.000436	0.0003151	3.15
FALSE	High	[R].LGSLIGLIVEEGEDWK.[H]	1xTMT6plex [K16]; 1xTMT6plex [N-Term]	4.79466e-07	0.000428567	1	6	1	O00330	O00330 [124-139]		Pyruvate dehydrogenase protein X component, mitochondrial OS=Homo sapiens OX=9606 GN=PDHX PE=1 SV=3	0	2216.26	0.968	0.68	0.702	-0.05	-0.56	-0.51	51.8	53.5	76.2				51.8	53.5	76.2		High	High	High	High	0.000436	3.14e-07	3.67
FALSE	High	[K].IGSLIDVNQSK.[D]	1xTMT6plex [K11]; 1xTMT6plex [N-Term]	1.92325e-05	0.000428567	1	4	1	P61326	P61326 [104-114]		Protein mago nashi homolog OS=Homo sapiens OX=9606 GN=MAGOH PE=1 SV=1	0	1631.97																Excluded by Method	High	High	High	High	0.000436	1.394e-05	3.69
FALSE	High	[K].IGSCTQQDVELHVQK.[I]	1xCarbamidomethyl [C4]; 1xTMT6plex [K15]; 1xTMT6plex [N-Term]	1.06646e-06	0.000428567	1	7	1	D3DP78	D3DP78 [94-108]		Aspartate--tRNA ligase, cytoplasmic OS=Homo sapiens OX=9606 GN=DARS PE=3 SV=1	0	2200.18	0.676	0.471	0.697	-0.56	-1.09	-0.52	342	505.7	725.7				342	505.7	725.7		High	High	High	High	0.000436	7.174e-07	4.54
FALSE	High	[K].IGQQPQQPGAPPQQDYTK.[A]	1xTMT6plex [K18]; 1xTMT6plex [N-Term]	1.44488e-05	0.000428567	1	4	1	Q92945	Q92945 [629-646]		Far upstream element-binding protein 2 OS=Homo sapiens OX=9606 GN=KHSRP PE=1 SV=4	0	2439.3	0.868	0.781	0.899	-0.2	-0.36	-0.15	965.5	1112.3	1237				965.5	1112.3	1237		High	High	High	High	0.000436	1.043e-05	3.37
FALSE	High	[K].LGQGVLVQVSPSLVK.[R]	1xTMT6plex [K15]; 1xTMT6plex [N-Term]	6.69962e-05	0.000428567	1	4	1	A3KFL5	A3KFL5 [166-180]		Ribosomal RNA-processing protein 4 OS=Homo sapiens OX=9606 GN=EXOSC2 PE=1 SV=3	0	1982.24	0.76	0.562	0.739	-0.4	-0.83	-0.44	142.3	187.2	253.2				142.3	187.2	253.2		High	High	High	High	0.000436	5.049e-05	3.06
FALSE	High	[R].LGQEATVGK.[A]	1xTMT6plex [K9]; 1xTMT6plex [N-Term]	0.000410815	0.000428567	1	4	1	A0A024R1T9	A0A024R1T9 [89-97]		ATP-citrate synthase OS=Homo sapiens OX=9606 GN=ACLY PE=3 SV=1	0	1360.82																Excluded by Method	High	High	High	High	0.000436	0.0003244	2.79
FALSE	High	[R].IGPYQPNVPVGIDYVIPK.[T]	1xTMT6plex [K18]; 1xTMT6plex [N-Term]	5.67736e-07	0.000428567	2	9	1	A8MXP9; A0A0R4J2E8	A8MXP9 [829-846]; A0A0R4J2E8 [781-798]		Matrin 3 OS=Homo sapiens OX=9606 GN=MATR3 PE=1 SV=1 Matrin-3 OS=Homo sapiens OX=9606 GN=MATR3 PE=1 SV=1	0	2427.41	0.809	1.185	1.464	-0.31	0.24	0.55	818.8	1012.1	691.2				818.8	1012.1	691.2	Shared	High	High	High	High	0.000436	3.735e-07	3.4
FALSE	High	[K].IGPILDNSTLQSEVKPILEK.[L]	2xTMT6plex [K15; K20]; 1xTMT6plex [N-Term]	4.07561e-07	0.000428567	1	9	1	B4DDF7	B4DDF7 [537-556]		cDNA FLJ53296, highly similar to Serine/threonine-protein phosphatase 2A 65 kDa regulatory subunit A alpha isoform OS=Homo sapiens OX=9606 PE=2 SV=1	0	2881.72																Excluded by Method	High	High	High	High	0.000436	2.664e-07	4.56
FALSE	High	[R].LGPGSSGGSAR.[E]	1xTMT6plex [N-Term]	0.000187117	0.000428567	1	1	1	P17152	P17152 [9-19]		Transmembrane protein 11, mitochondrial OS=Homo sapiens OX=9606 GN=TMEM11 PE=1 SV=1	0	1174.64																Excluded by Method	High	High	High	High	0.000436	0.0001442	2.01
FALSE	High	[R].LGPGGLDPVEVYESLPEELQK.[C]	1xTMT6plex [K21]; 1xTMT6plex [N-Term]	1.7821e-06	0.000428567	1	5	1	Q6FG59	Q6FG59 [287-307]		Hsp90 co-chaperone Cdc37 OS=Homo sapiens OX=9606 GN=CDC37 PE=2 SV=1	0	2727.49	0.887	0.65	0.733	-0.17	-0.62	-0.45	348	392.5	535.2				348	392.5	535.2		High	High	High	High	0.000436	1.214e-06	4.62
FALSE	High	[K].IGTTPDIILDDLLETDR.[V]	1xTMT6plex [N-Term]	2.16195e-05	0.000428567	1	4	1	Q10570	Q10570 [1422-1438]		Cleavage and polyadenylation specificity factor subunit 1 OS=Homo sapiens OX=9606 GN=CPSF1 PE=1 SV=2	0	2129.15	1.579	1.333	0.844	0.66	0.42	-0.24	67.6	42.8	50.7				67.6	42.8	50.7		High	High	High	High	0.000436	1.571e-05	3.5
FALSE	High	[K].LGLVGVNLTLDGVK.[S]	1xTMT6plex [K14]; 1xTMT6plex [N-Term]	7.83081e-05	0.000428567	1	5	1	A0A024R1T9	A0A024R1T9 [69-82]		ATP-citrate synthase OS=Homo sapiens OX=9606 GN=ACLY PE=3 SV=1	0	1856.16	0.94	0.752	0.8	-0.09	-0.41	-0.32	151.3	160.9	201.2				151.3	160.9	201.2		High	High	High	High	0.000436	5.892e-05	2.48
FALSE	High	[R].IGLSVSEVIEGYEIACR.[K]	1xCarbamidomethyl [C16]; 1xTMT6plex [N-Term]	5.10742e-06	0.000428567	1	6	1	P50990-2	P50990-2 [102-118]		Isoform 2 of T-complex protein 1 subunit theta OS=Homo sapiens OX=9606 GN=CCT8	0	2124.12	0.862	0.506	0.587	-0.21	-0.98	-0.77	78.9	91.5	155.9				78.9	91.5	155.9		High	High	High	High	0.000436	3.578e-06	5.42
FALSE	High	[K].IGLIQFCLSAPK.[T]	1xCarbamidomethyl [C7]; 1xTMT6plex [K12]; 1xTMT6plex [N-Term]	0.000291116	0.000428567	1	6	1	P50991	P50991 [246-257]		T-complex protein 1 subunit delta OS=Homo sapiens OX=9606 GN=CCT4 PE=1 SV=4	0	1805.08																Excluded by Method	High	High	High	High	0.000436	0.000227	2.21
FALSE	High	[K].LGLLGLANSLAIEGR.[K]	1xTMT6plex [N-Term]	3.01171e-05	0.000428567	1	17	1	A0A804HK65	A0A804HK65 [169-183]		Hydroxysteroid 17-beta dehydrogenase 4 OS=Homo sapiens OX=9606 GN=HSD17B4 PE=1 SV=1	0	1726.04																Excluded by Method	High	High	High	High	0.000436	2.208e-05	3.04
FALSE	High	[K].LGLLDNHSSEFNVTR.[N]	1xTMT6plex [N-Term]	5.03306e-05	0.000428567	1	13	1	B3KU28	B3KU28 [331-345]		Lon protease homolog, mitochondrial OS=Homo sapiens OX=9606 GN=LONP1 PE=2 SV=1	0	1931.02	0.591	0.452	0.765	-0.76	-1.15	-0.39	101.2	171.3	224				101.2	171.3	224		High	High	High	High	0.000436	3.745e-05	3.21
FALSE	High	[K].LGIHEDSTNR.[R]	1xTMT6plex [N-Term]	0.000136963	0.000428567	1	5	1	A0A024RD80	A0A024RD80 [439-448]		Heat shock protein 90kDa alpha (Cytosolic), class B member 1, isoform CRA_a OS=Homo sapiens OX=9606 GN=HSP90AB1 PE=3 SV=1	0	1370.72	0.335	0.162	0.482	-1.58	-2.63	-1.05	156.6	467	969				156.6	467	969		High	High	High	High	0.000436	0.0001047	2.72
FALSE	High	[K].LGIHEDSQNR.[K]	1xTMT6plex [N-Term]	0.000294925	0.000428567	1	7	1	K9JA46	K9JA46 [447-456]		Epididymis luminal secretory protein 52 OS=Homo sapiens OX=9606 GN=EL52 PE=2 SV=1	0	1397.73	0.356	0.167	0.469	-1.49	-2.58	-1.09	327	918.7	1959.5				327	918.7	1959.5		High	High	High	High	0.000436	0.0002304	3.09
FALSE	High	[K].LGLGIDEDEVAAEEPNAAVPDEIPPLEGDEDASR.[M]	1xDeamidated [N16]; 1xTMT6plex [N-Term]	0.000174204	0.000428567	1	5	2	A0A024RD80	A0A024RD80 [686-719]		Heat shock protein 90kDa alpha (Cytosolic), class B member 1, isoform CRA_a OS=Homo sapiens OX=9606 GN=HSP90AB1 PE=3 SV=1	0	3762.79																No Quan Values	High	High	High	High	0.000436	0.0001339	4.69
FALSE	High	[K].LGLGIDEDEVAAEEPNAAVPDEIPPLEGDEDASR.[M]	1xTMT6plex [N-Term]	2.58121e-06	0.000428567	1	5	1	A0A024RD80	A0A024RD80 [686-719]		Heat shock protein 90kDa alpha (Cytosolic), class B member 1, isoform CRA_a OS=Homo sapiens OX=9606 GN=HSP90AB1 PE=3 SV=1	0	3761.81	0.364	0.205	0.564	-1.46	-2.28	-0.83	20.5	56.3	99.8				20.5	56.3	99.8		High	High	High	High	0.000436	1.772e-06	4.51
FALSE	High	[K].LGLGIDEDDPTADDTSAAVTEEMPPLEGDDDTSR.[M]	1xOxidation [M23]; 1xTMT6plex [N-Term]	7.74198e-06	0.000428567	1	5	3	K9JA46	K9JA46 [694-727]		Epididymis luminal secretory protein 52 OS=Homo sapiens OX=9606 GN=EL52 PE=2 SV=1	0	3792.7	0.407	0.204	0.501	-1.3	-2.29	-1	37.3	91.6	182.7				37.3	91.6	182.7		High	High	High	High	0.000436	5.502e-06	5.62
FALSE	High	[K].LGLGIDEDDPTADDTSAAVTEEMPPLEGDDDTSR.[M]	1xTMT6plex [N-Term]	1.35396e-05	0.000428567	1	5	1	K9JA46	K9JA46 [694-727]		Epididymis luminal secretory protein 52 OS=Homo sapiens OX=9606 GN=EL52 PE=2 SV=1	0	3776.7	0.299	0.131	0.439	-1.74	-2.93	-1.19	34.5	115.2	262.4				34.5	115.2	262.4		High	High	High	High	0.000436	9.765e-06	5.86
FALSE	High	[R].LGLGEGAEEK.[S]	1xTMT6plex [K10]; 1xTMT6plex [N-Term]	0.00017084	0.000428567	1	4	1	Q5T081	Q5T081 [326-335]		CHC1 protein (Fragment) OS=Homo sapiens OX=9606 GN=RCC1 PE=2 SV=1	0	1460.84	1.003	0.911	0.908	0	-0.13	-0.14	691.9	690	759.6				691.9	690	759.6		High	High	High	High	0.000436	0.0001314	3.29
FALSE	High	[K].LGLDFPNLPYLIDGTHK.[I]	1xTMT6plex [K17]; 1xTMT6plex [N-Term]	1.31066e-05	0.000428567	1	9	1	E9PHN7	E9PHN7 [53-69]		Glutathione S-transferase OS=Homo sapiens OX=9606 GN=GSTM2 PE=1 SV=2	0	2371.34	0.788	0.777	0.985	-0.34	-0.36	-0.02	116.9	148.3	150.5				116.9	148.3	150.5		High	High	High	High	0.000436	9.43e-06	5.26
FALSE	High	[K].IGLVEALCGFQFTFK.[H]	1xCarbamidomethyl [C8]; 1xTMT6plex [K15]; 1xTMT6plex [N-Term]	4.36239e-05	0.000428567	1	1	1	O60884	O60884 [273-287]		DnaJ homolog subfamily A member 2 OS=Homo sapiens OX=9606 GN=DNAJA2 PE=1 SV=1	0	2188.22																Excluded by Method	High	High	High	High	0.000436	3.233e-05	3.68
FALSE	High	[R].LGLDDFESLK.[V-]	1xTMT6plex [K10]; 1xTMT6plex [N-Term]	0.000137856	0.000428567	1	4	1	Q9Y2H1	Q9Y2H1 [85-94]		Serine/threonine-protein kinase 38-like OS=Homo sapiens OX=9606 GN=STK38L PE=1 SV=3	0	1594.91	0.563	0.576	1.023	-0.83	-0.8	0.03	180.5	320.5	313.3				180.5	320.5	313.3		High	High	High	High	0.000436	0.0001059	2.94
FALSE	High	[K].LGVCFDVPTASVTEIQEK.[W]	1xCarbamidomethyl [C4]; 1xTMT6plex [K18]; 1xTMT6plex [N-Term]	3.5326e-07	0.000428567	1	6	1	Q9NR30	Q9NR30 [679-696]		Nucleolar RNA helicase 2 OS=Homo sapiens OX=9606 GN=DDX21 PE=1 SV=5	0	2451.32	0.87	0.453	0.521	-0.2	-1.14	-0.94	724.3	832.3	1598				724.3	832.3	1598		High	High	High	High	0.000436	2.299e-07	5.38
FALSE	High	[R].IGVPSATEIIK.[A]	1xTMT6plex [K11]; 1xTMT6plex [N-Term]	2.52694e-05	0.000428567	1	6	1	Q9NR30	Q9NR30 [563-573]		Nucleolar RNA helicase 2 OS=Homo sapiens OX=9606 GN=DDX21 PE=1 SV=5	0	1585.99	0.788	0.464	0.588	-0.34	-1.11	-0.77	515.3	653.7	1111.6				515.3	653.7	1111.6		High	High	High	High	0.000436	1.853e-05	2.98
FALSE	High	[R].LHPVILASIVDSYER.[R]	1xTMT6plex [N-Term]	4.06826e-06	0.000428567	1	7	1	H0YDT6	H0YDT6 [94-108]		Eukaryotic translation initiation factor 3 subunit F OS=Homo sapiens OX=9606 GN=EIF3F PE=1 SV=2	0	1941.1	0.65	0.592	0.911	-0.62	-0.76	-0.13	79.7	122.7	134.7				79.7	122.7	134.7		High	High	High	High	0.000436	2.822e-06	4.52
FALSE	High	[K].IHPQTIIAGWR.[E]	1xTMT6plex [N-Term]	7.78007e-05	0.000428567	1	4	1	V9HW96	V9HW96 [121-131]		T-complex protein 1 subunit beta OS=Homo sapiens OX=9606 GN=HEL-S-100n PE=2 SV=1	0	1520.89	0.506	0.401	0.792	-0.98	-1.32	-0.34	169.8	335.8	423.9				169.8	335.8	423.9		High	High	High	High	0.000436	5.867e-05	2.72
FALSE	High	[K].LHISPSNMTNQNTNEYLEK.[I]	1xTMT6plex [K19]; 1xTMT6plex [N-Term]	2.55712e-08	0.000428567	1	2	1	Q6IT96	Q6IT96 [343-361]		Histone deacetylase OS=Homo sapiens OX=9606 GN=HDAC1 PE=2 SV=1	0	2691.38	0.81	0.702	0.866	-0.3	-0.51	-0.21	209.1	258	297.8				209.1	258	297.8		High	High	High	High	0.000436	1.551e-08	6.07
FALSE	High	[K].LHIIEVGTPPTGNQPFPK.[K]	1xTMT6plex [K18]; 1xTMT6plex [N-Term]	1.30312e-09	0.000428567	1	10	1	A0A8V8TQ14	A0A8V8TQ14 [233-250]		Clathrin heavy chain OS=Homo sapiens OX=9606 GN=CLTC PE=1 SV=1	0	2403.38	0.92	0.766	0.832	-0.12	-0.39	-0.27	740.1	804.3	966.7				740.1	804.3	966.7		High	High	High	High	0.000436	7.281e-10	5.1
FALSE	High	[R].LHLGIPEAVFVEDVDSFMK.[Q]	1xTMT6plex [K19]; 1xTMT6plex [N-Term]	3.61291e-05	0.000428567	1	2	1	P61758	P61758 [21-39]		Prefoldin subunit 3 OS=Homo sapiens OX=9606 GN=VBP1 PE=1 SV=4	0	2604.41	0.579	0.36	0.622	-0.79	-1.47	-0.69	51.2	88.4	142.2				51.2	88.4	142.2		High	High	High	High	0.000436	2.666e-05	4.19
FALSE	High	[K].IHIDLPNEQAR.[L]	1xTMT6plex [N-Term]	1.44488e-05	0.000428567	1	3	2	A0A087X2I1	A0A087X2I1 [313-323]		Proteasome 26S subunit, ATPase 6 OS=Homo sapiens OX=9606 GN=PSMC6 PE=1 SV=1	0	1534.85	0.664	0.523	0.789	-0.59	-0.93	-0.34	156.2	235.4	298.4				156.2	235.4	298.4		High	High	High	High	0.000436	1.04e-05	3.28
FALSE	High	[K].LHLDEDYPCSLVGNWNTWYGEQDQAVHLWR.[F]	1xCarbamidomethyl [C9]; 1xTMT6plex [N-Term]	8.20836e-06	0.000428567	1	4	1	B4DQI7	B4DQI7 [78-107]		cDNA FLJ58042, highly similar to Protein NipSnap1 OS=Homo sapiens OX=9606 PE=2 SV=1	0	3930.85																Excluded by Method	High	High	High	High	0.000436	5.837e-06	4.5
FALSE	High	[K].LHGVNINVEASK.[N]	1xTMT6plex [K12]; 1xTMT6plex [N-Term]	0.000529278	0.000428567	1	12	1	E9PB51	E9PB51 [60-71]		RNA binding motif protein 4 (Fragment) OS=Homo sapiens OX=9606 GN=RBM4 PE=1 SV=1	0	1739.02	0.442	0.716	1.618	-1.18	-0.48	0.69	307.4	695.1	429.5				307.4	695.1	429.5		High	High	High	High	0.000436	0.0004216	3.07
FALSE	High	[R].IHFPLATYAPVISAEK.[A]	1xTMT6plex [K16]; 1xTMT6plex [N-Term]	4.25763e-06	0.000428567	3	20	1	F5H5D3; Q71U36; P68363	F5H5D3 [335-350]; Q71U36 [265-280]; P68363 [265-280]		Tubulin alpha chain OS=Homo sapiens OX=9606 GN=TUBA1C PE=1 SV=1 Tubulin alpha-1A chain OS=Homo sapiens OX=9606 GN=TUBA1A PE=1 SV=1 Tubulin alpha-1B chain OS=Homo sapiens OX=9606 GN=TUBA1B PE=1 SV=1	0	2215.29	0.431	0.314	0.728	-1.21	-1.67	-0.46	333.5	772.9	1062.4				333.5	772.9	1062.4	Shared	High	High	High	High	0.000436	2.965e-06	3.48
FALSE	High	[R].LHFFMPGFAPLTSR.[G]	1xOxidation [M5]; 1xTMT6plex [N-Term]	3.41348e-06	0.000428567	7	42	8	P04350; Q9BUF5; B7Z4N1; Q8IZ29; Q3ZCM7; A0A384NYT8; Q9BVA1	P04350 [263-276]; Q9BUF5 [263-276]; B7Z4N1 [172-185]; Q8IZ29 [263-276]; Q3ZCM7 [263-276]; A0A384NYT8 [262-275]; Q9BVA1 [263-276]		Tubulin beta-4A chain OS=Homo sapiens OX=9606 GN=TUBB4A PE=1 SV=2 Tubulin beta-6 chain OS=Homo sapiens OX=9606 GN=TUBB6 PE=1 SV=1 cDNA FLJ53906, highly similar to Tubulin beta chain OS=Homo sapiens OX=9606 PE=2 SV=1 Tubulin beta chain OS=Homo sapiens OX=9606 GN=TUBB2C PE=2 SV=1 Tubulin beta-8 chain OS=Homo sapiens OX=9606 GN=TUBB8 PE=1 SV=2 Tubulin beta chain (Fragment) OS=Homo sapiens OX=9606 PE…	0	1865.99	0.417	0.304	0.73	-1.26	-1.72	-0.45	99	237.4	325.2				99	237.4	325.2	Shared	High	High	High	High	0.000436	2.366e-06	3.19
FALSE	High	[R].LHFFMPGFAPLTSR.[G]	1xTMT6plex [N-Term]	5.41509e-06	0.000428567	7	42	1	P04350; Q9BUF5; B7Z4N1; Q8IZ29; Q3ZCM7; A0A384NYT8; Q9BVA1	P04350 [263-276]; Q9BUF5 [263-276]; B7Z4N1 [172-185]; Q8IZ29 [263-276]; Q3ZCM7 [263-276]; A0A384NYT8 [262-275]; Q9BVA1 [263-276]		Tubulin beta-4A chain OS=Homo sapiens OX=9606 GN=TUBB4A PE=1 SV=2 Tubulin beta-6 chain OS=Homo sapiens OX=9606 GN=TUBB6 PE=1 SV=1 cDNA FLJ53906, highly similar to Tubulin beta chain OS=Homo sapiens OX=9606 PE=2 SV=1 Tubulin beta chain OS=Homo sapiens OX=9606 GN=TUBB2C PE=2 SV=1 Tubulin beta-8 chain OS=Homo sapiens OX=9606 GN=TUBB8 PE=1 SV=2 Tubulin beta chain (Fragment) OS=Homo sapiens OX=9606 PE…	0	1850	0.366	0.254	0.693	-1.45	-1.98	-0.53	53.4	145.8	210.5				53.4	145.8	210.5	Shared	High	High	High	High	0.000436	3.803e-06	3.21
FALSE	High	[R].IHEGCEEPATHNALAK.[I]	1xCarbamidomethyl [C5]; 1xTMT6plex [K16]; 1xTMT6plex [N-Term]	1.66699e-05	0.000428567	1	11	1	A0A8V8TQ14	A0A8V8TQ14 [871-886]		Clathrin heavy chain OS=Homo sapiens OX=9606 GN=CLTC PE=1 SV=1	0	2235.16	0.926	0.773	0.835	-0.11	-0.37	-0.26	395.1	426.7	511.3				395.1	426.7	511.3		High	High	High	High	0.000436	1.21e-05	4.1
FALSE	High	[R].LGVFGITSYDFHSESGLFLFQASNSLFHCR.[D]	1xCarbamidomethyl [C29]; 1xTMT6plex [N-Term]	1.95895e-08	0.000428567	1	6	1	Q86TI2	Q86TI2 [134-163]		Dipeptidyl peptidase 9 OS=Homo sapiens OX=9606 GN=DPP9 PE=1 SV=3	0	3665.8	0.024	0.05	2.076	-5.39	-4.34	1.05	7.9	331.1	159.5				7.9	331.1	159.5		High	High	High	High	0.000436	1.182e-08	7.69
FALSE	High	[K].LHEEEIQELQAQIQEQHVQIDVDVSKPDLTAALR.[D]	1xDeamidated [Q16]; 1xTMT6plex [K26]; 1xTMT6plex [N-Term]	3.42983e-05	0.000428567	1	5	1	P08670	P08670 [237-270]		Vimentin OS=Homo sapiens OX=9606 GN=VIM PE=1 SV=4	0	4382.32	1.009	1.219	1.208	0.01	0.29	0.27	271.3	268.8	222.6				271.3	268.8	222.6		High	High	High	High	0.000436	2.528e-05	3.99
FALSE	High	[K].IHEDIFDIIDR.[E]	1xTMT6plex [N-Term]	0.0001847	0.000428567	1	6	1	P23258	P23258 [114-124]		Tubulin gamma-1 chain OS=Homo sapiens OX=9606 GN=TUBG1 PE=1 SV=2	0	1614.87																Excluded by Method	High	High	High	High	0.000436	0.0001425	3.4
FALSE	High	[K].LHDNLIISDLENTVK.[K]	1xTMT6plex [K15]; 1xTMT6plex [N-Term]	0.000489587	0.000428567	1	7	1	A0A494C1J1	A0A494C1J1 [724-738]		Cytospin-A OS=Homo sapiens OX=9606 GN=SPECC1L PE=1 SV=1	0	2182.25																Excluded by Method	High	High	High	High	0.000436	0.0003886	2.18
FALSE	High	[R].IHCLENVDK.[A]	1xCarbamidomethyl [C3]; 1xTMT6plex [K9]; 1xTMT6plex [N-Term]	0.00023645	0.000428567	3	17	1	A0A087WYQ1; B2ZZ89; Q01082-3	A0A087WYQ1 [120-128]; B2ZZ89 [110-118]; Q01082-3 [97-105]		Spectrin beta chain OS=Homo sapiens OX=9606 GN=SPTBN2 PE=1 SV=1 Spectrin beta chain OS=Homo sapiens OX=9606 GN=SPTBN1 PE=2 SV=1 Isoform 2 of Spectrin beta chain, non-erythrocytic 1 OS=Homo sapiens OX=9606 GN=SPTBN1	0	1585.88																Excluded by Method	High	High	High	High	0.000436	0.000184	2.9
FALSE	High	[K].IHAYVDYPIYDVLQMVGHANRPLQDDEGR.[C]	1xTMT6plex [N-Term]	5.15e-07	0.000428567	1	7	1	O75643	O75643 [1673-1701]		U5 small nuclear ribonucleoprotein 200 kDa helicase OS=Homo sapiens OX=9606 GN=SNRNP200 PE=1 SV=2	0	3613.81	0.716	0.762	1.064	-0.48	-0.39	0.09	116.5	162.7	152.9				116.5	162.7	152.9		High	High	High	High	0.000436	3.399e-07	3.37
FALSE	High	[K].IGYNPDTVAFVPISGWNGDNMLEPSANMPWFK.[G]	1xDeamidated [N]; 2xOxidation [M21; M28]; 1xTMT6plex [K32]; 1xTMT6plex [N-Term]	8.47949e-06	0.000428567	1	38	7	Q6IPT9	Q6IPT9 [181-212]		Elongation factor 1-alpha OS=Homo sapiens OX=9606 GN=EEF1A1 PE=2 SV=1	0	4058.97	0.683	0.493	0.721	-0.55	-1.02	-0.47	194.4	284.5	394.4				194.4	284.5	394.4		High	High	High	High	0.000436	6.01e-06	4.04
FALSE	High	[K].IGYNPDTVAFVPISGWNGDNMLEPSANMPWFK.[G]	2xOxidation [M21; M28]; 1xTMT6plex [K32]; 1xTMT6plex [N-Term]	2.95869e-06	0.000428567	1	38	7	Q6IPT9	Q6IPT9 [181-212]		Elongation factor 1-alpha OS=Homo sapiens OX=9606 GN=EEF1A1 PE=2 SV=1	0	4057.99	0.665	0.472	0.709	-0.59	-1.08	-0.5	280.3	421.2	594.4				280.3	421.2	594.4		High	High	High	High	0.000436	2.042e-06	4.83
FALSE	High	[K].IGYNPDTVAFVPISGWNGDNMLEPSANMPWFK.[G]	2xDeamidated [N]; 1xOxidation [M]; 1xTMT6plex [K32]; 1xTMT6plex [N-Term]	9.71955e-06	0.000428567	1	38	4	Q6IPT9	Q6IPT9 [181-212]		Elongation factor 1-alpha OS=Homo sapiens OX=9606 GN=EEF1A1 PE=2 SV=1	0	4043.96	0.62	0.444	0.717	-0.69	-1.17	-0.48	94.4	152.2	212.4				94.4	152.2	212.4		High	High	High	High	0.000436	6.924e-06	6.15
FALSE	High	[K].IGYNPDTVAFVPISGWNGDNMLEPSANMPWFK.[G]	1xDeamidated [N]; 1xOxidation [M]; 1xTMT6plex [K32]; 1xTMT6plex [N-Term]	0.000162183	0.000428567	1	38	4	Q6IPT9	Q6IPT9 [181-212]		Elongation factor 1-alpha OS=Homo sapiens OX=9606 GN=EEF1A1 PE=2 SV=1	0	4042.98	0.563	0.45	0.799	-0.83	-1.15	-0.32	33.8	60	75.1				33.8	60	75.1		High	High	High	High	0.000436	0.0001245	4.77
FALSE	High	[K].IGYNPDTVAFVPISGWNGDNMLEPSANMPWFK.[G]	1xOxidation [M]; 1xTMT6plex [K32]; 1xTMT6plex [N-Term]	0.000103563	0.000428567	1	38	4	Q6IPT9	Q6IPT9 [181-212]		Elongation factor 1-alpha OS=Homo sapiens OX=9606 GN=EEF1A1 PE=2 SV=1	0	4041.99	0.661	0.468	0.708	-0.6	-1.1	-0.5	146.9	222.4	314.1				146.9	222.4	314.1		High	High	High	High	0.000436	7.855e-05	3.74
FALSE	High	[R].LGWSQPLGNLQAPLGYDK.[F]	1xTMT6plex [K18]; 1xTMT6plex [N-Term]	0.000363102	0.000428567	1	8	1	Q9UBL3	Q9UBL3 [438-455]		Set1/Ash2 histone methyltransferase complex subunit ASH2 OS=Homo sapiens OX=9606 GN=ASH2L PE=1 SV=1	0	2415.34	0.933	0.737	0.791	-0.1	-0.44	-0.34	137.3	147.2	186.2				137.3	147.2	186.2		High	High	High	High	0.000436	0.0002859	3.03
FALSE	High	[R].IGWSLDSCSTQLGEEPFSYGYGGTGK.[K]	1xCarbamidomethyl [C8]; 1xTMT6plex [K26]; 1xTMT6plex [N-Term]	6.84768e-10	0.000428567	1	11	1	A8K6U7	A8K6U7 [284-309]		cDNA FLJ78252, highly similar to Homo sapiens heterogeneous nuclear ribonucleoprotein U-like 1 (HNRPUL1), transcript variant 1, mRNA OS=Homo sapiens OX=9606 PE=2 SV=1	0	3254.57	0.964	1.085	1.125	-0.05	0.12	0.17	64.9	67.3	59.8				64.9	67.3	59.8		High	High	High	High	0.000436	3.771e-10	7.03
FALSE	High	[K].LGVTANDVK.[N]	1xTMT6plex [K9]; 1xTMT6plex [N-Term]	0.000278169	0.000428567	2	7	1	B9A041; A0A5K1VW95	B9A041 [47-55]; A0A5K1VW95 [171-179]		Malate dehydrogenase 1 OS=Homo sapiens OX=9606 GN=MDH1 PE=1 SV=1 Malate dehydrogenase OS=Homo sapiens OX=9606 GN=MDH1 PE=1 SV=1	0	1374.84	1.23	1.035	0.842	0.3	0.05	-0.25	717.5	583.4	693.2				717.5	583.4	693.2	Shared	High	High	High	High	0.000436	0.0002165	2.79
FALSE	High	[K].LHEEEIQELQAQIQEQHVQIDVDVSKPDLTAALR.[D]	1xTMT6plex [K26]; 1xTMT6plex [N-Term]	0.000134318	0.000428567	1	5	1	P08670	P08670 [237-270]		Vimentin OS=Homo sapiens OX=9606 GN=VIM PE=1 SV=4	0	4381.34	1.056	1.38	1.307	0.08	0.47	0.39	486.2	460.2	352.2				486.2	460.2	352.2		High	High	High	High	0.000436	0.0001026	3.83
FALSE	High	[K].LGHVVMGNNAVSPYQQVIEK.[T]	1xTMT6plex [K20]; 1xTMT6plex [N-Term]	1.35396e-05	0.000428567	1	15	1	P60228	P60228 [388-407]		Eukaryotic translation initiation factor 3 subunit E OS=Homo sapiens OX=9606 GN=EIF3E PE=1 SV=1	0	2641.45																Excluded by Method	High	High	High	High	0.000436	9.735e-06	4.45
FALSE	High	[R].IGHLLPEEQVYLNQQSGTIR.[L]	1xTMT6plex [N-Term]	3.3597e-08	0.000428567	1	3	1	O95071	O95071 [1360-1379]		E3 ubiquitin-protein ligase UBR5 OS=Homo sapiens OX=9606 GN=UBR5 PE=1 SV=2	0	2524.37	0.576	0.405	0.703	-0.8	-1.3	-0.51	67.7	117.5	167.1				67.7	117.5	167.1		High	High	High	High	0.000436	2.053e-08	5.87
FALSE	High	[R].IGGVQQDTILAEGLHFR.[ISV]	1xTMT6plex [N-Term]	4.47195e-08	0.000428567	1	10	1	Q99623	Q99623 [55-71]		Prohibitin-2 OS=Homo sapiens OX=9606 GN=PHB2 PE=1 SV=2	0	2083.15	0.908	0.7	0.771	-0.14	-0.51	-0.37	266.1	293.1	380				266.1	293.1	380		High	High	High	High	0.000436	2.754e-08	5.46
FALSE	High	[R].LGANSLLDLVVFGR.[A]	1xTMT6plex [N-Term]	4.7636e-07	0.000428567	1	8	1	P31040	P31040 [452-465]		Succinate dehydrogenase [ubiquinone] flavoprotein subunit, mitochondrial OS=Homo sapiens OX=9606 GN=SDHA PE=1 SV=2	0	1703.01	0.655	0.547	0.834	-0.61	-0.87	-0.26	58.7	89.6	107.4				58.7	89.6	107.4		High	High	High	High	0.000436	3.121e-07	4.27
FALSE	High	[R].IGAEVYHNLK.[N]	1xTMT6plex [K10]; 1xTMT6plex [N-Term]	0.000123433	0.000428567	1	6	1	A0A024R4F1	A0A024R4F1 [184-193]		phosphopyruvate hydratase OS=Homo sapiens OX=9606 GN=HEL-S-17 PE=2 SV=1	0	1601.94	1.013	0.934	0.922	0.02	-0.1	-0.12	1214.9	1199.4	1300.6				1214.9	1199.4	1300.6		High	High	High	High	0.000436	9.417e-05	3.43
FALSE	High	[R].LGACLAFLPEAFDFIAR.[D]	1xCarbamidomethyl [C4]; 1xTMT6plex [N-Term]	0.000183503	0.000428567	1	7	1	B2R8D1	B2R8D1 [77-93]		cDNA, FLJ93841, highly similar to Homo sapiens nitrilase 1 (NIT1), mRNA OS=Homo sapiens OX=9606 PE=2 SV=1	0	2140.15																Excluded by Method	High	High	High	High	0.000436	0.000142	3.54
FALSE	High	[R].LFVWEILHSTIR.[K]	1xTMT6plex [N-Term]	0.000250694	0.000428567	1	1	1	A0A024R179	A0A024R179 [635-646]		Nuclear cap binding protein subunit 1, 80kDa, isoform CRA_a OS=Homo sapiens OX=9606 GN=NCBP1 PE=3 SV=1	0	1743.02																Excluded by Method	High	High	High	High	0.000436	0.0001948	3.1
FALSE	High	[K].LFVTNDAATILR.[E]	1xTMT6plex [N-Term]	0.000300732	0.000428567	1	5	1	P50990-2	P50990-2 [44-55]		Isoform 2 of T-complex protein 1 subunit theta OS=Homo sapiens OX=9606 GN=CCT8	0	1562.91	0.703	0.446	0.635	-0.51	-1.16	-0.65	277	394.1	620.5				277	394.1	620.5		High	High	High	High	0.000436	0.0002348	3.26
FALSE	High	[K].LFVTGLFSLNQDIPAFK.[E]	1xTMT6plex [K17]; 1xTMT6plex [N-Term]	8.10235e-06	0.000428567	1	11	1	A0A7I2V2Y6	A0A7I2V2Y6 [951-967]		Exportin 1 OS=Homo sapiens OX=9606 GN=XPO1 PE=1 SV=1	0	2368.37	0.761	0.475	0.624	-0.39	-1.07	-0.68	77.2	101.4	162.5				77.2	101.4	162.5		High	High	High	High	0.000436	5.764e-06	3.72
FALSE	High	[R].LFVSDGVPGCLPVLAAAGR.[A]	1xCarbamidomethyl [C10]; 1xTMT6plex [N-Term]	0.00038748	0.000428567	1	11	1	P56192	P56192 [3-21]		Methionine--tRNA ligase, cytoplasmic OS=Homo sapiens OX=9606 GN=MARS1 PE=1 SV=2	0	2128.18																Excluded by Method	High	High	High	High	0.000436	0.000306	2.88
FALSE	High	[K].LFVLFGAEILK.[K]	1xTMT6plex [K11]; 1xTMT6plex [N-Term]	0.000367851	0.000428567	1	4	1	P37837	P37837 [87-97]		Transaldolase OS=Homo sapiens OX=9606 GN=TALDO1 PE=1 SV=2	0	1708.08	0.872	0.845	0.969	-0.2	-0.24	-0.05	40.3	46.2	47.7				40.3	46.2	47.7		High	High	High	High	0.000436	0.0002896	3.21
FALSE	High	[K].IFVGNVSAACTSQELR.[S]	1xCarbamidomethyl [C10]; 1xTMT6plex [N-Term]	5.03306e-05	0.000428567	1	8	1	A0A0S2Z4Z0	A0A0S2Z4Z0 [81-96]		RNA binding motif protein 14 isoform 1 (Fragment) OS=Homo sapiens OX=9606 GN=RBM14 PE=2 SV=1	0	1981.04																Excluded by Method	High	High	High	High	0.000436	3.742e-05	3.8
FALSE	High	[R].LFVGNLPTDITEEDFK.[R]	1xTMT6plex [K16]; 1xTMT6plex [N-Term]	0.000293015	0.000428567	1	4	1	B4DWI8	B4DWI8 [24-39]		Paraspeckle component 1 OS=Homo sapiens OX=9606 PE=2 SV=1	0	2296.25																No Quan Values	High	High	High	High	0.000436	0.0002283	4.54
FALSE	High	[R].LFVGNLPPDITEEEMR.[K]	1xTMT6plex [N-Term]	2.27734e-05	0.000428567	1	14	1	A0A7I2V535	A0A7I2V535 [76-91]		Non-POU domain containing octamer binding OS=Homo sapiens OX=9606 GN=NONO PE=1 SV=1	0	2089.08	0.664	0.57	0.859	-0.59	-0.81	-0.22	73.5	110.7	128.9				73.5	110.7	128.9		High	High	High	High	0.000436	1.663e-05	4.29
FALSE	High	[R].LFVGNLPADITEDEFKR.[L]	1xTMT6plex [K16]; 1xTMT6plex [N-Term]	1.99973e-05	0.000428567	1	6	1	A0A384N5Z8	A0A384N5Z8 [299-315]		Epididymis secretory sperm binding protein OS=Homo sapiens OX=9606 PE=2 SV=1	1	2422.34	0.83	1.028	1.239	-0.27	0.04	0.31	475.9	573.4	462.8				475.9	573.4	462.8		High	High	High	High	0.000436	1.449e-05	4.66
FALSE	High	[R].IGAPGVEEIK.[S]	1xTMT6plex [K10]; 1xTMT6plex [N-Term]	6.57023e-05	0.000428567	1	2	1	B2R6F9	B2R6F9 [368-377]		cDNA, FLJ92932, highly similar to Homo sapiens serine/threonine kinase 38 (STK38), mRNA OS=Homo sapiens OX=9606 PE=2 SV=1	0	1470.89	0.79	0.796	1.007	-0.34	-0.33	0.01	273	345.6	343.1				273	345.6	343.1		High	High	High	High	0.000436	4.931e-05	2.65
FALSE	High	[R].LFVGNLPADITEDEFK.[R]	1xTMT6plex [K16]; 1xTMT6plex [N-Term]	2.80389e-05	0.000428567	1	6	1	A0A384N5Z8	A0A384N5Z8 [299-314]		Epididymis secretory sperm binding protein OS=Homo sapiens OX=9606 PE=2 SV=1	0	2266.24	0.791	0.869	1.098	-0.34	-0.2	0.14	515.7	651.8	593.4				515.7	651.8	593.4		High	High	High	High	0.000436	2.061e-05	4.99
FALSE	High	[K].IFVGGLSPDTPEEK.[I]	1xTMT6plex [K14]; 1xTMT6plex [N-Term]	0.000477029	0.000428567	2	11	1	Q14103-3; Q14103-4	Q14103-3 [184-197]; Q14103-4 [165-178]		Isoform 3 of Heterogeneous nuclear ribonucleoprotein D0 OS=Homo sapiens OX=9606 GN=HNRNPD Isoform 4 of Heterogeneous nuclear ribonucleoprotein D0 OS=Homo sapiens OX=9606 GN=HNRNPD	0	1947.08	0.961	1.004	1.045	-0.06	0.01	0.06	634.9	660.7	632.2				634.9	660.7	632.2	Shared	High	High	High	High	0.000436	0.0003777	3.01
FALSE	High	[K].LFVGGLSFDTNEQSLEQVFSK.[Y]	1xTMT6plex [K21]; 1xTMT6plex [N-Term]	3.7454e-07	0.000428567	1	18	1	Q14011	Q14011 [8-28]		Cold-inducible RNA-binding protein OS=Homo sapiens OX=9606 GN=CIRBP PE=1 SV=1	0	2803.49	0.766	0.836	1.092	-0.38	-0.26	0.13	359.8	469.8	430.4				359.8	469.8	430.4		High	High	High	High	0.000436	2.451e-07	5.94
FALSE	High	[K].IFVGGIPHNCGETELR.[E]	1xCarbamidomethyl [C10]; 1xTMT6plex [N-Term]	1.36522e-06	0.000428567	1	6	1	A0A0S2Z569	A0A0S2Z569 [115-130]		DAZ associated protein 1 isoform 1 (Fragment) OS=Homo sapiens OX=9606 GN=DAZAP1 PE=2 SV=1	0	2028.05																Excluded by Method	High	High	High	High	0.000436	9.2e-07	3.57
FALSE	High	[K].LFVGGLNFNTDEQALEDHFSSFGPISEVVVVK.[D]	1xDeamidated [N7]; 1xTMT6plex [K32]; 1xTMT6plex [N-Term]	4.61129e-07	0.000428567	1	1	1	A0A024QYX3	A0A024QYX3 [8-39]		RNA binding motif (RNP1, RRM) protein 3, isoform CRA_c OS=Homo sapiens OX=9606 GN=RBM3 PE=4 SV=1	0	3954.06	0.646	0.581	0.899	-0.63	-0.78	-0.15	10.4	16.1	17.9				10.4	16.1	17.9		High	High	High	High	0.000436	3.021e-07	8.33
FALSE	High	[K].LFVGGLNFNTDEQALEDHFSSFGPISEVVVVK.[D]	1xTMT6plex [K32]; 1xTMT6plex [N-Term]	0.000553899	0.000428567	1	1	1	A0A024QYX3	A0A024QYX3 [8-39]		RNA binding motif (RNP1, RRM) protein 3, isoform CRA_c OS=Homo sapiens OX=9606 GN=RBM3 PE=4 SV=1	0	3953.07	0.788	0.926	1.176	-0.34	-0.11	0.23	71.6	90.9	77.3				71.6	90.9	77.3		High	High	High	High	0.000436	0.000441	3.59
FALSE	High	[K].IFVGGIKEDTEEYNLR.[D]	1xTMT6plex [K7]; 1xTMT6plex [N-Term]	4.84054e-05	0.000428567	1	8	1	P51991	P51991 [128-143]		Heterogeneous nuclear ribonucleoprotein A3 OS=Homo sapiens OX=9606 GN=HNRNPA3 PE=1 SV=2	1	2341.28	0.839	1.053	1.255	-0.25	0.07	0.33	676.4	806.2	642.4				676.4	806.2	642.4		High	High	High	High	0.000436	3.612e-05	3.21
FALSE	High	[K].LFVGGLDWSTTQETLR.[S]	1xTMT6plex [N-Term]	1.1161e-06	0.000428567	1	6	1	A0A0S2Z569	A0A0S2Z569 [12-27]		DAZ associated protein 1 isoform 1 (Fragment) OS=Homo sapiens OX=9606 GN=DAZAP1 PE=2 SV=1	0	2052.1	0.907	1.038	1.145	-0.14	0.05	0.2	259.2	285.9	249.6				259.2	285.9	249.6		High	High	High	High	0.000436	7.506e-07	4.75
FALSE	High	[R].IFTSIGEDYDER.[V]	1xTMT6plex [N-Term]	7.59249e-06	0.000428567	1	9	1	P35232	P35232 [106-117]		Prohibitin 1 OS=Homo sapiens OX=9606 GN=PHB1 PE=1 SV=1	0	1673.82	0.67	0.549	0.819	-0.58	-0.87	-0.29	96	143.3	174.9				96	143.3	174.9		High	High	High	High	0.000436	5.376e-06	3.65
FALSE	High	[K].IFTASNVSSVPLPAENVTITAGQR.[I]	1xTMT6plex [N-Term]	5.49583e-07	0.000428567	1	9	1	Q14157-5	Q14157-5 [258-281]		Isoform 5 of Ubiquitin-associated protein 2-like OS=Homo sapiens OX=9606 GN=UBAP2L	0	2701.47	0.909	0.602	0.662	-0.14	-0.73	-0.59	70.3	77.3	116.7				70.3	77.3	116.7		High	High	High	High	0.000436	3.635e-07	5.04
FALSE	High	[K].LFTAHNNMTNYATVWASK.[T]	1xDeamidated [N10]; 1xOxidation [M8]; 1xTMT6plex [K18]; 1xTMT6plex [N-Term]	0.000356091	0.000428567	1	2	1	Q08211	Q08211 [738-755]		ATP-dependent RNA helicase A OS=Homo sapiens OX=9606 GN=DHX9 PE=1 SV=4	0	2544.3	1.18	1.362	1.154	0.24	0.45	0.21	393.4	333.4	288.9				393.4	333.4	288.9		High	High	High	High	0.000436	0.0002793	3.94
FALSE	High	[K].LFTAHNNMTNYATVWASK.[T]	1xDeamidated [N10]; 1xTMT6plex [K18]; 1xTMT6plex [N-Term]	3.21954e-06	0.000428567	1	2	1	Q08211	Q08211 [738-755]		ATP-dependent RNA helicase A OS=Homo sapiens OX=9606 GN=DHX9 PE=1 SV=4	0	2528.3																No Quan Values	High	High	High	High	0.000436	2.224e-06	5.57
FALSE	High	[K].LFTAHNNMTNYATVWASK.[T]	1xTMT6plex [K18]; 1xTMT6plex [N-Term]	2.94483e-07	0.000428567	1	2	1	Q08211	Q08211 [738-755]		ATP-dependent RNA helicase A OS=Homo sapiens OX=9606 GN=DHX9 PE=1 SV=4	0	2527.32	0.875	1.056	1.207	-0.19	0.08	0.27	629.2	719.1	596				629.2	719.1	596		High	High	High	High	0.000436	1.909e-07	4.96
FALSE	High	[K].IFVGGLSPDTPEEKIR.[E]	1xTMT6plex [K14]; 1xTMT6plex [N-Term]	3.32588e-06	0.000428567	2	11	1	Q14103-3; Q14103-4	Q14103-3 [184-199]; Q14103-4 [165-180]		Isoform 3 of Heterogeneous nuclear ribonucleoprotein D0 OS=Homo sapiens OX=9606 GN=HNRNPD Isoform 4 of Heterogeneous nuclear ribonucleoprotein D0 OS=Homo sapiens OX=9606 GN=HNRNPD	1	2216.27	0.395	0.715	1.808	-1.34	-0.48	0.85	330.3	835.2	461.9				330.3	835.2	461.9	Shared	High	High	High	High	0.000436	2.303e-06	3.78
FALSE	High	[K].LGAVFNQVAFPLQYTPR.[K]	1xTMT6plex [N-Term]	1.26053e-05	0.000428567	1	4	1	Q15393	Q15393 [770-786]		Splicing factor 3B subunit 3 OS=Homo sapiens OX=9606 GN=SF3B3 PE=1 SV=4	0	2150.2	0.828	0.572	0.692	-0.27	-0.81	-0.53	125.8	152	219.8				125.8	152	219.8		High	High	High	High	0.000436	9.076e-06	3.79
FALSE	High	[K].LGCEVLGVSVDSQFTHLAWINTPR.[K]	1xCarbamidomethyl [C3]; 1xTMT6plex [N-Term]	1.71523e-10	0.000428567	1	3	1	P32119	P32119 [68-91]		Peroxiredoxin-2 OS=Homo sapiens OX=9606 GN=PRDX2 PE=1 SV=5	0	2928.52	0.871	0.705	0.809	-0.2	-0.51	-0.31	70.1	80.5	99.5				70.1	80.5	99.5		High	High	High	High	0.000436	9.093e-11	7.15
FALSE	High	[R].LGDAVEQGVINNTVLGYFIGR.[I]	1xTMT6plex [N-Term]	4.48486e-06	0.000428567	1	10	1	A0A6Q8PHH9	A0A6Q8PHH9 [358-378]		glycine--tRNA ligase OS=Homo sapiens OX=9606 GN=GARS1 PE=1 SV=1	0	2464.34	0.792	0.551	0.696	-0.34	-0.86	-0.52	34.3	43.3	62.2				34.3	43.3	62.2		High	High	High	High	0.000436	3.123e-06	4.56
FALSE	High	[K].LGGSPTSLGTWGSWIGPDHDK.[F]	1xTMT6plex [K21]; 1xTMT6plex [N-Term]	1.65138e-07	0.000428567	1	8	1	B4DJQ5	B4DJQ5 [446-466]		Glucosidase 2 subunit beta OS=Homo sapiens OX=9606 PE=2 SV=1	0	2626.37	1.255	0.972	0.775	0.33	-0.04	-0.37	443.2	353.2	455.9				443.2	353.2	455.9		High	High	High	High	0.000436	1.054e-07	6.36
FALSE	High	[K].LGGSLADSYLDEGFLLDKK.[I]	2xTMT6plex [K18; K19]; 1xTMT6plex [N-Term]	3.3939e-10	0.000428567	1	5	1	V9HW96	V9HW96 [205-223]		T-complex protein 1 subunit beta OS=Homo sapiens OX=9606 GN=HEL-S-100n PE=2 SV=1	1	2728.54																Excluded by Method	High	High	High	High	0.000436	1.834e-10	6.95
FALSE	High	[K].LGGSLADSYLDEGFLLDK.[K]	1xTMT6plex [K18]; 1xTMT6plex [N-Term]	1.02273e-08	0.000428567	1	5	1	V9HW96	V9HW96 [205-222]		T-complex protein 1 subunit beta OS=Homo sapiens OX=9606 GN=HEL-S-100n PE=2 SV=1	0	2371.28																Excluded by Method	High	High	High	High	0.000436	6.047e-09	4.98
FALSE	High	[R].LGGLTQAPGNPVLAVQINQDK.[N]	1xTMT6plex [K21]; 1xTMT6plex [N-Term]	5.63043e-06	0.000428567	1	3	1	P26368	P26368 [175-195]		Splicing factor U2AF 65 kDa subunit OS=Homo sapiens OX=9606 GN=U2AF2 PE=1 SV=4	0	2591.49	0.986	0.749	0.759	-0.02	-0.42	-0.4	563.4	571.3	752.3				563.4	571.3	752.3		High	High	High	High	0.000436	3.946e-06	5.53
FALSE	High	[R].LGGLRPESPESLTSVSR.[T]	1xTMT6plex [N-Term]	0.000181133	0.000428567	1	3	1	Q9H6F5	Q9H6F5 [11-27]		Coiled-coil domain-containing protein 86 OS=Homo sapiens OX=9606 GN=CCDC86 PE=1 SV=1	0	2014.11																Excluded by Method	High	High	High	High	0.000436	0.00014	2.35
FALSE	High	[R].LGGHGPSFPLK.[G]	1xTMT6plex [K11]; 1xTMT6plex [N-Term]	7.33795e-05	0.000428567	1	2	1	P13010	P13010 [185-195]		X-ray repair cross-complementing protein 5 OS=Homo sapiens OX=9606 GN=XRCC5 PE=1 SV=3	0	1567.94	1.182	0.677	0.572	0.24	-0.56	-0.8	1510.6	1278.2	2232.9				1510.6	1278.2	2232.9		High	High	High	High	0.000436	5.513e-05	3.46
FALSE	High	[K].IGGDAGTSLNSNDYGYGGQK.[R]	1xTMT6plex [K20]; 1xTMT6plex [N-Term]	5.15935e-08	0.000428567	1	9	1	Q96AE4	Q96AE4 [45-64]		Far upstream element-binding protein 1 OS=Homo sapiens OX=9606 GN=FUBP1 PE=1 SV=3	0	2432.21	0.839	0.769	0.916	-0.25	-0.38	-0.13	643.8	767.6	837.6				643.8	767.6	837.6		High	High	High	High	0.000436	3.187e-08	5.78
FALSE	High	[K].IGGDAATTVNNSTPDFGFGGQK.[R]	1xTMT6plex [K22]; 1xTMT6plex [N-Term]	2.44782e-09	0.000428567	1	5	1	Q92945	Q92945 [88-109]		Far upstream element-binding protein 2 OS=Homo sapiens OX=9606 GN=KHSRP PE=1 SV=4	0	2612.34																Excluded by Method	High	High	High	High	0.000436	1.391e-09	5.51
FALSE	High	[R].LGFSEVELVQMVVDGVK.[L]	1xOxidation [M11]; 1xTMT6plex [K17]; 1xTMT6plex [N-Term]	0.000197105	0.000428567	1	5	1	P12277	P12277 [342-358]		Creatine kinase B-type OS=Homo sapiens OX=9606 GN=CKB PE=1 SV=1	0	2323.3	1.28	0.851	0.665	0.36	-0.23	-0.59	138.1	107.9	162.3				138.1	107.9	162.3		High	High	High	High	0.000436	0.000152	2.81
FALSE	High	[R].LGFSEVELVQMVVDGVK.[L]	1xTMT6plex [K17]; 1xTMT6plex [N-Term]	0.000316781	0.000428567	1	5	1	P12277	P12277 [342-358]		Creatine kinase B-type OS=Homo sapiens OX=9606 GN=CKB PE=1 SV=1	0	2307.3	1.075	0.684	0.636	0.1	-0.55	-0.65	137.6	128	201.1				137.6	128	201.1		High	High	High	High	0.000436	0.0002488	2.71
FALSE	High	[K].IGFPETTEEELEEIASENSDCIFPSAPDVK.[A]	1xCarbamidomethyl [C21]; 1xTMT6plex [K30]; 1xTMT6plex [N-Term]	5.53167e-07	0.000428567	1	3	1	Q9Y3F4	Q9Y3F4 [320-349]		Serine-threonine kinase receptor-associated protein OS=Homo sapiens OX=9606 GN=STRAP PE=1 SV=1	0	3811.85	1.513	0.816	0.539	0.6	-0.29	-0.89	601.2	397.3	736.5				601.2	397.3	736.5		High	High	High	High	0.000436	3.655e-07	4.77
FALSE	High	[R].LGFHLPLEVAYQR.[G]	1xTMT6plex [N-Term]	0.00038748	0.000428567	1	16	1	Q15149	Q15149 [3951-3963]		Plectin OS=Homo sapiens OX=9606 GN=PLEC PE=1 SV=3	0	1772.01	1.088	1.238	1.138	0.12	0.31	0.19	217.2	199.7	175.5				217.2	199.7	175.5		High	High	High	High	0.000436	0.0003052	2.8
FALSE	High	[K].LGFAGLVQEISFGTTK.[D]	1xTMT6plex [K16]; 1xTMT6plex [N-Term]	5.16565e-05	0.000428567	1	14	1	B4DZT5	B4DZT5 [319-334]		T-complex protein 1 subunit epsilon OS=Homo sapiens OX=9606 PE=2 SV=1	0	2126.23	0.61	0.311	0.509	-0.71	-1.69	-0.98	242.4	397.1	780.6				242.4	397.1	780.6		High	High	High	High	0.000436	3.845e-05	3.08
FALSE	High	[K].LGEVSVESENYVQAVEEFQSCLNLQEQYLEAHDR.[L]	1xCarbamidomethyl [C21]; 1xDeamidated [Q25]; 1xTMT6plex [N-Term]	9.59402e-06	0.000428567	1	12	1	B4DS57	B4DS57 [448-481]		Nuclear autoantigenic sperm protein OS=Homo sapiens OX=9606 PE=2 SV=1	0	4243	0.614	0.549	0.894	-0.7	-0.86	-0.16	7.8	12.7	14.2				7.8	12.7	14.2		High	High	High	High	0.000436	6.85e-06	3.57
FALSE	High	[K].LGEVSVESENYVQAVEEFQSCLNLQEQYLEAHDR.[L]	1xCarbamidomethyl [C21]; 1xTMT6plex [N-Term]	6.37048e-06	0.000428567	1	12	1	B4DS57	B4DS57 [448-481]		Nuclear autoantigenic sperm protein OS=Homo sapiens OX=9606 PE=2 SV=1	0	4242.01	0.904	0.923	1.021	-0.15	-0.12	0.03	13.2	14.6	14.3				13.2	14.6	14.3		High	High	High	High	0.000436	4.488e-06	5.56
FALSE	High	[K].LGESQTLQQFSR.[D]	1xTMT6plex [N-Term]	6.12684e-06	0.000428567	2	7	1	Q13813-3; Q13813	Q13813-3 [1527-1538]; Q13813 [1547-1558]		Isoform 3 of Spectrin alpha chain, non-erythrocytic 1 OS=Homo sapiens OX=9606 GN=SPTAN1 Spectrin alpha chain, non-erythrocytic 1 OS=Homo sapiens OX=9606 GN=SPTAN1 PE=1 SV=3	0	1622.87	0.818	0.667	0.815	-0.29	-0.58	-0.29	225.5	275.6	338				225.5	275.6	338	Shared	High	High	High	High	0.000436	4.312e-06	3.53
FALSE	High	[R].LGESANAAK.[Q]	1xTMT6plex [K9]; 1xTMT6plex [N-Term]	0.000424381	0.000428567	1	1	1	Q9H9B4	Q9H9B4 [215-223]		Sideroflexin-1 OS=Homo sapiens OX=9606 GN=SFXN1 PE=1 SV=4	0	1318.77																Excluded by Method	High	High	High	High	0.000436	0.0003342	2.97
FALSE	High	[K].LGEMWNNTAADDKQPYEK.[KR]	2xTMT6plex [K13; K18]; 1xTMT6plex [N-Term]	8.23805e-08	0.000428567	1	7	1	Q5T7C4	Q5T7C4 [129-146]		High mobility group box 1 OS=Homo sapiens OX=9606 GN=HMGB1 PE=1 SV=1	1	2797.44	0.763	1.057	1.386	-0.39	0.08	0.47	509.4	667.8	481.9				509.4	667.8	481.9		High	High	High	High	0.000436	5.17e-08	4.59
FALSE	High	[K].LGEIVTTIPTIGFNVETVEYK.[N]	1xTMT6plex [K21]; 1xTMT6plex [N-Term]	7.39764e-06	0.000428567	2	17	1	C9JPM4; A0A024R3Q0	C9JPM4 [39-59]; A0A024R3Q0 [39-59]		ADP ribosylation factor 4 (Fragment) OS=Homo sapiens OX=9606 GN=ARF4 PE=1 SV=1 ADP-ribosylation factor OS=Homo sapiens OX=9606 GN=ARF1 PE=3 SV=1	0	2781.57	0.879	0.569	0.648	-0.19	-0.81	-0.63	314.3	357.7	552.4				314.3	357.7	552.4	Shared	High	High	High	High	0.000436	5.241e-06	4.62
FALSE	High	[K].LGELLFPSSLAGETLGSFSGLR.[V]	1xTMT6plex [N-Term]	9.45539e-05	0.000428567	1	15	1	P35658	P35658 [1317-1338]		Nuclear pore complex protein Nup214 OS=Homo sapiens OX=9606 GN=NUP214 PE=1 SV=2	0	2480.36	0.721	0.534	0.74	-0.47	-0.91	-0.43	30	41.6	56.2				30	41.6	56.2		High	High	High	High	0.000436	7.147e-05	4.51
FALSE	High	[K].IGEEQSPEDAEDGPPELLFIHGGHTAK.[I]	1xTMT6plex [K27]; 1xTMT6plex [N-Term]	1.20098e-07	0.000428567	1	9	1	Q09028	Q09028 [350-376]		Histone-binding protein RBBP4 OS=Homo sapiens OX=9606 GN=RBBP4 PE=1 SV=3	0	3331.68	1.116	0.766	0.687	0.16	-0.38	-0.54	766.9	687.2	1000.8				766.9	687.2	1000.8		High	High	High	High	0.000436	7.601e-08	5.41
FALSE	High	[K].IGEEQSAEDAEDGPPELLFIHGGHTAK.[I]	1xTMT6plex [K27]; 1xTMT6plex [N-Term]	4.21022e-07	0.000428567	1	5	1	E9PC52	E9PC52 [340-366]		RB binding protein 7, chromatin remodeling factor OS=Homo sapiens OX=9606 GN=RBBP7 PE=1 SV=1	0	3305.67	0.721	0.615	0.853	-0.47	-0.7	-0.23	712.4	987.7	1157.7				712.4	987.7	1157.7		High	High	High	High	0.000436	2.749e-07	4.48
FALSE	High	[K].LGDVYVNDAFGTAHR.[A]	1xTMT6plex [N-Term]	1.48294e-05	0.000428567	1	5	1	V9HWF4	V9HWF4 [157-171]		Phosphoglycerate kinase OS=Homo sapiens OX=9606 GN=HEL-S-68p PE=2 SV=1	0	1863.96																Excluded by Method	High	High	High	High	0.000436	1.067e-05	4.26
FALSE	High	[R].LGDVISIQPCPDVK.[Y]	1xCarbamidomethyl [C10]; 1xTMT6plex [K14]; 1xTMT6plex [N-Term]	0.000150012	0.000428567	1	11	1	P55072	P55072 [96-109]		Transitional endoplasmic reticulum ATPase OS=Homo sapiens OX=9606 GN=VCP PE=1 SV=4	0	1999.13																Excluded by Method	High	High	High	High	0.000436	0.0001148	3.23
FALSE	High	[K].IGDTSVSYK.[Y]	1xTMT6plex [K9]; 1xTMT6plex [N-Term]	0.000257298	0.000428567	1	2	1	P20700	P20700 [475-483]		Lamin-B1 OS=Homo sapiens OX=9606 GN=LMNB1 PE=1 SV=2	0	1427.81																Excluded by Method	High	High	High	High	0.000436	0.000201	2.96
FALSE	High	[R].LGDLYEEEMR.[E]	1xTMT6plex [N-Term]	0.000429932	0.000428567	1	4	1	P08670	P08670 [146-155]		Vimentin OS=Homo sapiens OX=9606 GN=VIM PE=1 SV=4	0	1483.73	1.229	1.364	1.11	0.3	0.45	0.15	603.5	491.2	442.6				603.5	491.2	442.6		High	High	High	High	0.000436	0.0003393	2.61
FALSE	High	[R].LGDLWTLDIDTLTWNKPSLSGVAPLPR.[S]	1xTMT6plex [K16]; 1xTMT6plex [N-Term]	4.67162e-07	0.000428567	1	7	1	P51610	P51610 [229-255]		Host cell factor 1 OS=Homo sapiens OX=9606 GN=HCFC1 PE=1 SV=2	0	3436.92	1.016	0.675	0.664	0.02	-0.57	-0.59	80.1	78.8	118.6				80.1	78.8	118.6		High	High	High	High	0.000436	3.06e-07	3.98
FALSE	High	[R].IHSDTFASGGER.[A]	1xTMT6plex [N-Term]	0.000123433	0.000428567	1	5	1	Q15750	Q15750 [337-348]		TGF-beta-activated kinase 1 and MAP3K7-binding protein 1 OS=Homo sapiens OX=9606 GN=TAB1 PE=1 SV=1	0	1505.75																Excluded by Method	High	High	High	High	0.000436	9.411e-05	2.73
FALSE	High	[K].LHSFLGDDVFLR.[E]	1xTMT6plex [N-Term]	6.75424e-06	0.000428567	1	4	1	E9PK47	E9PK47 [522-533]		Alpha-1,4 glucan phosphorylase OS=Homo sapiens OX=9606 GN=PYGL PE=1 SV=1	0	1647.91	0.576	0.533	0.926	-0.8	-0.91	-0.11	79.7	138.3	149.4				79.7	138.3	149.4		High	High	High	High	0.000436	4.778e-06	2.81
FALSE	High	[R].LHSLLGDYYQAIK.[V]	1xTMT6plex [K13]; 1xTMT6plex [N-Term]	2.61041e-05	0.000428567	1	8	1	Q9Y262	Q9Y262 [280-292]		Eukaryotic translation initiation factor 3 subunit L OS=Homo sapiens OX=9606 GN=EIF3L PE=1 SV=1	0	1979.14	0.776	0.626	0.806	-0.37	-0.68	-0.31	228.7	294.7	365.6				228.7	294.7	365.6		High	High	High	High	0.000436	1.913e-05	2.91
FALSE	High	[K].LHVAILER.[E]	1xTMT6plex [N-Term]	0.000539693	0.000428567	1	14	1	Q15149	Q15149 [510-517]		Plectin OS=Homo sapiens OX=9606 GN=PLEC PE=1 SV=3	0	1179.74	1.202	1.812	1.507	0.27	0.86	0.59	335	278.6	184.9				335	278.6	184.9		High	High	High	High	0.000436	0.0004301	3.21
FALSE	High	[K].LLGGVTIAQGGVLPNIQAVLLPK.[K]	1xTMT6plex [K23]; 1xTMT6plex [N-Term]	2.75952e-07	0.000428567	1	3	1	P16104	P16104 [97-119]		Histone H2AX OS=Homo sapiens OX=9606 GN=H2AX PE=1 SV=2	0	2729.71	1.062	0.411	0.387	0.09	-1.28	-1.37	100.1	94.3	243.4				100.1	94.3	243.4		High	High	High	High	0.000436	1.789e-07	3.89
FALSE	High	[R].ILGGVISAISEAAAQYNPEPPPPR.[T]	1xTMT6plex [N-Term]	1.68389e-07	0.000428567	1	6	1	P04632	P04632 [61-84]		Calpain small subunit 1 OS=Homo sapiens OX=9606 GN=CAPNS1 PE=1 SV=1	0	2676.46	0.944	0.622	0.659	-0.08	-0.68	-0.6	13.5	14.3	21.7				13.5	14.3	21.7		High	High	High	High	0.000436	1.073e-07	5.09
FALSE	High	[R].IIGATDSSGELMFLMK.[W]	2xOxidation [M12; M15]; 1xTMT6plex [K16]; 1xTMT6plex [N-Term]	3.42983e-05	0.000428567	2	5	2	A4D177; J3KS05	A4D177 [126-141]; J3KS05 [122-137]		Chromobox homolog 3 (HP1 gamma homolog, Drosophila) OS=Homo sapiens OX=9606 GN=CBX3 PE=4 SV=1 Chromobox 1 (Fragment) OS=Homo sapiens OX=9606 GN=CBX1 PE=1 SV=8	0	2203.18																Excluded by Method	High	High	High	High	0.000436	2.528e-05	4.02
FALSE	High	[R].IIGATDSSGELMFLMK.[W]	1xOxidation [M]; 1xTMT6plex [K16]; 1xTMT6plex [N-Term]	0.000258975	0.000428567	2	5	3	A4D177; J3KS05	A4D177 [126-141]; J3KS05 [122-137]		Chromobox homolog 3 (HP1 gamma homolog, Drosophila) OS=Homo sapiens OX=9606 GN=CBX3 PE=4 SV=1 Chromobox 1 (Fragment) OS=Homo sapiens OX=9606 GN=CBX1 PE=1 SV=8	0	2187.18	0.982	1.016	1.035	-0.03	0.02	0.05	111.9	113.9	110.1				111.9	113.9	110.1	Shared	High	High	High	High	0.000436	0.0002014	4.09
FALSE	High	[R].ILGADTSVDLEETGR.[V]	1xTMT6plex [N-Term]	1.54746e-07	0.000428567	1	9	1	P25705	P25705 [59-73]		ATP synthase subunit alpha, mitochondrial OS=Homo sapiens OX=9606 GN=ATP5F1A PE=1 SV=1	0	1804.95																Excluded by Method	High	High	High	High	0.000436	9.826e-08	4.51
FALSE	High	[R].LLGAALPLLTK.[E]	1xTMT6plex [K11]; 1xTMT6plex [N-Term]	7.19623e-05	0.000428567	1	4	1	Q9BQG0	Q9BQG0 [308-318]		Myb-binding protein 1A OS=Homo sapiens OX=9606 GN=MYBBP1A PE=1 SV=2	0	1568.06																Excluded by Method	High	High	High	High	0.000436	5.408e-05	2.53
FALSE	High	[K-].LIFPYVELDLHSYDLGIENR.[D]	1xTMT6plex [N-Term]	8.29176e-08	0.000428567	1	7	1	O75874	O75874 [30-49]		Isocitrate dehydrogenase [NADP] cytoplasmic OS=Homo sapiens OX=9606 GN=IDH1 PE=1 SV=2	0	2635.4	0.862	0.642	0.745	-0.21	-0.64	-0.42	21.2	24.6	33				21.2	24.6	33		High	High	High	High	0.000436	5.183e-08	4.99
FALSE	High	[R].LLFNDVQTLK.[D]	1xTMT6plex [K10]; 1xTMT6plex [N-Term]	0.00037025	0.000428567	1	14	1	Q15149	Q15149 [588-597]		Plectin OS=Homo sapiens OX=9606 GN=PLEC PE=1 SV=3	0	1649	1.19	1.745	1.467	0.25	0.8	0.55	590.8	496.5	338.5				590.8	496.5	338.5		High	High	High	High	0.000436	0.000292	3.33
FALSE	High	[R].ILFLDPSGK.[V]	1xTMT6plex [K9]; 1xTMT6plex [N-Term]	0.000258975	0.000428567	1	1	1	O95881	O95881 [115-123]		Thioredoxin domain-containing protein 12 OS=Homo sapiens OX=9606 GN=TXNDC12 PE=1 SV=1	0	1447.89	1.723	1.101	0.639	0.78	0.14	-0.65	1675.5	972.7	1521.7				1675.5	972.7	1521.7		High	High	High	High	0.000436	0.0002012	2.23
FALSE	High	[R].LIFAGKQLENGR.[T]	1xDeamidated [N10]; 1xTMT6plex [K6]; 1xTMT6plex [N-Term]	0.000564798	0.000428567	1	1	1	Q59EM9	Q59EM9 [1275-1286]		Ubiquitin C variant (Fragment) OS=Homo sapiens OX=9606 PE=1 SV=1	1	1805.07																Excluded by Method	High	High	High	High	0.000436	0.0004498	3.27
FALSE	High	[R].LLEVQGSRPGK.[N]	1xTMT6plex [K11]; 1xTMT6plex [N-Term]	0.00058344	0.000428567	1	2	1	P62136	P62136 [16-26]		Serine/threonine-protein phosphatase PP1-alpha catalytic subunit OS=Homo sapiens OX=9606 GN=PPP1CA PE=1 SV=1	0	1642.01																Excluded by Method	High	High	High	High	0.000436	0.0004646	3.38
FALSE	High	[K].ILEVHIDK.[G]	1xTMT6plex [K8]; 1xTMT6plex [N-Term]	0.000568478	0.000428567	1	4	1	P31689	P31689 [207-214]		DnaJ homolog subfamily A member 1 OS=Homo sapiens OX=9606 GN=DNAJA1 PE=1 SV=2	0	1424.89																No Quan Values	High	High	High	High	0.000436	0.0004522	2.68
FALSE	High	[K].LLGHEVEDVIIK.[C]	1xTMT6plex [K12]; 1xTMT6plex [N-Term]	4.14133e-05	0.000428567	1	7	1	A0A024R7L5	A0A024R7L5 [445-456]		UPF1 OS=Homo sapiens OX=9606 GN=UPF1 PE=2 SV=1	0	1823.1																Excluded by Method	High	High	High	High	0.000436	3.062e-05	2.52
FALSE	High	[K].IIETLTQQLQAK.[G]	1xTMT6plex [K12]; 1xTMT6plex [N-Term]	7.53125e-05	0.000428567	1	1	1	Q9UHV9	Q9UHV9 [100-111]		Prefoldin subunit 2 OS=Homo sapiens OX=9606 GN=PFDN2 PE=1 SV=1	0	1844.13	0.596	0.321	0.54	-0.75	-1.64	-0.89	176.3	295.9	548.4				176.3	295.9	548.4		High	High	High	High	0.000436	5.69e-05	3.51
FALSE	High	[R].LLESLDQLELR.[V]	1xTMT6plex [N-Term]	9.21269e-05	0.000428567	1	3	1	O95816	O95816 [28-38]		BAG family molecular chaperone regulator 2 OS=Homo sapiens OX=9606 GN=BAG2 PE=1 SV=1	0	1557.9	0.553	0.401	0.725	-0.85	-1.32	-0.46	358.5	647.7	893.9				358.5	647.7	893.9		High	High	High	High	0.000436	6.971e-05	3.49
FALSE	High	[R].ILEQEEEEEQAGKPGEPSK.[K]	2xTMT6plex [K13; K19]; 1xTMT6plex [N-Term]	6.49591e-06	0.000428567	1	5	1	Q9BXP5	Q9BXP5 [267-285]		Serrate RNA effector molecule homolog OS=Homo sapiens OX=9606 GN=SRRT PE=1 SV=1	0	2814.5	0.834	0.872	1.046	-0.26	-0.2	0.06	693.7	832.1	795.8				693.7	832.1	795.8		High	High	High	High	0.000436	4.574e-06	3.32
FALSE	High	[K].LLEQALVIEEQLR.[R]	1xTMT6plex [N-Term]	8.10235e-06	0.000428567	1	31	1	A0A2U3TZM0	A0A2U3TZM0 [1777-1789]		DNA helicase OS=Homo sapiens OX=9606 GN=CHD4 PE=1 SV=1	0	1783.05																Excluded by Method	High	High	High	High	0.000436	5.738e-06	2.86
FALSE	High	[-K].LLEPVLLLGK.[E]	1xTMT6plex [K10]; 1xTMT6plex [N-Term]	0.000227406	0.000428567	1	6	1	M0R210	M0R210 [34-43]		Ribosomal protein S16 OS=Homo sapiens OX=9606 GN=RPS16 PE=1 SV=1	0	1553.04																No Quan Values	High	High	High	High	0.000436	0.0001768	3.51
FALSE	High	[R].ILEPGLNILIPVLDR.[I]	1xTMT6plex [N-Term]	0.000100251	0.000428567	1	2	1	Q9UJZ1	Q9UJZ1 [58-72]		Stomatin-like protein 2, mitochondrial OS=Homo sapiens OX=9606 GN=STOML2 PE=1 SV=1	0	1904.18	0.9	0.75	0.833	-0.15	-0.42	-0.26	35.1	39	46.8				35.1	39	46.8		High	High	High	High	0.000436	7.587e-05	3.27
FALSE	High	[R].ILENEKDLEEAEEYK.[E]	2xTMT6plex [K6; K15]; 1xTMT6plex [N-Term]	3.25604e-05	0.000428567	1	4	1	Q6FGD7	Q6FGD7 [81-95]		Tubulin-specific chaperone A OS=Homo sapiens OX=9606 GN=TBCA PE=2 SV=1	1	2539.37	1.058	0.94	0.888	0.08	-0.09	-0.17	415.1	392.2	441.7				415.1	392.2	441.7		High	High	High	High	0.000436	2.405e-05	4.62
FALSE	High	[R].LIEGLSHEVIVSAACGR.[N]	1xCarbamidomethyl [C15]; 1xTMT6plex [N-Term]	1.65619e-05	0.000428567	1	2	1	A0A024RAC5	A0A024RAC5 [195-211]		Epididymis secretory sperm binding protein OS=Homo sapiens OX=9606 GN=RCC2 PE=2 SV=1	0	2040.11	0.774	0.765	0.988	-0.37	-0.39	-0.02	278.3	359.5	364				278.3	359.5	364		High	High	High	High	0.000436	1.198e-05	3.44
FALSE	High	[K].LLEFQLALKDCEECIQLEPTFIK.[G]	2xCarbamidomethyl [C11; C14]; 2xTMT6plex [K9; K23]; 1xTMT6plex [N-Term]	3.66018e-05	0.000428567	1	5	1	A8K690	A8K690 [407-429]		cDNA FLJ76863, highly similar to Homo sapiens stress-induced-phosphoprotein 1 (Hsp70/Hsp90-organizing protein) (STIP1), mRNA OS=Homo sapiens OX=9606 PE=2 SV=1	1	3524.94	0.165	0.103	0.623	-2.6	-3.29	-0.68	39.9	242.5	389				39.9	242.5	389		High	High	High	High	0.000436	2.705e-05	3.08
FALSE	High	[K].LLEFQLALK.[D]	1xTMT6plex [K9]; 1xTMT6plex [N-Term]	0.000365469	0.000428567	1	5	1	A8K690	A8K690 [407-415]		cDNA FLJ76863, highly similar to Homo sapiens stress-induced-phosphoprotein 1 (Hsp70/Hsp90-organizing protein) (STIP1), mRNA OS=Homo sapiens OX=9606 PE=2 SV=1	0	1532.98	0.212	0.127	0.601	-2.24	-2.97	-0.73	57.5	271.8	451.9				57.5	271.8	451.9		High	High	High	High	0.000436	0.0002881	3.43
FALSE	High	[R].IIEESTHCGPQAVR.[A]	1xCarbamidomethyl [C8]; 1xTMT6plex [N-Term]	3.09105e-05	0.000428567	1	6	1	B9ZVN9	B9ZVN9 [815-828]		DNA-directed RNA polymerase subunit OS=Homo sapiens OX=9606 GN=POLR1A PE=1 SV=1	0	1825.94																Excluded by Method	High	High	High	High	0.000436	2.276e-05	2.2
FALSE	High	[K].IIEDQQESLNK.[W]	1xTMT6plex [K11]; 1xTMT6plex [N-Term]	0.000344707	0.000428567	1	4	1	B5BUB5	B5BUB5 [318-328]		Autoantigen La (Fragment) OS=Homo sapiens OX=9606 GN=SSB PE=2 SV=1	0	1775	1.364	1.257	0.921	0.45	0.33	-0.12	610.7	447.7	485.9				610.7	447.7	485.9		High	High	High	High	0.000436	0.0002699	3.59
FALSE	High	[R].LLEDGEDFNLGDALDSSNSMQTIQK.[T]	1xTMT6plex [K25]; 1xTMT6plex [N-Term]	0.000539693	0.000428567	1	3	1	P05783	P05783 [383-407]		Keratin, type I cytoskeletal 18 OS=Homo sapiens OX=9606 GN=KRT18 PE=1 SV=2	0	3198.59																Excluded by Method	High	High	High	High	0.000436	0.0004276	3.63
FALSE	High	[R].LLETLFVHR.[F]	1xTMT6plex [N-Term]	0.00027103	0.000428567	1	5	1	M0R2N5	M0R2N5 [180-188]		very-long-chain enoyl-CoA reductase OS=Homo sapiens OX=9606 GN=TECR PE=1 SV=1	0	1356.82	0.366	0.201	0.548	-1.45	-2.32	-0.87	65.8	179.6	328				65.8	179.6	328		High	High	High	High	0.000436	0.0002115	3.38
FALSE	High	[R].LLGHWEEAAHDLALACK.[FL]	1xCarbamidomethyl [C16]; 1xTMT6plex [K17]; 1xTMT6plex [N-Term]	0.000224469	0.000428567	1	8	2	P50502	P50502 [194-210]		Hsc70-interacting protein OS=Homo sapiens OX=9606 GN=ST13 PE=1 SV=2	0	2392.28	0.596	0.243	0.408	-0.75	-2.04	-1.29	185.5	311.3	763.3				185.5	311.3	763.3		High	High	High	High	0.000436	0.0001743	2.63
FALSE	High	[R].ILGLCLLQNELCPITLNR.[H]	2xCarbamidomethyl [C5; C12]; 1xTMT6plex [N-Term]	1.98678e-05	0.000428567	1	5	1	O95071	O95071 [2535-2552]		E3 ubiquitin-protein ligase UBR5 OS=Homo sapiens OX=9606 GN=UBR5 PE=1 SV=2	0	2369.32	0.988	0.558	0.565	-0.02	-0.84	-0.82	31.6	32	56.6				31.6	32	56.6		High	High	High	High	0.000436	1.443e-05	4.54
FALSE	High	[R].ILGLLDAYLK.[T]	1xTMT6plex [K10]; 1xTMT6plex [N-Term]	2.33733e-05	0.000428567	1	4	1	P26641	P26641 [138-147]		Elongation factor 1-gamma OS=Homo sapiens OX=9606 GN=EEF1G PE=1 SV=3	0	1577.01	0.882	0.687	0.778	-0.18	-0.54	-0.36	262.2	297.2	381.9				262.2	297.2	381.9		High	High	High	High	0.000436	1.705e-05	3.29
FALSE	High	[K].IILDLISESPIKGR.[A]	1xTMT6plex [K12]; 1xTMT6plex [N-Term]	0.000418902	0.000428567	2	8	1	P61978-2; P61978-3	P61978-2 [208-221]; P61978-3 [184-197]		Isoform 2 of Heterogeneous nuclear ribonucleoprotein K OS=Homo sapiens OX=9606 GN=HNRNPK Isoform 3 of Heterogeneous nuclear ribonucleoprotein K OS=Homo sapiens OX=9606 GN=HNRNPK	1	2012.25																Excluded by Method	High	High	High	High	0.000436	0.0003305	3.31
FALSE	High	[K].IILDLISESPIK.[G]	1xTMT6plex [K12]; 1xTMT6plex [N-Term]	1.6888e-05	0.000428567	2	8	3	P61978-2; P61978-3	P61978-2 [208-219]; P61978-3 [184-195]		Isoform 2 of Heterogeneous nuclear ribonucleoprotein K OS=Homo sapiens OX=9606 GN=HNRNPK Isoform 3 of Heterogeneous nuclear ribonucleoprotein K OS=Homo sapiens OX=9606 GN=HNRNPK	0	1799.13	1.122	1.09	0.971	0.17	0.12	-0.04	768.8	685.2	705.5				768.8	685.2	705.5	Shared	High	High	High	High	0.000436	1.22e-05	3.95
FALSE	High	[K].LLLAVFVTPLTDLR.[S]	1xTMT6plex [N-Term]	5.69471e-05	0.000428567	1	15	1	A0A2R8YFH0	A0A2R8YFH0 [431-444]		DNA mismatch repair protein OS=Homo sapiens OX=9606 GN=MSH2 PE=1 SV=1	0	1800.12																Excluded by Method	High	High	High	High	0.000436	4.261e-05	3.76
FALSE	High	[K].ILIANTGMDTDK.[I]	1xTMT6plex [K12]; 1xTMT6plex [N-Term]	1.01902e-06	0.000428567	1	4	1	V9HW96	V9HW96 [237-248]		T-complex protein 1 subunit beta OS=Homo sapiens OX=9606 GN=HEL-S-100n PE=2 SV=1	0	1749.98	0.295	0.304	1.031	-1.76	-1.72	0.04	91.7	310.6	301.4				91.7	310.6	301.4		High	High	High	High	0.000436	6.845e-07	3.83
FALSE	High	[R].LIIAGTSAYAR.[L]	1xTMT6plex [N-Term]	0.000338052	0.000428567	1	15	1	P34897	P34897 [220-230]		Serine hydroxymethyltransferase, mitochondrial OS=Homo sapiens OX=9606 GN=SHMT2 PE=1 SV=3	0	1364.81	0.62	0.66	1.065	-0.69	-0.6	0.09	312	503.1	472.4				312	503.1	472.4		High	High	High	High	0.000436	0.0002658	2.38
FALSE	High	[K].ILLAELEQLKGQGK.[S]	2xTMT6plex [K10; K14]; 1xTMT6plex [N-Term]	7.34972e-06	0.000428567	1	5	1	P08670	P08670 [130-143]		Vimentin OS=Homo sapiens OX=9606 GN=VIM PE=1 SV=4	1	2227.4																Excluded by Method	High	High	High	High	0.000436	5.19e-06	4.52
FALSE	High	[K].ILLAELEQLK.[G]	1xTMT6plex [K10]; 1xTMT6plex [N-Term]	0.000117178	0.000428567	1	5	1	P08670	P08670 [130-139]		Vimentin OS=Homo sapiens OX=9606 GN=VIM PE=1 SV=4	0	1628.04	1.92	2.157	1.124	0.94	1.11	0.17	726.6	378.4	336.8				726.6	378.4	336.8		High	High	High	High	0.000436	8.955e-05	3.74
FALSE	High	[K].IIKPVLTQESATYIAEEYSR.[L]	1xTMT6plex [K3]; 1xTMT6plex [N-Term]	4.02297e-07	0.000428567	1	11	1	Q53HJ4	Q53HJ4 [577-596]		DNA replication licensing factor MCM3 (Fragment) OS=Homo sapiens OX=9606 PE=2 SV=1	0	2769.54	0.589	0.421	0.714	-0.76	-1.25	-0.49	249.6	423.7	593.5				249.6	423.7	593.5		High	High	High	High	0.000436	2.626e-07	4.52
FALSE	High	[R].LLHVAVSDVNDDVR.[R]	1xTMT6plex [N-Term]	2.9154e-05	0.000428567	1	15	1	Q99460	Q99460 [602-615]		26S proteasome non-ATPase regulatory subunit 1 OS=Homo sapiens OX=9606 GN=PSMD1 PE=1 SV=2	0	1780.98																Excluded by Method	High	High	High	High	0.000436	2.146e-05	4.19
FALSE	High	[R].ILHTLLASGEDALDFTQESEPSYISDVGPPGR.[S]	1xDeamidated [Q17]; 1xTMT6plex [N-Term]	0.000660058	0.000428567	1	7	1	H3BVG0	H3BVG0 [144-175]		Nuclear pore complex protein Nup93 OS=Homo sapiens OX=9606 GN=NUP93 PE=1 SV=1	0	3644.82																Excluded by Method	High	High	High	High	0.000436	0.0005289	3.68
FALSE	High	[R].ILHTLLASGEDALDFTQESEPSYISDVGPPGR.[S]	1xTMT6plex [N-Term]	1.76741e-05	0.000428567	1	7	1	H3BVG0	H3BVG0 [144-175]		Nuclear pore complex protein Nup93 OS=Homo sapiens OX=9606 GN=NUP93 PE=1 SV=1	0	3643.83																No Quan Values	High	High	High	High	0.000436	1.279e-05	4.38
FALSE	High	[K].LIHPDEDISLEER.[R]	1xTMT6plex [N-Term]	5.47687e-05	0.000428567	1	10	1	Q59G94	Q59G94 [382-394]		Zinc finger protein 207 variant (Fragment) OS=Homo sapiens OX=9606 PE=2 SV=1	0	1794.94	0.89	0.984	1.106	-0.17	-0.02	0.15	297.3	334.2	302.2				297.3	334.2	302.2		High	High	High	High	0.000436	4.078e-05	3.29
FALSE	High	[R].ILHLLTQEALSIHGVK.[E]	1xTMT6plex [K16]; 1xTMT6plex [N-Term]	4.28539e-06	0.000428567	1	2	1	P54886	P54886 [515-530]		Delta-1-pyrroline-5-carboxylate synthase OS=Homo sapiens OX=9606 GN=ALDH18A1 PE=1 SV=2	0	2230.37	0.74	0.729	0.985	-0.43	-0.46	-0.02	156.3	211.1	214.3				156.3	211.1	214.3		High	High	High	High	0.000436	2.988e-06	3.75
FALSE	High	[R].ILHLLGQEGPK.[T]	1xTMT6plex [K11]; 1xTMT6plex [N-Term]	0.000483267	0.000428567	1	3	1	Q9Y678	Q9Y678 [455-465]		Coatomer subunit gamma-1 OS=Homo sapiens OX=9606 GN=COPG1 PE=1 SV=1	0	1663.03																Excluded by Method	High	High	High	High	0.000436	0.0003826	2.21
FALSE	High	[R].LLHHDDPEVLADTCWAISYLTDGPNER.[I]	1xCarbamidomethyl [C14]; 1xTMT6plex [N-Term]	3.40761e-05	0.000428567	1	7	1	P52292	P52292 [259-285]		Importin subunit alpha-1 OS=Homo sapiens OX=9606 GN=KPNA2 PE=1 SV=1	0	3366.63	1.267	1.35	1.066	0.34	0.43	0.09	182.9	144.4	135.5				182.9	144.4	135.5		High	High	High	High	0.000436	2.519e-05	4.08
FALSE	High	[K].LIHFSGVALGEACTIVLR.[G]	1xCarbamidomethyl [C13]; 1xTMT6plex [N-Term]	3.3597e-08	0.000428567	1	6	1	V9HW96	V9HW96 [359-376]		T-complex protein 1 subunit beta OS=Homo sapiens OX=9606 GN=HEL-S-100n PE=2 SV=1	0	2185.24																Excluded by Method	High	High	High	High	0.000436	2.048e-08	4.41
FALSE	High	[R].LIHEQDLEWLQQADVVVAEVTQPSLGVGYELGR.[A]	2xDeamidated [Q12; Q22]; 1xTMT6plex [N-Term]	9.22708e-06	0.000428567	1	3	1	O43598	O43598 [75-107]		2'-deoxynucleoside 5'-phosphate N-hydrolase 1 OS=Homo sapiens OX=9606 GN=DNPH1 PE=1 SV=1	0	3923.03																Excluded by Method	High	High	High	High	0.000436	6.569e-06	4.12
FALSE	High	[R].LIHEQDLEWLQQADVVVAEVTQPSLGVGYELGR.[A]	1xTMT6plex [N-Term]	7.1496e-05	0.000428567	1	3	1	O43598	O43598 [75-107]		2'-deoxynucleoside 5'-phosphate N-hydrolase 1 OS=Homo sapiens OX=9606 GN=DNPH1 PE=1 SV=1	0	3921.06	0.653	0.721	1.104	-0.61	-0.47	0.14	14.5	22.2	20.1				14.5	22.2	20.1		High	High	High	High	0.000436	5.393e-05	4.11
FALSE	High	[K].IIHEDGYSEDECK.[Q]	1xCarbamidomethyl [C12]; 1xTMT6plex [K13]; 1xTMT6plex [N-Term]	2.74975e-05	0.000428567	1	1	1	P08754	P08754 [55-67]		Guanine nucleotide-binding protein G(i) subunit alpha-3 OS=Homo sapiens OX=9606 GN=GNAI3 PE=1 SV=3	0	2052.99																No Quan Values	High	High	High	High	0.000436	2.014e-05	3.15
FALSE	High	[K].IIHDFPQFYPLGIVQHD.[-]	1xTMT6plex [N-Term]	1.08551e-05	0.000428567	1	2	1	P35244	P35244 [105-121]		Replication protein A 14 kDa subunit OS=Homo sapiens OX=9606 GN=RPA3 PE=1 SV=1	0	2268.2	1.395	1.155	0.827	0.48	0.21	-0.27	501.4	359.3	434.3				501.4	359.3	434.3		High	High	High	High	0.000436	7.749e-06	4.14
FALSE	High	[K].LLGQFTLIGIPPAPR.[G]	1xTMT6plex [N-Term]	0.00031269	0.000428567	1	12	2	Q8N1C8	Q8N1C8 [501-515]		Stress-70 protein, mitochondrial (Fragment) OS=Homo sapiens OX=9606 GN=HSPA9 PE=2 SV=1	0	1822.12																Excluded by Method	High	High	High	High	0.000436	0.0002444	2.67
FALSE	High	[K].ILGQEGDASYLASEISTWDGVIVTPSEK.[A]	1xTMT6plex [K28]; 1xTMT6plex [N-Term]	7.0408e-11	0.000428567	1	4	3	Q12905	Q12905 [329-356]		Interleukin enhancer-binding factor 2 OS=Homo sapiens OX=9606 GN=ILF2 PE=1 SV=2	0	3423.79	0.896	0.954	1.064	-0.16	-0.07	0.09	352.2	393	369.2				352.2	393	369.2		High	High	High	High	0.000436	3.647e-11	6.29
FALSE	High	[R].LLGPSAAADILQLSSSLPLQSR.[G]	1xTMT6plex [N-Term]	4.25043e-05	0.000428567	1	5	1	A0A024R9Y3	A0A024R9Y3 [2580-2601]		HECT-type E3 ubiquitin transferase OS=Homo sapiens OX=9606 GN=HUWE1 PE=3 SV=1	0	2466.41	0.753	0.405	0.538	-0.41	-1.3	-0.9	32.3	42.9	79.8				32.3	42.9	79.8		High	High	High	High	0.000436	3.16e-05	4.61
FALSE	High	[K].ILGPQGNTIK.[R]	1xTMT6plex [K10]; 1xTMT6plex [N-Term]	0.000467822	0.000428567	1	5	1	Q07666	Q07666 [176-185]		KH domain-containing, RNA-binding, signal transduction-associated protein 1 OS=Homo sapiens OX=9606 GN=KHDRBS1 PE=1 SV=1	0	1498.94	0.783	1.219	1.556	-0.35	0.29	0.64	815.3	1041.2	669.1				815.3	1041.2	669.1		High	High	High	High	0.000436	0.0003706	2.48
FALSE	High	[K].LLGPDAAINLTDPDGALAK.[R]	1xTMT6plex [K19]; 1xTMT6plex [N-Term]	1.31539e-07	0.000428567	1	12	1	A0A7I2V4Y9	A0A7I2V4Y9 [134-152]		Dynactin subunit 2 OS=Homo sapiens OX=9606 GN=DCTN2 PE=1 SV=1	0	2323.33	0.682	0.629	0.922	-0.55	-0.67	-0.12	353.8	518.8	562.4				353.8	518.8	562.4		High	High	High	High	0.000436	8.361e-08	5.06
FALSE	High	[R].LLGNTFVALSDLR.[C]	1xTMT6plex [N-Term]	0.000128342	0.000428567	1	14	1	A0A024RCR6	A0A024RCR6 [326-338]		Large proline-rich protein BAG6 OS=Homo sapiens OX=9606 GN=BAG6 PE=1 SV=1	0	1647.96	0.467	0.188	0.404	-1.1	-2.41	-1.31	25.8	55.3	137				25.8	55.3	137		High	High	High	High	0.000436	9.79e-05	2.87
FALSE	High	[R].LIGLSATLPNYEDVATFLR.[V]	1xTMT6plex [N-Term]	3.17247e-05	0.000428567	1	4	1	O75643	O75643 [648-666]		U5 small nuclear ribonucleoprotein 200 kDa helicase OS=Homo sapiens OX=9606 GN=SNRNP200 PE=1 SV=2	0	2322.29	0.851	0.7	0.823	-0.23	-0.51	-0.28	113.9	133.9	162.6				113.9	133.9	162.6		High	High	High	High	0.000436	2.329e-05	3.45
FALSE	High	[R].LLEDFLQEGEEPDEDDAYQVLSTLK.[R]	1xTMT6plex [K25]; 1xTMT6plex [N-Term]	1.77894e-05	0.000428567	1	8	1	Q6MZM3	Q6MZM3 [668-692]		Cohesin subunit SA OS=Homo sapiens OX=9606 GN=DKFZp686C21148 PE=2 SV=1	0	3354.69	0.653	0.493	0.756	-0.62	-1.02	-0.4	29.5	45.2	59.8				29.5	45.2	59.8		High	High	High	High	0.000436	1.293e-05	4.29
FALSE	High	[K].ILLDQVEEAVADFDECIR.[L]	1xCarbamidomethyl [C16]; 1xTMT6plex [N-Term]	3.09105e-05	0.000428567	1	4	1	B4DZ87	B4DZ87 [305-322]		cDNA FLJ57240, highly similar to Mitochondrial proteins import receptor OS=Homo sapiens OX=9606 PE=2 SV=1	0	2364.2																Excluded by Method	High	High	High	High	0.000436	2.273e-05	4.16
FALSE	High	[R].LLEDFGDGGAFPEIHVAQYPLDMGR.[K]	1xOxidation [M23]; 1xTMT6plex [N-Term]	0.000349217	0.000428567	1	7	1	Q6I9S2	Q6I9S2 [54-78]		SNW domain-containing protein 1 OS=Homo sapiens OX=9606 GN=SNW1 PE=2 SV=1	0	2992.47	0.745	0.892	1.198	-0.43	-0.17	0.26	65	87.3	72.9				65	87.3	72.9		High	High	High	High	0.000436	0.0002748	5.38
FALSE	High	[K].LLEAQSHFR.[K]	1xTMT6plex [N-Term]	0.000606624	0.000428567	2	9	1	Q13813-3; Q13813	Q13813-3 [2059-2067]; Q13813 [2079-2087]		Isoform 3 of Spectrin alpha chain, non-erythrocytic 1 OS=Homo sapiens OX=9606 GN=SPTAN1 Spectrin alpha chain, non-erythrocytic 1 OS=Homo sapiens OX=9606 GN=SPTAN1 PE=1 SV=3	0	1329.75	0.678	0.582	0.859	-0.56	-0.78	-0.22	285.2	420.9	490				285.2	420.9	490	Shared	High	High	High	High	0.000436	0.0004848	3.8
FALSE	High	[R].ILAIGLINEALDEGDAQK.[T]	1xTMT6plex [K18]; 1xTMT6plex [N-Term]	5.04146e-06	0.000428567	1	4	1	A4QPB0	A4QPB0 [539-556]		IQ motif containing GTPase activating protein 1 OS=Homo sapiens OX=9606 GN=IQGAP1 PE=1 SV=1	0	2341.34	0.95	1.036	1.091	-0.07	0.05	0.13	198.1	208.6	191.2				198.1	208.6	191.2		High	High	High	High	0.000436	3.53e-06	4.95
FALSE	High	[R].ILALDCGLK.[Y]	1xCarbamidomethyl [C6]; 1xTMT6plex [K9]; 1xTMT6plex [N-Term]	0.00036075	0.000428567	1	4	1	P27708	P27708 [178-186]		CAD protein OS=Homo sapiens OX=9606 GN=CAD PE=1 SV=3	0	1460.89																Excluded by Method	High	High	High	High	0.000436	0.0002841	2.23
FALSE	High	[R].IIAFVGSPVEDNEKDLVK.[L]	2xTMT6plex [K14; K18]; 1xTMT6plex [N-Term]	0.000185904	0.000428567	1	4	1	P55036	P55036 [109-126]		26S proteasome non-ATPase regulatory subunit 4 OS=Homo sapiens OX=9606 GN=PSMD4 PE=1 SV=1	1	2660.55																Excluded by Method	High	High	High	High	0.000436	0.0001432	4.54
FALSE	High	[K].LIADVAPSAIR.[E]	1xTMT6plex [N-Term]	8.74583e-05	0.000428567	1	2	1	Q6FHX6	Q6FHX6 [9-19]		Flap endonuclease 1 OS=Homo sapiens OX=9606 GN=FEN1 PE=2 SV=1	0	1354.83	0.688	1.141	1.66	-0.54	0.19	0.73	491.9	715.3	431				491.9	715.3	431		High	High	High	High	0.000436	6.631e-05	2.68
FALSE	High	[R].LLADPTGAFGK.[E]	1xTMT6plex [K11]; 1xTMT6plex [N-Term]	0.00031269	0.000428567	1	4	1	P30044	P30044 [149-159]		Peroxiredoxin-5, mitochondrial OS=Homo sapiens OX=9606 GN=PRDX5 PE=1 SV=4	0	1547.92																Excluded by Method	High	High	High	High	0.000436	0.0002444	2.82
FALSE	High	[R].LLAAVEAFYSPPSHDRPR.[N]	1xTMT6plex [N-Term]	0.000187117	0.000428567	1	5	1	Q8IWX8	Q8IWX8 [686-703]		Calcium homeostasis endoplasmic reticulum protein OS=Homo sapiens OX=9606 GN=CHERP PE=1 SV=3	0	2255.21	0.737	0.633	0.859	-0.44	-0.66	-0.22	70.7	95.9	111.7				70.7	95.9	111.7		High	High	High	High	0.000436	0.0001448	3.96
FALSE	High	[K].ILAAALTECHR.[K]	1xCarbamidomethyl [C9]; 1xTMT6plex [N-Term]	1.19104e-06	0.000428567	1	1	1	A0A024R1U0	A0A024R1U0 [161-171]		Ran GTPase activating protein 1, isoform CRA_d OS=Homo sapiens OX=9606 GN=RANGAP1 PE=4 SV=1	0	1483.83	0.962	0.581	0.605	-0.06	-0.78	-0.73	160.6	167	276.2				160.6	167	276.2		High	High	High	High	0.000436	8.001e-07	3.52
FALSE	High	[R].LKVPPAINQFTQALDR.[Q]	1xTMT6plex [K2]; 1xTMT6plex [N-Term]	5.2514e-07	0.000428567	1	2	1	P62424	P62424 [74-89]		60S ribosomal protein L7a OS=Homo sapiens OX=9606 GN=RPL7A PE=1 SV=2	1	2269.34	0.863	0.703	0.814	-0.21	-0.51	-0.3	283.7	328.6	403.8				283.7	328.6	403.8		High	High	High	High	0.000436	3.464e-07	4.72
FALSE	High	[R].LKTDNAGDQHGGGGGGGGGAGAAGGGGGGENYDDPHK.[T]	1xDeamidated [N5]; 2xTMT6plex [K2; K37]; 1xTMT6plex [N-Term]	2.11784e-08	0.000428567	1	4	1	A0A384N6C7	A0A384N6C7 [61-97]		Epididymis secretory sperm binding protein OS=Homo sapiens OX=9606 PE=2 SV=1	1	3910.85	0.96	0.92	0.959	-0.06	-0.12	-0.06	455	473.8	494.3				455	473.8	494.3		High	High	High	High	0.000436	1.279e-08	3.86
FALSE	High	[K].LKPWGLFEVLVEK.[Y]	2xTMT6plex [K2; K13]; 1xTMT6plex [N-Term]	1.08745e-06	0.000428567	1	6	1	A8K8B2	A8K8B2 [603-615]		cDNA FLJ78127, highly similar to Homo sapiens SFRS protein kinase 1 (SRPK1), mRNA OS=Homo sapiens OX=9606 PE=2 SV=1	0	2245.39																Excluded by Method	High	High	High	High	0.000436	7.311e-07	4.24
FALSE	High	[K].LKPNLGNGADLPNYR.[W]	1xDeamidated [N7]; 1xTMT6plex [K2]; 1xTMT6plex [N-Term]	6.28821e-06	0.000428567	1	4	1	Q9Y266	Q9Y266 [159-173]		Nuclear migration protein nudC OS=Homo sapiens OX=9606 GN=NUDC PE=1 SV=1	0	2101.18	0.956	0.693	0.724	-0.06	-0.53	-0.46	797.7	834.1	1151.3				797.7	834.1	1151.3		High	High	High	High	0.000436	4.429e-06	3.34
FALSE	High	[K].IKGEHPGLSIGDVAK.[K]	2xTMT6plex [K2; K15]; 1xTMT6plex [N-Term]	4.16834e-05	0.000428567	1	6	1	Q5T7C4	Q5T7C4 [113-127]		High mobility group box 1 OS=Homo sapiens OX=9606 GN=HMGB1 PE=1 SV=1	1	2208.33	0.727	0.964	1.326	-0.46	-0.05	0.41	1175.1	1615.9	1218.7				1175.1	1615.9	1218.7		High	High	High	High	0.000436	3.091e-05	3.52
FALSE	High	[R].LLALLDALASHK.[A]	1xTMT6plex [K12]; 1xTMT6plex [N-Term]	2.19024e-05	0.000428567	1	4	1	Q69YN4	Q69YN4 [1225-1236]		Protein virilizer homolog OS=Homo sapiens OX=9606 GN=VIRMA PE=1 SV=2	0	1723.09																Excluded by Method	High	High	High	High	0.000436	1.599e-05	3.86
FALSE	High	[K].LKGEATVSFDDPPSAK.[A]	2xTMT6plex [K2; K16]; 1xTMT6plex [N-Term]	2.04271e-06	0.000428567	1	9	1	Q8TBR3	Q8TBR3 [333-348]		Fusion (Involved in t(1216) in malignant liposarcoma) OS=Homo sapiens OX=9606 GN=FUS PE=2 SV=1	1	2349.33	2.307	0.679	0.294	1.21	-0.56	-1.77	1612	698.6	2375.4				1612	698.6	2375.4		High	High	High	High	0.000436	1.391e-06	4.03
FALSE	High	[R].LKETIDNNSVSSPLQSLQQR.[T]	1xTMT6plex [K2]; 1xTMT6plex [N-Term]	4.083e-08	0.000428567	1	16	1	P60228	P60228 [192-211]		Eukaryotic translation initiation factor 3 subunit E OS=Homo sapiens OX=9606 GN=EIF3E PE=1 SV=1	1	2715.5	0.807	0.598	0.741	-0.31	-0.74	-0.43	337.2	417.8	563.8				337.2	417.8	563.8		High	High	High	High	0.000436	2.503e-08	6.55
FALSE	High	[K].LKEDISQGVHISVYR.[V]	1xTMT6plex [K2]; 1xTMT6plex [N-Term]	0.000269274	0.000428567	1	5	1	B2R791	B2R791 [533-547]		U4/U6 small nuclear ribonucleoprotein Prp3 OS=Homo sapiens OX=9606 PE=2 SV=1	1	2202.26	1.453	1.296	0.892	0.54	0.37	-0.17	352.2	242.4	271.8				352.2	242.4	271.8		High	High	High	High	0.000436	0.00021	2.74
FALSE	High	[R].IKEDEDDKTVLDLAVVLFETATLR.[S]	2xTMT6plex [K2; K8]; 1xTMT6plex [N-Term]	1.32781e-05	0.000428567	1	9	1	A0A7P0TAE1	A0A7P0TAE1 [701-724]		Heat shock protein 90 beta family member 1 OS=Homo sapiens OX=9606 GN=HSP90B1 PE=1 SV=1	2	3420.94	0.917	0.973	1.061	-0.12	-0.04	0.08	184.8	201.5	190				184.8	201.5	190		High	High	High	High	0.000436	9.517e-06	4.46
FALSE	High	[K].LKDYAFVHFEDR.[G]	1xTMT6plex [K2]; 1xTMT6plex [N-Term]	0.000207626	0.000428567	2	12	1	O43390; O43390-2	O43390 [373-384]; O43390-2 [376-387]		Heterogeneous nuclear ribonucleoprotein R OS=Homo sapiens OX=9606 GN=HNRNPR PE=1 SV=1 Isoform 2 of Heterogeneous nuclear ribonucleoprotein R OS=Homo sapiens OX=9606 GN=HNRNPR	1	1998.08	0.966	1.046	1.082	-0.05	0.06	0.11	1293.5	1338.5	1236.6				1293.5	1338.5	1236.6	Shared	High	High	High	High	0.000436	0.0001613	2.85
FALSE	High	[K].IKDLSTVEALQNLK.[N]	2xTMT6plex [K2; K14]; 1xTMT6plex [N-Term]	7.00259e-08	0.000428567	1	4	1	Q9BTT0	Q9BTT0 [100-113]		Acidic leucine-rich nuclear phosphoprotein 32 family member E OS=Homo sapiens OX=9606 GN=ANP32E PE=1 SV=1	1	2259.39																Excluded by Method	High	High	High	High	0.000436	4.375e-08	4.24
FALSE	High	[K].LKDISTLEPLK.[K]	2xTMT6plex [K2; K11]; 1xTMT6plex [N-Term]	5.52171e-06	0.000428567	1	3	1	Q53F35	Q53F35 [100-110]		Acidic (Leucine-rich) nuclear phosphoprotein 32 family, member B variant (Fragment) OS=Homo sapiens OX=9606 PE=2 SV=1	1	1944.23																Excluded by Method	High	High	High	High	0.000436	3.874e-06	2.44
FALSE	High	[K].LKDLFDYSPPLHK.[N]	2xTMT6plex [K2; K13]; 1xTMT6plex [N-Term]	7.9459e-06	0.000428567	1	9	1	E9PK91	E9PK91 [505-517]		BCL2 associated transcription factor 1 OS=Homo sapiens OX=9606 GN=BCLAF1 PE=1 SV=1	1	2260.33	1.009	1.013	1.004	0.01	0.02	0.01	1087.8	1077.8	1073.6				1087.8	1077.8	1073.6		High	High	High	High	0.000436	5.622e-06	3.14
FALSE	High	[R].LKDLEALLNSK.[E]	2xTMT6plex [K2; K11]; 1xTMT6plex [N-Term]	4.65538e-05	0.000428567	1	16	1	A0A6Q8PFJ0	A0A6Q8PFJ0 [134-144]		Lamin A/C OS=Homo sapiens OX=9606 GN=LMNA PE=1 SV=1	1	1931.21	1.042	0.864	0.829	0.06	-0.21	-0.27	659.3	632.5	763.4				659.3	632.5	763.4		High	High	High	High	0.000436	3.465e-05	4.14
FALSE	High	[R].IKAEYEGDGIPTVFVAVAGR.[S]	1xTMT6plex [K2]; 1xTMT6plex [N-Term]	3.66255e-09	0.000428567	1	4	1	P22234	P22234 [312-331]		Bifunctional phosphoribosylaminoimidazole carboxylase/phosphoribosylaminoimidazole succinocarboxamide synthetase OS=Homo sapiens OX=9606 GN=PAICS PE=1 SV=3	1	2550.43	0.847	0.977	1.153	-0.24	-0.03	0.2	663	782.5	678.9				663	782.5	678.9		High	High	High	High	0.000436	2.111e-09	4.81
FALSE	High	[K].IHVSDQELQSANASVDDSR.[L]	1xTMT6plex [N-Term]	1.13275e-07	0.000428567	1	6	1	P22314	P22314 [807-825]		Ubiquitin-like modifier-activating enzyme 1 OS=Homo sapiens OX=9606 GN=UBA1 PE=1 SV=3	0	2300.13	0.885	0.85	0.961	-0.18	-0.23	-0.06	276.2	312.2	325				276.2	312.2	325		High	High	High	High	0.000436	7.133e-08	4.42
FALSE	High	[R].IHVLPIDDTVEGITGNLFEVYLKPYFLEAYRPIR.[K]	1xTMT6plex [K23]; 1xTMT6plex [N-Term]	8.63286e-05	0.000428567	1	12	1	P55072	P55072 [114-147]		Transitional endoplasmic reticulum ATPase OS=Homo sapiens OX=9606 GN=VCP PE=1 SV=4	0	4449.46	0.512	0.405	0.791	-0.97	-1.3	-0.34	84	164.2	207.5				84	164.2	207.5		High	High	High	High	0.000436	6.523e-05	2.77
FALSE	High	[K].IHVFYIDYGNR.[E]	1xTMT6plex [N-Term]	4.74706e-05	0.000428567	1	4	1	B2R5U1	B2R5U1 [734-744]		Staphylococcal nuclease domain-containing protein OS=Homo sapiens OX=9606 PE=2 SV=1	0	1625.86	0.745	0.754	1.013	-0.43	-0.41	0.02	247.1	331.8	327.7				247.1	331.8	327.7		High	High	High	High	0.000436	3.542e-05	4
FALSE	High	[K].LKGDDLQAIK.[QKR]	2xTMT6plex [K2; K10]; 1xTMT6plex [N-Term]	0.000622588	0.000428567	3	22	1	B4DY08; O60812; P07910	B4DY08 [175-184]; O60812 [175-184]; P07910 [188-197]		Heterogeneous nuclear ribonucleoprotein C OS=Homo sapiens OX=9606 GN=HNRNPC PE=1 SV=1 Heterogeneous nuclear ribonucleoprotein C-like 1 OS=Homo sapiens OX=9606 GN=HNRNPCL1 PE=1 SV=1 Heterogeneous nuclear ribonucleoproteins C1/C2 OS=Homo sapiens OX=9606 GN=HNRNPC PE=1 SV=4	1	1788.12	1.373	1.263	0.92	0.46	0.34	-0.12	1477	1075.4	1169.2				1477	1075.4	1169.2	Shared	High	High	High	High	0.000436	0.0004963	2.43
FALSE	High	[R].LIALLEVLSQK.[RK]	1xTMT6plex [K11]; 1xTMT6plex [N-Term]	0.000178793	0.000428567	3	23	1	P21333; A0A024R321; Q14315	P21333 [77-87]; A0A024R321 [50-60]; Q14315 [70-80]		Filamin-A OS=Homo sapiens OX=9606 GN=FLNA PE=1 SV=4 Filamin B, beta (Actin binding protein 278), isoform CRA_a OS=Homo sapiens OX=9606 GN=FLNB PE=3 SV=1 Filamin-C OS=Homo sapiens OX=9606 GN=FLNC PE=1 SV=3	0	1685.1																Excluded by Method	High	High	High	High	0.000436	0.0001378	2.72
FALSE	High	[K].LIALSIDSVEDHLAWSK.[D]	1xTMT6plex [K17]; 1xTMT6plex [N-Term]	3.67308e-07	0.000428567	1	2	1	V9HWC7	V9HWC7 [68-84]		Peroxiredoxin-6 OS=Homo sapiens OX=9606 GN=HEL-S-128m PE=2 SV=1	0	2355.33	0.913	0.861	0.943	-0.13	-0.22	-0.08	791.1	866.6	919				791.1	866.6	919		High	High	High	High	0.000436	2.395e-07	4.47
FALSE	High	[R].LLAIVADLYEQEQYSDLK.[I]	1xTMT6plex [K18]; 1xTMT6plex [N-Term]	7.01152e-05	0.000428567	1	4	1	Q9P2R3	Q9P2R3 [54-71]		Rabankyrin-5 OS=Homo sapiens OX=9606 GN=ANKFY1 PE=1 SV=2	0	2569.42	0.711	0.64	0.901	-0.49	-0.64	-0.15	35.6	50.1	55.6				35.6	50.1	55.6		High	High	High	High	0.000436	5.281e-05	3.91
FALSE	High	[R].LLEAQIATGGIIDPVHSHR.[V]	1xTMT6plex [N-Term]	0.000338052	0.000428567	2	17	1	P58107; Q15149	P58107 [1680-1698]; Q15149 [3601-3619]		Epiplakin OS=Homo sapiens OX=9606 GN=EPPK1 PE=1 SV=3 Plectin OS=Homo sapiens OX=9606 GN=PLEC PE=1 SV=3	0	2256.27	1.143	1.272	1.112	0.19	0.35	0.15	172.3	150.7	135.5				172.3	150.7	135.5	Shared	High	High	High	High	0.000436	0.0002646	2.94
FALSE	High	[R].LIDWGLAEFYHPGQEYNVR.[V]	1xTMT6plex [N-Term]	1.83568e-08	0.000428567	1	13	1	E7EU96	E7EU96 [173-191]		Casein kinase 2 alpha 1 OS=Homo sapiens OX=9606 GN=CSNK2A1 PE=1 SV=1	0	2536.28	0.692	0.789	1.139	-0.53	-0.34	0.19	117.5	169.7	149				117.5	169.7	149		High	High	High	High	0.000436	1.101e-08	4.74
FALSE	High	[R].IIDVVYNASNNELVR.[T]	1xTMT6plex [N-Term]	2.12395e-06	0.000428567	1	2	1	Q5JR94	Q5JR94 [78-92]		40S ribosomal protein S8 OS=Homo sapiens OX=9606 GN=RPS8 PE=2 SV=1	0	1948.07																No Quan Values	High	High	High	High	0.000436	1.451e-06	3.75
FALSE	High	[K].ILDSVGIEADDDRLNK.[V]	1xTMT6plex [K16]; 1xTMT6plex [N-Term]	1.66516e-08	0.000428567	1	1	1	P05387	P05387 [26-41]		60S acidic ribosomal protein P2 OS=Homo sapiens OX=9606 GN=RPLP2 PE=1 SV=1	1	2231.23	1.079	0.962	0.891	0.11	-0.06	-0.17	499.8	463.1	519.6				499.8	463.1	519.6		High	High	High	High	0.000436	9.954e-09	4.61
FALSE	High	[K].ILDSVGIEADDDR.[L]	1xTMT6plex [N-Term]	0.00047394	0.000428567	1	1	1	P05387	P05387 [26-38]		60S acidic ribosomal protein P2 OS=Homo sapiens OX=9606 GN=RPLP2 PE=1 SV=1	0	1646.84	0.673	0.693	1.029	-0.57	-0.53	0.04	96.7	143.6	139.6				96.7	143.6	139.6		High	High	High	High	0.000436	0.0003764	2.61
FALSE	High	[R].LLDSVEQDFHLEIAK.[K]	1xTMT6plex [K15]; 1xTMT6plex [N-Term]	1.69981e-05	0.000428567	1	8	1	A0A7I2V2U8	A0A7I2V2U8 [279-293]		Twinfilin actin binding protein 2 OS=Homo sapiens OX=9606 GN=TWF2 PE=1 SV=1	0	2215.24	0.956	0.974	1.018	-0.06	-0.04	0.03	358.5	375	368.2				358.5	375	368.2		High	High	High	High	0.000436	1.232e-05	4
FALSE	High	[K].ILDPNTGEPAPVLSSPPPADVSTFLAFPSPEK.[L]	1xDeamidated [N5]; 1xTMT6plex [K32]; 1xTMT6plex [N-Term]	0.000213095	0.000428567	1	4	1	A0A024R1U0	A0A024R1U0 [414-445]		Ran GTPase activating protein 1, isoform CRA_d OS=Homo sapiens OX=9606 GN=RANGAP1 PE=4 SV=1	0	3749.99																Excluded by Method	High	High	High	High	0.000436	0.0001651	4.06
FALSE	High	[K].IIDPLPPIDHSEIDYPPFEK.[N]	1xTMT6plex [K20]; 1xTMT6plex [N-Term]	1.08745e-06	0.000428567	1	2	1	Q86XP3	Q86XP3 [196-215]		ATP-dependent RNA helicase DDX42 OS=Homo sapiens OX=9606 GN=DDX42 PE=1 SV=1	0	2793.51	0.853	0.583	0.683	-0.23	-0.78	-0.55	297	348.3	509.8				297	348.3	509.8		High	High	High	High	0.000436	7.314e-07	5.29
FALSE	High	[K].LLDPEDISVDHPDEK.[S]	1xTMT6plex [K15]; 1xTMT6plex [N-Term]	0.000134318	0.000428567	2	7	1	B2ZZ89; Q01082-3	B2ZZ89 [250-264]; Q01082-3 [237-251]		Spectrin beta chain OS=Homo sapiens OX=9606 GN=SPTBN1 PE=2 SV=1 Isoform 2 of Spectrin beta chain, non-erythrocytic 1 OS=Homo sapiens OX=9606 GN=SPTBN1	0	2180.15	0.602	0.589	0.979	-0.73	-0.76	-0.03	379.8	630.6	644.4				379.8	630.6	644.4	Shared	High	High	High	High	0.000436	0.0001025	4.51
FALSE	High	[K].LLDLVQQSCNYK.[Q]	1xCarbamidomethyl [C9]; 1xTMT6plex [K12]; 1xTMT6plex [N-Term]	1.12337e-06	0.000428567	1	3	1	A0A3B3IUA2	A0A3B3IUA2 [166-177]		Ribonucloprotein OS=Homo sapiens OX=9606 GN=SNU13 PE=1 SV=1	0	1939.07	1.183	1.21	1.022	0.24	0.27	0.03	484.8	409.8	400.8				484.8	409.8	400.8		High	High	High	High	0.000436	7.566e-07	3.15
FALSE	High	[R].ILDIVPPTFSALCPANPTCIYK.[Y]	2xCarbamidomethyl [C13; C19]; 1xTMT6plex [K22]; 1xTMT6plex [N-Term]	9.28725e-06	0.000428567	1	1	1	A0A024R179	A0A024R179 [465-486]		Nuclear cap binding protein subunit 1, 80kDa, isoform CRA_a OS=Homo sapiens OX=9606 GN=NCBP1 PE=3 SV=1	0	2948.6	1.115	1.006	0.902	0.16	0.01	-0.15	248.7	223.1	247.3				248.7	223.1	247.3		High	High	High	High	0.000436	6.593e-06	5.48
FALSE	High	[R].LIDLHTNVATAVLEHIK.[AKV]	1xTMT6plex [K17]; 1xTMT6plex [N-Term]	1.38062e-05	0.000428567	1	23	1	A0A7I2V5Z4	A0A7I2V5Z4 [398-414]		Sec1 family domain containing 1 OS=Homo sapiens OX=9606 GN=SCFD1 PE=1 SV=1	0	2345.4	1.056	0.624	0.59	0.08	-0.68	-0.76	275.6	261	442				275.6	261	442		High	High	High	High	0.000436	9.956e-06	3.45
FALSE	High	[K].LIDIFYPGDQQSVTFGTK.[S]	1xTMT6plex [K18]; 1xTMT6plex [N-Term]	0.000291116	0.000428567	1	2	1	P54886	P54886 [283-300]		Delta-1-pyrroline-5-carboxylate synthase OS=Homo sapiens OX=9606 GN=ALDH18A1 PE=1 SV=2	0	2487.35	0.819	0.776	0.947	-0.29	-0.37	-0.08	335.8	410	433				335.8	410	433		High	High	High	High	0.000436	0.000227	3.76
FALSE	High	[K].LLDFGSLSNLQVTQPTVGMNFK.[T]	1xDeamidated [N9]; 1xOxidation [M19]; 1xTMT6plex [K22]; 1xTMT6plex [N-Term]	1.27703e-05	0.000428567	1	2	1	H3BNC9	H3BNC9 [557-578]		40S ribosomal protein S17 OS=Homo sapiens OX=9606 PE=3 SV=2	0	2884.55																No Quan Values	High	High	High	High	0.000436	9.144e-06	4.39
FALSE	High	[K].LLDFGSLSNLQVTQPTVGMNFK.[T]	1xOxidation [M19]; 1xTMT6plex [K22]; 1xTMT6plex [N-Term]	7.18702e-08	0.000428567	1	2	1	H3BNC9	H3BNC9 [557-578]		40S ribosomal protein S17 OS=Homo sapiens OX=9606 PE=3 SV=2	0	2883.57	0.827	0.844	1.021	-0.27	-0.25	0.03	421.3	509.7	499.3				421.3	509.7	499.3		High	High	High	High	0.000436	4.478e-08	4.93
FALSE	High	[K].LLDEVFFSEK.[I]	1xTMT6plex [K10]; 1xTMT6plex [N-Term]	0.000242678	0.000428567	1	9	1	P25789	P25789 [55-64]		Proteasome subunit alpha type-4 OS=Homo sapiens OX=9606 GN=PSMA4 PE=1 SV=1	0	1684.96	0.605	0.53	0.876	-0.72	-0.92	-0.19	301.7	498.5	569.2				301.7	498.5	569.2		High	High	High	High	0.000436	0.0001884	3.71
FALSE	High	[K].IIDETMAQLQDLK.[N]	1xTMT6plex [K13]; 1xTMT6plex [N-Term]	0.000294925	0.000428567	1	3	1	A0A384MR33	A0A384MR33 [862-874]		Structural maintenance of chromosomes protein OS=Homo sapiens OX=9606 GN=SMC1L1 PE=2 SV=1	0	1976.11	0.72	0.531	0.737	-0.47	-0.91	-0.44	161.2	223.9	303.6				161.2	223.9	303.6		High	High	High	High	0.000436	0.0002303	3.56
FALSE	High	[K].ILDDWGETCK.[G]	1xCarbamidomethyl [C9]; 1xTMT6plex [K10]; 1xTMT6plex [N-Term]	6.36011e-05	0.000428567	1	2	1	P55145	P55145 [143-152]		Mesencephalic astrocyte-derived neurotrophic factor OS=Homo sapiens OX=9606 GN=MANF PE=1 SV=3	0	1694.88	0.747	0.887	1.188	-0.42	-0.17	0.25	576.9	772.6	650.3				576.9	772.6	650.3		High	High	High	High	0.000436	4.76e-05	3.34
FALSE	High	[R].IIDDSEITK.[E]	1xTMT6plex [K9]; 1xTMT6plex [N-Term]	0.000458792	0.000428567	1	5	1	P61326	P61326 [63-71]		Protein mago nashi homolog OS=Homo sapiens OX=9606 GN=MAGOH PE=1 SV=1	0	1491.87	0.515	0.53	1.03	-0.96	-0.92	0.04	545.9	1059.8	1029.4				545.9	1059.8	1029.4		High	High	High	High	0.000436	0.0003633	2.94
FALSE	High	[K].ILCFYGPPGVGK.[T]	1xCarbamidomethyl [C3]; 1xTMT6plex [K12]; 1xTMT6plex [N-Term]	6.96609e-05	0.000428567	1	11	1	B3KU28	B3KU28 [404-415]		Lon protease homolog, mitochondrial OS=Homo sapiens OX=9606 GN=LONP1 PE=2 SV=1	0	1766.01																Excluded by Method	High	High	High	High	0.000436	5.25e-05	4.1
FALSE	High	[K].LICCDILDVLDK.[H]	2xCarbamidomethyl [C3; C4]; 1xTMT6plex [K12]; 1xTMT6plex [N-Term]	9.33325e-05	0.000428567	1	7	1	V9HW98	V9HW98 [95-106]		Epididymis luminal protein 2 OS=Homo sapiens OX=9606 GN=HEL2 PE=1 SV=1	0	1935.07	0.974	0.622	0.639	-0.04	-0.69	-0.65	335.5	344.5	539.4				335.5	344.5	539.4		High	High	High	High	0.000436	7.064e-05	3.92
FALSE	High	[K].ILATPPQEDAPSVDIANIR.[M]	1xTMT6plex [N-Term]	1.55473e-06	0.000428567	1	9	1	P29401	P29401 [284-302]		Transketolase OS=Homo sapiens OX=9606 GN=TKT PE=1 SV=3	0	2249.23	0.725	0.829	1.143	-0.46	-0.27	0.19	178	245.5	214.7				178	245.5	214.7		High	High	High	High	0.000436	1.051e-06	4.23
FALSE	High	[K].ILATGANVILTTGGIDDMCLK.[Y]	1xCarbamidomethyl [C19]; 1xTMT6plex [K21]; 1xTMT6plex [N-Term]	2.44338e-08	0.000428567	1	5	1	P17987	P17987 [278-298]		T-complex protein 1 subunit alpha OS=Homo sapiens OX=9606 GN=TCP1 PE=1 SV=1	0	2634.46	0.679	0.379	0.558	-0.56	-1.4	-0.84	77.6	114.3	204.9				77.6	114.3	204.9		High	High	High	High	0.000436	1.485e-08	4.94
FALSE	High	[K].ILAQVVGDVDTSLPR.[T]	1xTMT6plex [N-Term]	7.58037e-05	0.000428567	1	9	1	A8KAP3	A8KAP3 [380-394]		116 kDa U5 small nuclear ribonucleoprotein component OS=Homo sapiens OX=9606 PE=2 SV=1	0	1812.04																Excluded by Method	High	High	High	High	0.000436	5.702e-05	4.09
FALSE	High	[K].LIAQNLELNETIK.[I]	1xTMT6plex [K13]; 1xTMT6plex [N-Term]	1.37167e-05	0.000428567	1	4	1	P52732	P52732 [891-903]		Kinesin-like protein KIF11 OS=Homo sapiens OX=9606 GN=KIF11 PE=1 SV=2	0	1957.17	0.719	0.729	1.014	-0.48	-0.46	0.02	226.2	314.7	310.4				226.2	314.7	310.4		High	High	High	High	0.000436	9.87e-06	2.29
FALSE	High	[K].LIAQACVSIFPDSGHFNVDNIR.[V]	1xCarbamidomethyl [C6]; 1xTMT6plex [N-Term]	2.6588e-08	0.000428567	1	5	1	P50990-2	P50990-2 [163-184]		Isoform 2 of T-complex protein 1 subunit theta OS=Homo sapiens OX=9606 GN=CCT8	0	2702.39	0.718	0.495	0.69	-0.48	-1.01	-0.54	115	160.1	232.1				115	160.1	232.1		High	High	High	High	0.000436	1.614e-08	6.1
FALSE	High	[R].IIANALSSEPACLAEIEEDKAR.[R]	1xCarbamidomethyl [C12]; 1xTMT6plex [K20]; 1xTMT6plex [N-Term]	0.000145215	0.000428567	1	3	1	P78527	P78527 [3336-3357]		DNA-dependent protein kinase catalytic subunit OS=Homo sapiens OX=9606 GN=PRKDC PE=1 SV=3	1	2858.53																Excluded by Method	High	High	High	High	0.000436	0.0001115	4.64
FALSE	High	[K].ILEAVGLQDIAPSPAAFPNFEDSTLFGR.[E]	1xTMT6plex [N-Term]	3.24053e-06	0.000428567	1	8	1	Q8IX01	Q8IX01 [498-525]		SURP and G-patch domain-containing protein 2 OS=Homo sapiens OX=9606 GN=SUGP2 PE=1 SV=2	0	3204.68	1.118	1.304	1.166	0.16	0.38	0.22	23.6	21.1	18.1				23.6	21.1	18.1		High	High	High	High	0.000436	2.241e-06	5.93
FALSE	High	[K].LFSLELVDESGEIR.[A]	1xTMT6plex [N-Term]	7.31526e-07	0.000428567	1	1	1	P27694	P27694 [221-234]		Replication protein A 70 kDa DNA-binding subunit OS=Homo sapiens OX=9606 GN=RPA1 PE=1 SV=2	0	1836	0.969	0.883	0.912	-0.05	-0.18	-0.13	187.7	193.8	212.5				187.7	193.8	212.5		High	High	High	High	0.000436	4.865e-07	4.11
FALSE	High	[R].LQGEVVAFDYQSK.[M]	1xTMT6plex [K13]; 1xTMT6plex [N-Term]	0.000227406	0.000428567	1	4	1	K7ELG9	K7ELG9 [25-37]		LSM12 homolog OS=Homo sapiens OX=9606 GN=LSM12 PE=1 SV=1	0	1942.07																No Quan Values	High	High	High	High	0.000436	0.000176	3.84
FALSE	High	[R].IQHPSNVLHFFNAPLEVTEENFFEICDELGVK.[R]	1xCarbamidomethyl [C26]; 1xTMT6plex [K32]; 1xTMT6plex [N-Term]	5.06589e-05	0.000428567	2	8	4	A0A3B3ITJ4; A0A384N6C7	A0A3B3ITJ4 [444-475]; A0A384N6C7 [496-527]		Heterogeneous nuclear ribonucleoprotein L (Fragment) OS=Homo sapiens OX=9606 GN=HNRNPL PE=1 SV=1 Epididymis secretory sperm binding protein OS=Homo sapiens OX=9606 PE=2 SV=1	0	4231.16	0.889	0.866	0.974	-0.17	-0.21	-0.04	43.3	48.7	50				43.3	48.7	50	Shared	High	High	High	High	0.000436	3.767e-05	3.19
FALSE	High	[-].MTIPDVFPHLPLIAITR.[N]	1xTMT6plex [N-Term]; 1xMet-loss [N-Term]	2.87775e-05	0.000428567	1	3	1	B3KU28	B3KU28 [1-17]	B3KU28 1xMet-loss [N-Term]	Lon protease homolog, mitochondrial OS=Homo sapiens OX=9606 GN=LONP1 PE=2 SV=1	0	2032.22	0.946	0.685	0.725	-0.08	-0.54	-0.46	170.2	179.9	248.3				170.2	179.9	248.3		High	High	High	High	0.000436	2.11e-05	3.61
FALSE	High	[R].MTDQEAIQDLWQWR.[K]	1xOxidation [M1]; 1xTMT6plex [N-Term]	0.000167541	0.000428567	1	8	5	A0A7I2V5S2	A0A7I2V5S2 [289-302]		Nucleophosmin OS=Homo sapiens OX=9606 GN=NPM1 PE=1 SV=1	0	2065																Excluded by Method	High	High	High	High	0.000436	0.000129	3.79
FALSE	High	[R].MTDQEAIQDLWQWR.[K]	1xTMT6plex [N-Term]	1.80868e-07	0.000428567	1	8	1	A0A7I2V5S2	A0A7I2V5S2 [289-302]		Nucleophosmin OS=Homo sapiens OX=9606 GN=NPM1 PE=1 SV=1	0	2049.01																Excluded by Method	High	High	High	High	0.000436	1.158e-07	3.85
FALSE	High	[K-].MSVQPTVSLGGFEITPPVVLR.[L]	1xOxidation [M1]; 1xTMT6plex [N-Term]	7.14046e-08	0.000428567	1	13	9	A0A7I2V5S2	A0A7I2V5S2 [81-101]		Nucleophosmin OS=Homo sapiens OX=9606 GN=NPM1 PE=1 SV=1	0	2472.37	0.847	0.664	0.784	-0.24	-0.59	-0.35	775	915.1	1166.9				775	915.1	1166.9		High	High	High	High	0.000436	4.463e-08	5.31
FALSE	High	[K-].MSVQPTVSLGGFEITPPVVLR.[L]	1xTMT6plex [N-Term]	3.14829e-08	0.000428567	1	13	1	A0A7I2V5S2	A0A7I2V5S2 [81-101]		Nucleophosmin OS=Homo sapiens OX=9606 GN=NPM1 PE=1 SV=1	0	2456.38	0.986	0.8	0.812	-0.02	-0.32	-0.3	166.9	169.2	208.5				166.9	169.2	208.5		High	High	High	High	0.000436	1.919e-08	5.75
FALSE	High	[K].MSSYAFFVQTCR.[E]	1xCarbamidomethyl [C11]; 1xOxidation [M1]; 1xTMT6plex [N-Term]	2.0524e-05	0.000428567	2	10	1	Q5T7C4; P26583	Q5T7C4 [13-24]; P26583 [13-24]		High mobility group box 1 OS=Homo sapiens OX=9606 GN=HMGB1 PE=1 SV=1 High mobility group protein B2 OS=Homo sapiens OX=9606 GN=HMGB2 PE=1 SV=2	0	1741.82																Excluded by Method	High	High	High	High	0.000436	1.496e-05	2.37
FALSE	High	[K-].MSGGWELELNGTEAK.[L]	1xOxidation [M1]; 1xTMT6plex [K15]; 1xTMT6plex [N-Term]	6.36011e-05	0.000428567	1	4	1	Q07021	Q07021 [105-119]		Complement component 1 Q subcomponent-binding protein, mitochondrial OS=Homo sapiens OX=9606 GN=C1QBP PE=1 SV=1	0	2096.07																Excluded by Method	High	High	High	High	0.000436	4.769e-05	2.37
FALSE	High	[K-].MSGGWELELNGTEAK.[L]	1xDeamidated [N10]; 1xTMT6plex [K15]; 1xTMT6plex [N-Term]	6.40159e-05	0.000428567	1	4	1	Q07021	Q07021 [105-119]		Complement component 1 Q subcomponent-binding protein, mitochondrial OS=Homo sapiens OX=9606 GN=C1QBP PE=1 SV=1	0	2081.06																Excluded by Method	High	High	High	High	0.000436	4.803e-05	2.9
FALSE	High	[K].MSAYAFFVQTCR.[E]	1xCarbamidomethyl [C11]; 1xOxidation [M1]; 1xTMT6plex [N-Term]	0.000353785	0.000428567	1	6	1	O15347	O15347 [13-24]		High mobility group protein B3 OS=Homo sapiens OX=9606 GN=HMGB3 PE=1 SV=4	0	1725.83	0.695	0.769	1.107	-0.53	-0.38	0.15	90.5	130.3	117.7				90.5	130.3	117.7		High	High	High	High	0.000436	0.0002779	3.7
FALSE	High	[K].MSATFIGNSTAIQELFK.[R]	1xOxidation [M1]; 1xTMT6plex [K17]; 1xTMT6plex [N-Term]	1.77894e-05	0.000428567	3	12	1	B7Z4N1; Q8IZ29; Q9BVA1	B7Z4N1 [272-288]; Q8IZ29 [363-379]; Q9BVA1 [363-379]		cDNA FLJ53906, highly similar to Tubulin beta chain OS=Homo sapiens OX=9606 PE=2 SV=1 Tubulin beta chain OS=Homo sapiens OX=9606 GN=TUBB2C PE=2 SV=1 Tubulin beta-2B chain OS=Homo sapiens OX=9606 GN=TUBB2B PE=1 SV=1	0	2332.26	0.463	0.301	0.65	-1.11	-1.73	-0.62	235	507.3	780.2				235	507.3	780.2	Shared	High	High	High	High	0.000436	1.292e-05	4.34
FALSE	High	[R].MRPGVACSVSQAQK.[D]	1xCarbamidomethyl [C7]; 1xTMT6plex [K14]; 1xTMT6plex [N-Term]	3.27727e-05	0.000428567	1	3	1	Q53Z07	Q53Z07 [128-141]		60S ribosomal protein L9 OS=Homo sapiens OX=9606 GN=RPL9 PE=2 SV=1	0	1977.08	0.796	0.658	0.826	-0.33	-0.6	-0.28	347.8	436.8	528.6				347.8	436.8	528.6		High	High	High	High	0.000436	2.419e-05	3.05
FALSE	High	[R].MQQQLDEYQELLDIK.[L]	1xOxidation [M1]; 1xTMT6plex [K15]; 1xTMT6plex [N-Term]	8.30262e-05	0.000428567	1	15	1	A0A6Q8PFJ0	A0A6Q8PFJ0 [352-366]		Lamin A/C OS=Homo sapiens OX=9606 GN=LMNA PE=1 SV=1	0	2368.25																Excluded by Method	High	High	High	High	0.000436	6.264e-05	3.18
FALSE	High	[K].MTLVASEDYGDTLAAIQGLLK.[K]	1xTMT6plex [K21]; 1xTMT6plex [N-Term]	0.000464792	0.000428567	2	8	1	Q13813-3; Q13813	Q13813-3 [1870-1890]; Q13813 [1890-1910]		Isoform 3 of Spectrin alpha chain, non-erythrocytic 1 OS=Homo sapiens OX=9606 GN=SPTAN1 Spectrin alpha chain, non-erythrocytic 1 OS=Homo sapiens OX=9606 GN=SPTAN1 PE=1 SV=3	0	2667.47	0.701	0.561	0.8	-0.51	-0.83	-0.32	35.1	50.1	62.6				35.1	50.1	62.6	Shared	High	High	High	High	0.000436	0.0003673	3.22
FALSE	High	[-].MPTGDFDSKPSWADQVEEEGEDDKCVTSELLK.[G]	1xCarbamidomethyl [C25]; 1xDeamidated [Q15]; 3xTMT6plex [K9; K24; K32]; 1xTMT6plex [N-Term]; 1xMet-loss [N-Term]	8.93205e-06	0.000428567	1	8	1	O75821	O75821 [1-32]	O75821 1xMet-loss [N-Term]	Eukaryotic translation initiation factor 3 subunit G OS=Homo sapiens OX=9606 GN=EIF3G PE=1 SV=2	1	4429.21	0.758	0.635	0.838	-0.4	-0.66	-0.26	100.1	132.1	157.7				100.1	132.1	157.7		High	High	High	High	0.000436	6.33e-06	4.76
FALSE	High	[-].MPGPTPSGTNVGSSGR.[S]	1xTMT6plex [N-Term]; 1xMet-loss [N-Term]	0.00020898	0.000428567	1	2	1	Q53FA5	Q53FA5 [1-16]	Q53FA5 1xMet-loss [N-Term]	Protein translocation complex beta variant (Fragment) OS=Homo sapiens OX=9606 PE=2 SV=1	0	1599.83																Excluded by Method	High	High	High	High	0.000436	0.0001623	2.82
FALSE	High	[K].MPGGPKPGGGPGLSTPGGHPKPPHR.[G]	2xTMT6plex [K6; K21]; 1xTMT6plex [N-Term]	0.000429932	0.000428567	1	5	1	A0A384N5Z8	A0A384N5Z8 [212-236]		Epididymis secretory sperm binding protein OS=Homo sapiens OX=9606 PE=2 SV=1	0	3057.71	0.788	0.928	1.178	-0.34	-0.11	0.24	663.4	841.6	714.5				663.4	841.6	714.5		High	High	High	High	0.000436	0.0003402	3.06
FALSE	High	[-].MPGGLLLGDVAPNFEANTTVGR.[I]	1xTMT6plex [N-Term]; 1xMet-loss [N-Term]	2.89321e-08	0.000428567	1	2	1	V9HWC7	V9HWC7 [1-22]	V9HWC7 1xMet-loss [N-Term]	Peroxiredoxin-6 OS=Homo sapiens OX=9606 GN=HEL-S-128m PE=2 SV=1	0	2327.26	0.876	0.864	0.986	-0.19	-0.21	-0.02	316.8	361.8	366.8				316.8	361.8	366.8		High	High	High	High	0.000436	1.757e-08	4.83
FALSE	High	[-].MPEFLEDPSVLTK.[D]	1xTMT6plex [K13]; 1xTMT6plex [N-Term]; 1xMet-loss [N-Term]	0.000638972	0.000428567	2	5	1	P42167; P42166	P42167 [1-13]; P42166 [1-13]	P42167 1xMet-loss [N-Term]; P42166 1xMet-loss [N-Term]	Lamina-associated polypeptide 2, isoforms beta/gamma OS=Homo sapiens OX=9606 GN=TMPO PE=1 SV=2 Lamina-associated polypeptide 2, isoform alpha OS=Homo sapiens OX=9606 GN=TMPO PE=1 SV=2	0	1833.04	0.715	0.749	1.047	-0.48	-0.42	0.07	158.7	221.9	212				158.7	221.9	212	Shared	High	High	High	High	0.000436	0.0005105	3.1
FALSE	High	[R].MPAEIVVLLDSEDNPSLPK.[R]	1xTMT6plex [K19]; 1xTMT6plex [N-Term]	0.000390006	0.000428567	1	1	1	Q9BUA3	Q9BUA3 [171-189]		Spindlin interactor and repressor of chromatin-binding protein OS=Homo sapiens OX=9606 GN=SPINDOC PE=1 SV=3	0	2525.39	0.702	0.676	0.962	-0.51	-0.57	-0.06	80	113.9	118.4				80	113.9	118.4		High	High	High	High	0.000436	0.000307	2.6
FALSE	High	[K].MLSHLLQALDYGAPPHGGIALGLDR.[L]	1xTMT6plex [N-Term]	0.000427147	0.000428567	1	8	1	Q6PI48	Q6PI48 [563-587]		Aspartate--tRNA ligase, mitochondrial OS=Homo sapiens OX=9606 GN=DARS2 PE=1 SV=1	0	2844.54	0.212	0.291	1.371	-2.24	-1.78	0.46	46.3	218.1	159.1				46.3	218.1	159.1		High	High	High	High	0.000436	0.0003373	2.61
FALSE	High	[R].MLPTIIADNAGYDSADLVAQLR.[A]	1xOxidation [M1]; 1xTMT6plex [N-Term]	2.00478e-10	0.000428567	1	5	2	V9HW96	V9HW96 [445-466]		T-complex protein 1 subunit beta OS=Homo sapiens OX=9606 GN=HEL-S-100n PE=2 SV=1	0	2592.35	0.683	0.493	0.721	-0.55	-1.02	-0.47	123	180	249.5				123	180	249.5		High	High	High	High	0.000436	1.067e-10	4.77
FALSE	High	[R].MLPTIIADNAGYDSADLVAQLR.[A]	1xTMT6plex [N-Term]	7.23388e-08	0.000428567	1	5	1	V9HW96	V9HW96 [445-466]		T-complex protein 1 subunit beta OS=Homo sapiens OX=9606 GN=HEL-S-100n PE=2 SV=1	0	2576.36	0.602	0.528	0.876	-0.73	-0.92	-0.19	39.7	65.9	75.2				39.7	65.9	75.2		High	High	High	High	0.000436	4.519e-08	5.48
FALSE	High	[R].MLPQAATEDDIR.[G]	1xTMT6plex [N-Term]	0.000122633	0.000428567	1	5	1	Q7Z3D7	Q7Z3D7 [200-211]		Uncharacterized protein DKFZp686E2459 OS=Homo sapiens OX=9606 GN=DKFZp686E2459 PE=2 SV=1	0	1588.82	0.514	0.52	1.012	-0.96	-0.94	0.02	174.8	340.1	336.1				174.8	340.1	336.1		High	High	High	High	0.000436	9.348e-05	3.33
FALSE	High	[R].MIASQVVDINLAAEPK.[V]	1xTMT6plex [K16]; 1xTMT6plex [N-Term]	0.000257298	0.000428567	1	4	3	O60812	O60812 [74-89]		Heterogeneous nuclear ribonucleoprotein C-like 1 OS=Homo sapiens OX=9606 GN=HNRNPCL1 PE=1 SV=1	0	2157.24	0.853	0.954	1.118	-0.23	-0.07	0.16	1584.7	1857.9	1661.3				1584.7	1857.9	1661.3		High	High	High	High	0.000436	0.0002008	2.75
FALSE	High	[R].MIAGQVLDINLAAEPK.[V]	1xOxidation [M1]; 1xTMT6plex [K16]; 1xTMT6plex [N-Term]	0.00011124	0.000428567	2	20	10	B4DY08; P07910	B4DY08 [74-89]; P07910 [74-89]		Heterogeneous nuclear ribonucleoprotein C OS=Homo sapiens OX=9606 GN=HNRNPC PE=1 SV=1 Heterogeneous nuclear ribonucleoproteins C1/C2 OS=Homo sapiens OX=9606 GN=HNRNPC PE=1 SV=4	0	2157.24	0.801	0.922	1.151	-0.32	-0.12	0.2	3658.3	4567.2	3969.5				3658.3	4567.2	3969.5	Shared	High	High	High	High	0.000436	8.457e-05	2.13
FALSE	High	[R].MIAGQVLDINLAAEPK.[V]	1xTMT6plex [K16]; 1xTMT6plex [N-Term]	1.84096e-06	0.000428567	2	20	3	B4DY08; P07910	B4DY08 [74-89]; P07910 [74-89]		Heterogeneous nuclear ribonucleoprotein C OS=Homo sapiens OX=9606 GN=HNRNPC PE=1 SV=1 Heterogeneous nuclear ribonucleoproteins C1/C2 OS=Homo sapiens OX=9606 GN=HNRNPC PE=1 SV=4	0	2141.24	0.913	0.979	1.072	-0.13	-0.03	0.1	1946.6	2131.1	1987.7				1946.6	2131.1	1987.7	Shared	High	High	High	High	0.000436	1.252e-06	3.13
FALSE	High	[-].MPSETPQAEVGPTGCPHR.[S]	1xCarbamidomethyl [C15]; 1xTMT6plex [N-Term]; 1xMet-loss [N-Term]	4.68574e-05	0.000428567	1	4	1	P35520	P35520 [1-18]	P35520 1xMet-loss [N-Term]	Cystathionine beta-synthase OS=Homo sapiens OX=9606 GN=CBS PE=1 SV=2	0	2049																Excluded by Method	High	High	High	High	0.000436	3.496e-05	4.54
FALSE	High	[K].MKETAEAYLGQPVK.[H]	2xTMT6plex [K2; K14]; 1xTMT6plex [N-Term]	0.00014904	0.000428567	1	6	1	P17066	P17066 [129-142]		Heat shock 70 kDa protein 6 OS=Homo sapiens OX=9606 GN=HSPA6 PE=1 SV=2	1	2252.29																No Quan Values	High	High	High	High	0.000436	0.0001146	3.44
FALSE	High	[K].MTLVASEDYGDTLAAIQGLLK.[K]	1xOxidation [M1]; 1xTMT6plex [K21]; 1xTMT6plex [N-Term]	1.28535e-05	0.000428567	2	8	2	Q13813-3; Q13813	Q13813-3 [1870-1890]; Q13813 [1890-1910]		Isoform 3 of Spectrin alpha chain, non-erythrocytic 1 OS=Homo sapiens OX=9606 GN=SPTAN1 Spectrin alpha chain, non-erythrocytic 1 OS=Homo sapiens OX=9606 GN=SPTAN1 PE=1 SV=3	0	2683.46	0.746	0.653	0.876	-0.42	-0.61	-0.19	111.6	149.6	170.8				111.6	149.6	170.8	Shared	High	High	High	High	0.000436	9.249e-06	3.78
FALSE	High	[-].MVDYYEVLGVQR.[H]	1xTMT6plex [N-Term]; 1xMet-loss [N-Term]	0.00017084	0.000428567	1	17	1	B4DVN1	B4DVN1 [1-12]	B4DVN1 1xMet-loss [N-Term]	cDNA FLJ52214, highly similar to DnaJ homolog subfamily B member 6 OS=Homo sapiens OX=9606 PE=2 SV=1	0	1569.85																Excluded by Method	High	High	High	High	0.000436	0.0001314	3.08
FALSE	High	[K].NCAVEFNFGQR.[A]	1xCarbamidomethyl [C2]; 1xTMT6plex [N-Term]	0.000190801	0.000428567	1	10	1	A8K6U7	A8K6U7 [376-386]		cDNA FLJ78252, highly similar to Homo sapiens heterogeneous nuclear ribonucleoprotein U-like 1 (HNRPUL1), transcript variant 1, mRNA OS=Homo sapiens OX=9606 PE=2 SV=1	0	1570.76																Excluded by Method	High	High	High	High	0.000436	0.000147	3.96
FALSE	High	[K].NAVEEYVYEFR.[D]	1xTMT6plex [N-Term]	1.38062e-05	0.000428567	1	7	1	A0A024RDQ0	A0A024RDQ0 [592-602]		Heat shock protein 105 kDa OS=Homo sapiens OX=9606 GN=HSPH1 PE=3 SV=1	0	1647.82	0.699	0.407	0.582	-0.52	-1.3	-0.78	87.2	124.8	214.4				87.2	124.8	214.4		High	High	High	High	0.000436	9.909e-06	3.68
FALSE	High	[K].NASTFEDVTQVSSAYQK.[T]	1xTMT6plex [K17]; 1xTMT6plex [N-Term]	2.30038e-07	0.000428567	1	7	1	Q14247	Q14247 [320-336]		Src substrate cortactin OS=Homo sapiens OX=9606 GN=CTTN PE=1 SV=2	0	2333.2	1.021	1.624	1.591	0.03	0.7	0.67	991	970.9	610.4				991	970.9	610.4		High	High	High	High	0.000436	1.478e-07	3.78
FALSE	High	[K].NASSSQASTSTK.[S]	1xTMT6plex [K12]; 1xTMT6plex [N-Term]	1.84096e-06	0.000428567	1	3	1	B2R8F3	B2R8F3 [93-104]		cDNA, FLJ93871, highly similar to Homo sapiens melanoma antigen, family B, 2 (MAGEB2), mRNA OS=Homo sapiens OX=9606 PE=2 SV=1	0	1626.87	0.745	0.403	0.54	-0.42	-1.31	-0.89	87.5	117.4	217.3				87.5	117.4	217.3		High	High	High	High	0.000436	1.258e-06	3.91
FALSE	High	[R].NASNPLAHYDTTADEILQQCDGK.[L]	1xCarbamidomethyl [C20]; 1xTMT6plex [K23]; 1xTMT6plex [N-Term]	4.42221e-09	0.000428567	1	4	1	P35520	P35520 [225-247]		Cystathionine beta-synthase OS=Homo sapiens OX=9606 GN=CBS PE=1 SV=2	0	3019.48	0.955	0.635	0.665	-0.07	-0.66	-0.59	97.6	102.2	153.7				97.6	102.2	153.7		High	High	High	High	0.000436	2.561e-09	6.77
FALSE	High	[K].NAQAQQEFK.[N]	1xTMT6plex [K9]; 1xTMT6plex [N-Term]	0.000218708	0.000428567	1	21	1	A0A6I8PU73	A0A6I8PU73 [129-137]		DnaJ heat shock protein family (Hsp40) member C7 OS=Homo sapiens OX=9606 GN=DNAJC7 PE=1 SV=1	0	1521.84	0.366	0.217	0.591	-1.45	-2.21	-0.76	258	704.2	1191.3				258	704.2	1191.3		High	High	High	High	0.000436	0.0001693	3.61
FALSE	High	[K].NAPAIIFIDELDAIAPK.[R]	1xTMT6plex [K17]; 1xTMT6plex [N-Term]	6.78729e-05	0.000428567	1	13	1	P55072	P55072 [296-312]		Transitional endoplasmic reticulum ATPase OS=Homo sapiens OX=9606 GN=VCP PE=1 SV=4	0	2269.32	0.707	0.341	0.482	-0.5	-1.55	-1.05	182.5	258.1	535.2				182.5	258.1	535.2		High	High	High	High	0.000436	5.115e-05	1.77
FALSE	High	[R].NALLQLTDSQIADVAR.[F]	1xTMT6plex [N-Term]	6.72257e-07	0.000428567	1	8	1	O75643	O75643 [1994-2009]		U5 small nuclear ribonucleoprotein 200 kDa helicase OS=Homo sapiens OX=9606 GN=SNRNP200 PE=1 SV=2	0	1957.09	0.722	0.667	0.923	-0.47	-0.58	-0.12	114	157.8	171				114	157.8	171		High	High	High	High	0.000436	4.462e-07	4.41
FALSE	High	[K].NALESYAFNMK.[S]	1xOxidation [M10]; 1xTMT6plex [K11]; 1xTMT6plex [N-Term]	1.27703e-05	0.000428567	1	22	8	A0A0G2JIW1	A0A0G2JIW1 [541-551]		Heat shock 70 kDa protein 1B OS=Homo sapiens OX=9606 GN=HSPA1B PE=1 SV=1	0	1761.92	0.275	0.098	0.355	-1.86	-3.36	-1.49	91.6	333.4	938.3				91.6	333.4	938.3		High	High	High	High	0.000436	9.151e-06	3.11
FALSE	High	[K].NAIDDGCVVPGAGAVEVAMAEALIK.[H]	1xCarbamidomethyl [C7]; 1xTMT6plex [K25]; 1xTMT6plex [N-Term]	2.22281e-06	0.000428567	1	6	1	B2R9K8	B2R9K8 [400-424]		cDNA, FLJ94440, highly similar to Homo sapiens chaperonin containing TCP1, subunit 6A (zeta 1)(CCT6A), mRNA OS=Homo sapiens OX=9606 PE=2 SV=1	0	2928.56	0.736	0.408	0.554	-0.44	-1.29	-0.85	151.2	205.3	370.4				151.2	205.3	370.4		High	High	High	High	0.000436	1.525e-06	4.74
FALSE	High	[K].NAIANASTLAEVER.[L]	1xTMT6plex [N-Term]	6.1779e-07	0.000428567	1	5	1	P09661	P09661 [206-219]		U2 small nuclear ribonucleoprotein A' OS=Homo sapiens OX=9606 GN=SNRPA1 PE=1 SV=2	0	1687.92																Excluded by Method	High	High	High	High	0.000436	4.073e-07	4.61
FALSE	High	[K].NAGVEGSLIVEK.[I]	1xTMT6plex [K12]; 1xTMT6plex [N-Term]	0.00049599	0.000428567	1	8	1	A0A7I2V599	A0A7I2V599 [482-493]		60 kDa heat shock protein, mitochondrial OS=Homo sapiens OX=9606 GN=HSPD1 PE=1 SV=1	0	1673.98	0.79	0.57	0.722	-0.34	-0.81	-0.47	453.8	574.4	795.8				453.8	574.4	795.8		High	High	High	High	0.000436	0.000394	3.08
FALSE	High	[R].MTQNPNYYNLQGISHR.[H]	1xTMT6plex [N-Term]	9.97555e-06	0.000428567	1	7	1	O75643	O75643 [1764-1779]		U5 small nuclear ribonucleoprotein 200 kDa helicase OS=Homo sapiens OX=9606 GN=SNRNP200 PE=1 SV=2	0	2165.08																Excluded by Method	High	High	High	High	0.000436	7.118e-06	5.52
FALSE	High	[K].NAEQNGPVDGQGDNPGPQAAEQGTDTAVPSDSDK.[K]	1xDeamidated [Q11]; 1xTMT6plex [K34]; 1xTMT6plex [N-Term]	4.59807e-09	0.000428567	1	13	1	P34932	P34932 [799-832]		Heat shock 70 kDa protein 4 OS=Homo sapiens OX=9606 GN=HSPA4 PE=1 SV=4	0	3825.77	0.748	0.608	0.812	-0.42	-0.72	-0.3	323.1	431.7	531.6				323.1	431.7	531.6		High	High	High	High	0.000436	2.67e-09	5.53
FALSE	High	[K].NADMSEEMQQDSVECATQALEK.[Y]	1xCarbamidomethyl [C15]; 1xTMT6plex [K22]; 1xTMT6plex [N-Term]	3.17796e-06	0.000428567	1	4	1	Q6FGH9	Q6FGH9 [10-31]		Dynein light chain OS=Homo sapiens OX=9606 GN=DNCL1 PE=2 SV=1	0	2972.37	0.826	0.764	0.926	-0.28	-0.39	-0.11	407.8	494	533.6				407.8	494	533.6		High	High	High	High	0.000436	2.192e-06	5.53
FALSE	High	[-].MVPPVQVSPLIK.[L]	1xTMT6plex [K12]; 1xTMT6plex [N-Term]; 1xMet-loss [N-Term]	0.000492778	0.000428567	1	1	1	P56385	P56385 [1-12]	P56385 1xMet-loss [N-Term]	ATP synthase subunit e, mitochondrial OS=Homo sapiens OX=9606 GN=ATP5ME PE=1 SV=2	0	1635.06																Excluded by Method	High	High	High	High	0.000436	0.0003905	2.33
FALSE	High	[-].MVNPTVFFDIAVDGEPLGR.[V]	1xOxidation [M1]; 1xTMT6plex [N-Term]	1.26875e-05	0.000428567	1	9	1	P62937	P62937 [1-19]		Peptidyl-prolyl cis-trans isomerase A OS=Homo sapiens OX=9606 GN=PPIA PE=1 SV=2	0	2322.2	1.002	0.931	0.929	0	-0.1	-0.11	40.6	40.5	43.6				40.6	40.5	43.6		High	High	High	High	0.000436	9.089e-06	3.8
FALSE	High	[-].MVNPTVFFDIAVDGEPLGR.[V]	1xTMT6plex [N-Term]; 1xMet-loss [N-Term]	1.51484e-06	0.000428567	1	9	2	P62937	P62937 [1-19]	P62937 1xMet-loss [N-Term]	Peptidyl-prolyl cis-trans isomerase A OS=Homo sapiens OX=9606 GN=PPIA PE=1 SV=2	0	2175.16	0.87	0.832	0.956	-0.2	-0.27	-0.06	252.3	290.1	303.4				252.3	290.1	303.4		High	High	High	High	0.000436	1.028e-06	5.23
FALSE	High	[R-].MVNHFIAEFK.[R]	1xDeamidated [N3]; 1xTMT6plex [K10]; 1xTMT6plex [N-Term]	0.000464792	0.000428567	1	10	2	V9HW22	V9HW22 [237-246]		Epididymis luminal protein 33 OS=Homo sapiens OX=9606 GN=HEL-S-72p PE=2 SV=1	0	1694.93	0.558	0.32	0.574	-0.84	-1.64	-0.8	253.4	454.3	791.6				253.4	454.3	791.6		High	High	High	High	0.000436	0.0003673	3.57
FALSE	High	[R-].MVNHFIAEFK.[R]	1xTMT6plex [K10]; 1xTMT6plex [N-Term]	0.000492778	0.000428567	1	10	1	V9HW22	V9HW22 [237-246]		Epididymis luminal protein 33 OS=Homo sapiens OX=9606 GN=HEL-S-72p PE=2 SV=1	0	1693.95	0.623	0.296	0.475	-0.68	-1.75	-1.07	539	864.6	1818.9				539	864.6	1818.9		High	High	High	High	0.000436	0.0003914	3.11
FALSE	High	[-].MVIVVGNPANTNCLTASK.[S]	1xCarbamidomethyl [C13]; 1xTMT6plex [K18]; 1xTMT6plex [N-Term]; 1xMet-loss [N-Term]	9.28725e-06	0.000428567	1	1	1	B9A041	B9A041 [1-18]	B9A041 1xMet-loss [N-Term]	Malate dehydrogenase 1 OS=Homo sapiens OX=9606 GN=MDH1 PE=1 SV=1	0	2216.25																Excluded by Method	High	High	High	High	0.000436	6.591e-06	3.98
FALSE	High	[R].MVIITGPPEAQFK.[A]	1xTMT6plex [K13]; 1xTMT6plex [N-Term]	0.000258975	0.000428567	3	13	1	Q9NZI8; Q9Y6M1; O00425	Q9NZI8 [453-465]; Q9Y6M1 [475-487]; O00425 [453-465]		Insulin-like growth factor 2 mRNA-binding protein 1 OS=Homo sapiens OX=9606 GN=IGF2BP1 PE=1 SV=2 Insulin-like growth factor 2 mRNA-binding protein 2 OS=Homo sapiens OX=9606 GN=IGF2BP2 PE=1 SV=2 Insulin-like growth factor 2 mRNA-binding protein 3 OS=Homo sapiens OX=9606 GN=IGF2BP3 PE=1 SV=2	0	1889.1																Excluded by Method	High	High	High	High	0.000436	0.0002019	3.69
FALSE	High	[-].MVLLESEQFLTELTR.[L]	1xTMT6plex [N-Term]; 1xMet-loss [N-Term]	1.31539e-07	0.000428567	1	2	1	P37108	P37108 [1-15]	P37108 1xMet-loss [N-Term]	Signal recognition particle 14 kDa protein OS=Homo sapiens OX=9606 GN=SRP14 PE=1 SV=2	0	1907.07	1.428	0.961	0.673	0.51	-0.06	-0.57	66.4	46.5	69.1				66.4	46.5	69.1		High	High	High	High	0.000436	8.331e-08	5.24
FALSE	High	[R].MVHEAEQYK.[A]	1xTMT6plex [K9]; 1xTMT6plex [N-Term]	0.000104918	0.000428567	1	5	1	P17066	P17066 [520-528]		Heat shock 70 kDa protein 6 OS=Homo sapiens OX=9606 GN=HSPA6 PE=1 SV=2	0	1592.85	1.086	0.162	0.149	0.12	-2.63	-2.75	162.4	149.6	1003.7				162.4	149.6	1003.7		High	High	High	High	0.000436	7.998e-05	3.08
FALSE	High	[-].MVGVKPVGSDPDFQPELSGAGSR.[L]	1xTMT6plex [K5]; 1xTMT6plex [N-Term]; 1xMet-loss [N-Term]	3.7522e-08	0.000428567	1	4	1	B2R960	B2R960 [1-23]	B2R960 1xMet-loss [N-Term]	cDNA, FLJ94230, highly similar to Homo sapiens thioredoxin-like 1 (TXNL1), mRNA OS=Homo sapiens OX=9606 PE=2 SV=1	0	2657.43																Excluded by Method	High	High	High	High	0.000436	2.296e-08	5.58
FALSE	High	[-].MVGQLSEGAIAAIMQK.[G]	1xTMT6plex [K16]; 1xTMT6plex [N-Term]; 1xMet-loss [N-Term]	5.44139e-05	0.000428567	1	1	1	P27694	P27694 [1-16]	P27694 1xMet-loss [N-Term]	Replication protein A 70 kDa DNA-binding subunit OS=Homo sapiens OX=9606 GN=RPA1 PE=1 SV=2	0	1974.15	1.142	0.977	0.856	0.19	-0.03	-0.22	413.4	362.1	423.1				413.4	362.1	423.1		High	High	High	High	0.000436	4.057e-05	4.07
FALSE	High	[K].NAEPLINLDVNNPDFK.[A]	1xTMT6plex [K16]; 1xTMT6plex [N-Term]	4.09479e-06	0.000428567	1	4	1	Q549M8	Q549M8 [116-131]		RNA transcription, translation and transport factor protein OS=Homo sapiens OX=9606 GN=C14orf166 PE=2 SV=1	0	2271.24	0.985	0.753	0.764	-0.02	-0.41	-0.39	872.6	886.1	1159.5				872.6	886.1	1159.5		High	High	High	High	0.000436	2.85e-06	5.28
FALSE	High	[K].MKEIAEAYLGYPVTNAVITVPAYFNDSQR.[Q]	1xOxidation [M1]; 1xTMT6plex [K2]; 1xTMT6plex [N-Term]	4.47731e-05	0.000428567	1	8	4	A0A0G2JIW1	A0A0G2JIW1 [128-156]		Heat shock 70 kDa protein 1B OS=Homo sapiens OX=9606 GN=HSPA1B PE=1 SV=1	1	3734.95	0.283	0.14	0.496	-1.82	-2.83	-1.01	130.1	459.9	927				130.1	459.9	927		High	High	High	High	0.000436	3.337e-05	2.84
FALSE	High	[K].MKEIAEAYLGYPVTNAVITVPAYFNDSQR.[Q]	1xDeamidated [N25]; 1xTMT6plex [K2]; 1xTMT6plex [N-Term]	6.25873e-07	0.000428567	1	8	1	A0A0G2JIW1	A0A0G2JIW1 [128-156]		Heat shock 70 kDa protein 1B OS=Homo sapiens OX=9606 GN=HSPA1B PE=1 SV=1	1	3719.94	0.233	0.104	0.445	-2.1	-3.27	-1.17	16	68.6	154				16	68.6	154		High	High	High	High	0.000436	4.134e-07	5.55
FALSE	High	[K].MKEIAEAYLGK.[TA-]	1xOxidation [M1]; 2xTMT6plex [K2; K11]; 1xTMT6plex [N-Term]	0.000190801	0.000428567	1	16	1	V9HW22	V9HW22 [127-137]		Epididymis luminal protein 33 OS=Homo sapiens OX=9606 GN=HEL-S-72p PE=2 SV=1	1	1956.14																Excluded by Method	High	High	High	High	0.000436	0.0001471	2.1
FALSE	High	[K].MALIQMGSVEEAVQALIDLHNHDLGENHHLR.[V]	1xTMT6plex [N-Term]	1.75908e-06	0.000428567	1	7	1	P26599-1	P26599-1 [493-523]		Isoform 2 of Polypyrimidine tract-binding protein 1 OS=Homo sapiens OX=9606 GN=PTBP1	0	3719.89	0.844	1.091	1.293	-0.25	0.13	0.37	124.2	147.2	113.8				124.2	147.2	113.8		High	High	High	High	0.000436	1.198e-06	2.88
FALSE	High	[-].MAGPESDAQYQFTGIK.[K]	1xTMT6plex [K16]; 1xTMT6plex [N-Term]; 1xMet-loss [N-Term]	2.8591e-05	0.000428567	1	1	1	Q96IX5	Q96IX5 [1-16]	Q96IX5 1xMet-loss [N-Term]	ATP synthase membrane subunit K, mitochondrial OS=Homo sapiens OX=9606 GN=ATP5MK PE=1 SV=1	0	2070.09																Excluded by Method	High	High	High	High	0.000436	2.094e-05	2.66
FALSE	High	[K].MAATFIGNSTAIQELFK.[R]	1xOxidation [M1]; 1xTMT6plex [K17]; 1xTMT6plex [N-Term]	0.000145215	0.000428567	1	4	1	P04350	P04350 [363-379]		Tubulin beta-4A chain OS=Homo sapiens OX=9606 GN=TUBB4A PE=1 SV=2	0	2316.27	0.417	0.283	0.68	-1.26	-1.82	-0.56	209.2	502.2	738.7				209.2	502.2	738.7		High	High	High	High	0.000436	0.0001111	3.95
FALSE	High	[-].MAADAEPLEIILHLPLLCEDK.[N]	1xCarbamidomethyl [C18]; 1xTMT6plex [K21]; 1xTMT6plex [N-Term]; 1xMet-loss [N-Term]	7.88188e-05	0.000428567	1	2	1	A0A3B3IRU2	A0A3B3IRU2 [1-21]	A0A3B3IRU2 1xMet-loss [N-Term]	NHP2 non-histone chromosome protein 2-like 1 (S. cerevisiae), isoform CRA_b OS=Homo sapiens OX=9606 GN=SNU13 PE=1 SV=1	0	2718.52	0.953	0.612	0.642	-0.07	-0.71	-0.64	24.1	25.3	39.4				24.1	25.3	39.4		High	High	High	High	0.000436	5.944e-05	3.45
FALSE	High	[R].LYYLGMPYGSR.[E]	1xOxidation [M6]; 1xTMT6plex [N-Term]	0.000136075	0.000428567	1	7	7	Q86TI2	Q86TI2 [72-82]		Dipeptidyl peptidase 9 OS=Homo sapiens OX=9606 GN=DPP9 PE=1 SV=3	0	1564.8	0.119	0.198	1.659	-3.07	-2.34	0.73	58.7	493	297.1				58.7	493	297.1		High	High	High	High	0.000436	0.0001041	2.96
FALSE	High	[R].LYYLGMPYGSR.[E]	1xTMT6plex [N-Term]	0.000333687	0.000428567	1	7	1	Q86TI2	Q86TI2 [72-82]		Dipeptidyl peptidase 9 OS=Homo sapiens OX=9606 GN=DPP9 PE=1 SV=3	0	1548.81	0.049	0.095	1.935	-4.36	-3.4	0.95	43.2	884.1	456.9				43.2	884.1	456.9		High	High	High	High	0.000436	0.000261	3.75
FALSE	High	[R].LYYFQYPCYQEGLR.[S]	1xCarbamidomethyl [C8]; 1xTMT6plex [N-Term]	3.83057e-05	0.000428567	1	3	1	Q59GY0	Q59GY0 [145-158]		Apolipoprotein B mRNA editing enzyme, catalytic polypeptide-like 3C variant (Fragment) OS=Homo sapiens OX=9606 PE=2 SV=1	0	2129.04																Excluded by Method	High	High	High	High	0.000436	2.825e-05	3.8
FALSE	High	[R].IYVLGGYDGHTFLDSVECYDPDTDTWSEVTR.[M]	1xCarbamidomethyl [C18]; 1xTMT6plex [N-Term]	6.12684e-06	0.000428567	1	1	1	Q14145	Q14145 [566-596]		Kelch-like ECH-associated protein 1 OS=Homo sapiens OX=9606 GN=KEAP1 PE=1 SV=2	0	3839.76	0.01	0.01	1.452	-6.64	-6.64	0.54		21.2	14.6					21.2	14.6		Not Found	High	High	High	0.000436	4.323e-06	7.36
FALSE	High	[R].IYVGNLPTDVR.[E]	1xTMT6plex [N-Term]	0.000452869	0.000428567	1	5	1	Q13242	Q13242 [16-26]		Serine/arginine-rich splicing factor 9 OS=Homo sapiens OX=9606 GN=SRSF9 PE=1 SV=1	0	1475.84																Excluded by Method	High	High	High	High	0.000436	0.000358	2.92
FALSE	High	[K].IYVDDGLISLQVK.[Q]	1xTMT6plex [K13]; 1xTMT6plex [N-Term]	5.94162e-07	0.000428567	1	12	1	A0A8V8TNX9	A0A8V8TNX9 [248-260]		Pyruvate kinase OS=Homo sapiens OX=9606 GN=PKM PE=1 SV=1	0	1921.14																Excluded by Method	High	High	High	High	0.000436	3.92e-07	4.58
FALSE	High	[K].LYTLVTYVPVTTFK.[INS-]	1xTMT6plex [K14]; 1xTMT6plex [N-Term]	4.93586e-05	0.000428567	1	9	1	H7C2W9	H7C2W9 [90-103]		60S ribosomal protein L31 (Fragment) OS=Homo sapiens OX=9606 GN=RPL31 PE=1 SV=1	0	2103.25	0.915	0.769	0.84	-0.13	-0.38	-0.25	441.3	482.2	574.1				441.3	482.2	574.1		High	High	High	High	0.000436	3.671e-05	2.97
FALSE	High	[R].LYSTWIGGSILASLDTFK.[K]	1xTMT6plex [K18]; 1xTMT6plex [N-Term]	1.24425e-05	0.000428567	1	6	1	B4DM97	B4DM97 [295-312]		cDNA FLJ55002, highly similar to Alpha-centractin OS=Homo sapiens OX=9606 PE=2 SV=1	0	2430.37	0.702	0.621	0.885	-0.51	-0.69	-0.18	95.5	136.1	153.7				95.5	136.1	153.7		High	High	High	High	0.000436	8.933e-06	4
FALSE	High	[K].MALIQMGSVEEAVQALIDLHNHDLGENHHLR.[V]	1xOxidation [M]; 1xTMT6plex [N-Term]	9.76777e-05	0.000428567	1	7	3	P26599-1	P26599-1 [493-523]		Isoform 2 of Polypyrimidine tract-binding protein 1 OS=Homo sapiens OX=9606 GN=PTBP1	0	3735.89	0.833	0.845	1.014	-0.26	-0.24	0.02	256.1	307.4	303.1				256.1	307.4	303.1		High	High	High	High	0.000436	7.388e-05	3.88
FALSE	High	[K].LYSPSQIGAFVLMK.[M]	1xOxidation [M13]; 1xTMT6plex [K14]; 1xTMT6plex [N-Term]	4.68574e-05	0.000428567	1	13	1	Q8N1C8	Q8N1C8 [162-175]		Stress-70 protein, mitochondrial (Fragment) OS=Homo sapiens OX=9606 GN=HSPA9 PE=2 SV=1	0	2028.16	0.883	0.916	1.037	-0.18	-0.13	0.05	231.2	261.8	252.4				231.2	261.8	252.4		High	High	High	High	0.000436	3.479e-05	4.35
FALSE	High	[R].LYQYPNFAGPHAALANK.[S]	1xTMT6plex [K17]; 1xTMT6plex [N-Term]	1.53192e-05	0.000428567	1	5	1	Q9BY44	Q9BY44 [200-216]		Eukaryotic translation initiation factor 2A OS=Homo sapiens OX=9606 GN=EIF2A PE=1 SV=3	0	2333.28	0.957	0.946	0.988	-0.06	-0.08	-0.02	299	312.4	316.2				299	312.4	316.2		High	High	High	High	0.000436	1.103e-05	4.12
FALSE	High	[R].LYQVEYAMEAIGHAGTCLGILANDGVLLAAER.[R]	1xCarbamidomethyl [C17]; 1xDeamidated [N23]; 1xTMT6plex [N-Term]	0.000553899	0.000428567	1	8	1	P25789	P25789 [18-49]		Proteasome subunit alpha type-4 OS=Homo sapiens OX=9606 GN=PSMA4 PE=1 SV=1	0	3648.86	0.649	0.541	0.835	-0.62	-0.89	-0.26	7.2	11.1	13.3				7.2	11.1	13.3		High	High	High	High	0.000436	0.0004407	3.45
FALSE	High	[R].LYQVEYAMEAIGHAGTCLGILANDGVLLAAER.[R]	1xCarbamidomethyl [C17]; 1xTMT6plex [N-Term]	6.65621e-05	0.000428567	1	8	1	P25789	P25789 [18-49]		Proteasome subunit alpha type-4 OS=Homo sapiens OX=9606 GN=PSMA4 PE=1 SV=1	0	3647.88	0.787	0.694	0.881	-0.35	-0.53	-0.18	11.1	14.1	16				11.1	14.1	16		High	High	High	High	0.000436	5.013e-05	3.3
FALSE	High	[K].LYQSAGGMPGGMPGGFPGGGAPPSGGASSGPTIEEVD.[-]	2xOxidation [M8; M12]; 1xTMT6plex [N-Term]	3.1112e-05	0.000428567	1	11	10	V9HW22	V9HW22 [610-646]		Epididymis luminal protein 33 OS=Homo sapiens OX=9606 GN=HEL-S-72p PE=2 SV=1	0	3607.65	0.676	0.468	0.692	-0.56	-1.1	-0.53	236.6	349.9	505.9				236.6	349.9	505.9		High	High	High	High	0.000436	2.293e-05	4.37
FALSE	High	[K].LYQSAGGMPGGMPGGFPGGGAPPSGGASSGPTIEEVD.[-]	1xOxidation [M]; 1xTMT6plex [N-Term]	6.24747e-06	0.000428567	1	11	8	V9HW22	V9HW22 [610-646]		Epididymis luminal protein 33 OS=Homo sapiens OX=9606 GN=HEL-S-72p PE=2 SV=1	0	3591.66	0.634	0.445	0.702	-0.66	-1.17	-0.51	39.2	61.8	88				39.2	61.8	88		High	High	High	High	0.000436	4.396e-06	4.69
FALSE	High	[K].LYQSAGGMPGGMPGGFPGGGAPPSGGASSGPTIEEVD.[-]	1xTMT6plex [N-Term]	4.84054e-05	0.000428567	1	11	2	V9HW22	V9HW22 [610-646]		Epididymis luminal protein 33 OS=Homo sapiens OX=9606 GN=HEL-S-72p PE=2 SV=1	0	3575.66																Excluded by Method	High	High	High	High	0.000436	3.594e-05	4.78
FALSE	High	[R].LYPPGDVDEIPEWVHQLVIQK.[L]	1xTMT6plex [K21]; 1xTMT6plex [N-Term]	1.12136e-05	0.000428567	1	3	1	Q6P6C2	Q6P6C2 [155-175]		RNA demethylase ALKBH5 OS=Homo sapiens OX=9606 GN=ALKBH5 PE=1 SV=2	0	2933.62	0.851	0.974	1.144	-0.23	-0.04	0.19	111.2	130.6	114.2				111.2	130.6	114.2		High	High	High	High	0.000436	8.025e-06	4.49
FALSE	High	[K].LYNNITFEELGALLEIPAAK.[AH]	1xTMT6plex [K20]; 1xTMT6plex [N-Term]	0.000127511	0.000428567	1	6	1	D6RFN0	D6RFN0 [347-366]		COP9 signalosome complex subunit 4 OS=Homo sapiens OX=9606 GN=COPS4 PE=1 SV=1	0	2677.52	0.765	0.556	0.727	-0.39	-0.85	-0.46	136.7	178.8	245.9				136.7	178.8	245.9		High	High	High	High	0.000436	9.741e-05	2.93
FALSE	High	[R].LYLVSDVLYNSSAK.[V]	1xTMT6plex [K14]; 1xTMT6plex [N-Term]	3.73226e-05	0.000428567	1	4	1	E7ET15	E7ET15 [594-607]		U2 snRNP associated SURP domain containing OS=Homo sapiens OX=9606 GN=U2SURP PE=1 SV=1	0	2030.16	0.69	0.652	0.944	-0.54	-0.62	-0.08	194.5	281.9	298.5				194.5	281.9	298.5		High	High	High	High	0.000436	2.762e-05	3.37
FALSE	High	[K].LYLVFEFLHQDLK.[K]	1xTMT6plex [K13]; 1xTMT6plex [N-Term]	5.3363e-05	0.000428567	1	5	1	P24941	P24941 [76-88]		Cyclin-dependent kinase 2 OS=Homo sapiens OX=9606 GN=CDK2 PE=1 SV=2	0	2123.23	0.882	0.729	0.827	-0.18	-0.46	-0.27	110.9	125.8	152.1				110.9	125.8	152.1		High	High	High	High	0.000436	3.98e-05	4.43
FALSE	High	[K].IYITLTGVHQVPTENVQVHFTER.[S]	1xTMT6plex [N-Term]	2.18383e-07	0.000428567	1	3	1	Q9HB71	Q9HB71 [89-111]		Calcyclin-binding protein OS=Homo sapiens OX=9606 GN=CACYBP PE=1 SV=2	0	2910.57	0.577	0.544	0.944	-0.79	-0.88	-0.08	114.7	198.8	210.7				114.7	198.8	210.7		High	High	High	High	0.000436	1.399e-07	5.2
FALSE	High	[R].IYLTADNLVLNLQDESFTR.[GR]	1xTMT6plex [N-Term]	8.7343e-08	0.000428567	1	4	1	Q99623	Q99623 [271-289]		Prohibitin-2 OS=Homo sapiens OX=9606 GN=PHB2 PE=1 SV=2	0	2454.31																Excluded by Method	High	High	High	High	0.000436	5.47e-08	6.1
FALSE	High	[R].LYSNDIHAIANTYGIEAALR.[V]	1xTMT6plex [N-Term]	6.92095e-05	0.000428567	1	8	1	B9ZVN9	B9ZVN9 [1539-1558]		DNA-directed RNA polymerase subunit OS=Homo sapiens OX=9606 GN=POLR1A PE=1 SV=1	0	2434.29	0.825	0.581	0.704	-0.28	-0.78	-0.51	105.8	128.3	182.2				105.8	128.3	182.2		High	High	High	High	0.000436	5.199e-05	3.38
FALSE	High	[K].MAPVPLDDSNRPASLTK.[D]	1xTMT6plex [K17]; 1xTMT6plex [N-Term]	0.000418902	0.000428567	1	11	1	E9PK91	E9PK91 [551-567]		BCL2 associated transcription factor 1 OS=Homo sapiens OX=9606 GN=BCLAF1 PE=1 SV=1	0	2270.26	0.696	0.652	0.937	-0.52	-0.62	-0.09	369.9	531.6	567.1				369.9	531.6	567.1		High	High	High	High	0.000436	0.0003314	3.64
FALSE	High	[-].MATTGTPTADR.[G]	1xTMT6plex [N-Term]; 1xMet-loss [N-Term]	0.000214484	0.000428567	1	3	1	Q86TI2	Q86TI2 [1-11]	Q86TI2 1xMet-loss [N-Term]	Dipeptidyl peptidase 9 OS=Homo sapiens OX=9606 GN=DPP9 PE=1 SV=3	0	1219.65																Excluded by Method	High	High	High	High	0.000436	0.0001663	2.89
FALSE	High	[-].MATTGTPTADRGDAAATDDPAAR.[F]	1xTMT6plex [N-Term]; 1xMet-loss+Acetyl [N-Term]	6.37048e-06	0.000428567	1	3	1	Q86TI2	Q86TI2 [1-23]	Q86TI2 1xMet-loss+Acetyl [N-Term]	Dipeptidyl peptidase 9 OS=Homo sapiens OX=9606 GN=DPP9 PE=1 SV=3	1	2373.15	0.086	0.201	2.339	-3.54	-2.31	1.23	101.3	1176.2	502.9				101.3	1176.2	502.9		High	High	High	High	0.000436	4.495e-06	1.29
FALSE	High	[K].MKEIAEAYLGK.[TA-]	2xTMT6plex [K2; K11]; 1xTMT6plex [N-Term]	1.19666e-05	0.000428567	1	16	1	V9HW22	V9HW22 [127-137]		Epididymis luminal protein 33 OS=Homo sapiens OX=9606 GN=HEL-S-72p PE=2 SV=1	1	1940.15	0.471	0.325	0.689	-1.09	-1.62	-0.54	412.9	876.1	1270.7				412.9	876.1	1270.7		High	High	High	High	0.000436	8.594e-06	3.72
FALSE	High	[-].MHFSGLEEAVYR.[N]	1xTMT6plex [N-Term]; 1xMet-loss [N-Term]	0.000181133	0.000428567	1	1	1	P50990-2	P50990-2 [1-12]	P50990-2 1xMet-loss [N-Term]	Isoform 2 of T-complex protein 1 subunit theta OS=Homo sapiens OX=9606 GN=CCT8	0	1536.8	0.742	0.45	0.606	-0.43	-1.15	-0.72	228.3	307.7	507.5				228.3	307.7	507.5		High	High	High	High	0.000436	0.0001395	3.89
FALSE	High	[K-].MHDLNTDQENLVGTHDAPIR.[C]	1xTMT6plex [N-Term]	1.8377e-05	0.000428567	1	5	1	O43684	O43684 [81-100]		Mitotic checkpoint protein BUB3 OS=Homo sapiens OX=9606 GN=BUB3 PE=1 SV=1	0	2505.24																Excluded by Method	High	High	High	High	0.000436	1.332e-05	2.99
FALSE	High	[R].MHCCDEVQPK.[H]	2xCarbamidomethyl [C3; C4]; 1xTMT6plex [K10]; 1xTMT6plex [N-Term]	0.000225933	0.000428567	1	3	1	Q4ZG57	Q4ZG57 [598-607]		DNA replication licensing factor MCM6 (Fragment) OS=Homo sapiens OX=9606 GN=MCM6 PE=3 SV=1	0	1761.85																Excluded by Method	High	High	High	High	0.000436	0.000176	2.62
FALSE	High	[R].MGYAEEAPYDAIHVGAAAPVVPQALIDQLKPGGR.[L]	1xTMT6plex [K30]; 1xTMT6plex [N-Term]	3.8807e-05	0.000428567	1	5	1	P22061	P22061 [145-178]		Protein-L-isoaspartate(D-aspartate) O-methyltransferase OS=Homo sapiens OX=9606 GN=PCMT1 PE=1 SV=4	0	3963.12	0.98	0.76	0.776	-0.03	-0.4	-0.37	179.9	183.6	236.7				179.9	183.6	236.7		High	High	High	High	0.000436	2.874e-05	5.43
FALSE	High	[R].MGPPVGGHR.[R]	1xTMT6plex [N-Term]	0.00054321	0.000428567	2	7	1	A0A3B3ITJ4; A0A384N6C7	A0A3B3ITJ4 [293-301]; A0A384N6C7 [345-353]		Heterogeneous nuclear ribonucleoprotein L (Fragment) OS=Homo sapiens OX=9606 GN=HNRNPL PE=1 SV=1 Epididymis secretory sperm binding protein OS=Homo sapiens OX=9606 PE=2 SV=1	0	1136.62	0.83	0.853	1.028	-0.27	-0.23	0.04	575.6	693.4	674.6				575.6	693.4	674.6	Shared	High	High	High	High	0.000436	0.0004323	3.12
FALSE	High	[R].MGPLGLDHMASSIER.[M]	1xTMT6plex [N-Term]	8.662e-07	0.000428567	2	7	1	M0QZM1; P52272	M0QZM1 [225-239]; P52272 [457-471]		Heterogeneous nuclear ribonucleoprotein M (Fragment) OS=Homo sapiens OX=9606 GN=HNRNPM PE=1 SV=1 Heterogeneous nuclear ribonucleoprotein M OS=Homo sapiens OX=9606 GN=HNRNPM PE=1 SV=3	0	1842.94	0.614	0.977	1.591	-0.7	-0.03	0.67	198.2	322.6	202.8				198.2	322.6	202.8	Shared	High	High	High	High	0.000436	5.767e-07	4.9
FALSE	High	[-].MGGEIQPVSVK.[V]	1xTMT6plex [K11]; 1xTMT6plex [N-Term]; 1xMet-loss [N-Term]	4.03504e-05	0.000428567	1	1	1	B8ZZ54	B8ZZ54 [1-11]	B8ZZ54 1xMet-loss [N-Term]	Heat shock 10kDa protein 1 (Chaperonin 10), isoform CRA_h OS=Homo sapiens OX=9606 GN=HSPE1 PE=1 SV=1	0	1471.89	1.058	0.921	0.87	0.08	-0.12	-0.2	1409.8	1332.1	1531.3				1409.8	1332.1	1531.3		High	High	High	High	0.000436	2.983e-05	3.44
FALSE	High	[R].MGGEEAEIR.[F]	1xTMT6plex [N-Term]	0.000550313	0.000428567	1	2	1	Q08211	Q08211 [930-938]		ATP-dependent RNA helicase A OS=Homo sapiens OX=9606 GN=DHX9 PE=1 SV=4	0	1220.61	0.917	0.952	1.039	-0.13	-0.07	0.06	576	628.4	604.8				576	628.4	604.8		High	High	High	High	0.000436	0.0004366	3.16
FALSE	High	[R].MGAGLGHGMDR.[V]	1xTMT6plex [N-Term]	0.000342474	0.000428567	2	7	1	M0QZM1; P52272	M0QZM1 [187-197]; P52272 [419-429]		Heterogeneous nuclear ribonucleoprotein M (Fragment) OS=Homo sapiens OX=9606 GN=HNRNPM PE=1 SV=1 Heterogeneous nuclear ribonucleoprotein M OS=Homo sapiens OX=9606 GN=HNRNPM PE=1 SV=3	0	1330.66	0.689	0.85	1.234	-0.54	-0.23	0.3	259.1	376.1	304.9				259.1	376.1	304.9	Shared	High	High	High	High	0.000436	0.0002682	3.16
FALSE	High	[K].MFVGGLSWDTSKK.[D]	2xTMT6plex [K12; K13]; 1xTMT6plex [N-Term]	1.49261e-05	0.000428567	1	9	1	Q99729-3	Q99729-3 [72-84]		Isoform 3 of Heterogeneous nuclear ribonucleoprotein A/B OS=Homo sapiens OX=9606 GN=HNRNPAB	1	2143.22	0.656	0.742	1.131	-0.61	-0.43	0.18	300.3	457.6	404.6				300.3	457.6	404.6		High	High	High	High	0.000436	1.078e-05	3.34
FALSE	High	[K-].MFIGGLSWDTTKK.[D]	2xTMT6plex [K12; K13]; 1xTMT6plex [N-Term]	5.38001e-06	0.000428567	2	12	1	Q14103-3; Q14103-4	Q14103-3 [99-111]; Q14103-4 [80-92]		Isoform 3 of Heterogeneous nuclear ribonucleoprotein D0 OS=Homo sapiens OX=9606 GN=HNRNPD Isoform 4 of Heterogeneous nuclear ribonucleoprotein D0 OS=Homo sapiens OX=9606 GN=HNRNPD	1	2171.25	0.83	0.905	1.089	-0.27	-0.14	0.12	352.7	424.7	389.9				352.7	424.7	389.9	Shared	High	High	High	High	0.000436	3.775e-06	3.5
FALSE	High	[K-].MFIGGLSWDTTK.[K]	1xTMT6plex [K12]; 1xTMT6plex [N-Term]	6.44334e-05	0.000428567	2	12	1	Q14103-3; Q14103-4	Q14103-3 [99-110]; Q14103-4 [80-91]		Isoform 3 of Heterogeneous nuclear ribonucleoprotein D0 OS=Homo sapiens OX=9606 GN=HNRNPD Isoform 4 of Heterogeneous nuclear ribonucleoprotein D0 OS=Homo sapiens OX=9606 GN=HNRNPD	0	1813.99	0.901	0.98	1.087	-0.15	-0.03	0.12	310.2	344.1	316.5				310.2	344.1	316.5	Shared	High	High	High	High	0.000436	4.822e-05	3.41
FALSE	High	[K-].MFIGGLSWDTSK.[K]	1xOxidation [M1]; 1xTMT6plex [K12]; 1xTMT6plex [N-Term]	1.18121e-05	0.000428567	1	5	6	O14979	O14979 [150-161]		Heterogeneous nuclear ribonucleoprotein D-like OS=Homo sapiens OX=9606 GN=HNRNPDL PE=1 SV=3	0	1815.97	0.855	0.923	1.08	-0.23	-0.12	0.11	356.3	416.7	386				356.3	416.7	386		High	High	High	High	0.000436	8.455e-06	3.6
FALSE	High	[K].MESEGGADDSAEEGDLLDDDDNEDRGDDQLELIKDDEK.[E]	1xDeamidated [Q29]; 2xTMT6plex [K34; K38]; 1xTMT6plex [N-Term]	2.64919e-06	0.000428567	1	13	1	P07910	P07910 [251-288]		Heterogeneous nuclear ribonucleoproteins C1/C2 OS=Homo sapiens OX=9606 GN=HNRNPC PE=1 SV=4	2	4886.19	1.151	0.984	0.854	0.2	-0.02	-0.23	280.7	243.8	285.4				280.7	243.8	285.4		High	High	High	High	0.000436	1.819e-06	6.13
FALSE	High	[K].MESEGGADDSAEEGDLLDDDDNEDRGDDQLELIKDDEK.[E]	2xTMT6plex [K34; K38]; 1xTMT6plex [N-Term]	9.00646e-07	0.000428567	1	13	1	P07910	P07910 [251-288]		Heterogeneous nuclear ribonucleoproteins C1/C2 OS=Homo sapiens OX=9606 GN=HNRNPC PE=1 SV=4	2	4885.21	1.114	0.913	0.82	0.16	-0.13	-0.29	402.2	361	440.5				402.2	361	440.5		High	High	High	High	0.000436	6.017e-07	6.3
FALSE	High	[K].MESEGGADDSAEEGDLLDDDDNEDR.[G-]	1xTMT6plex [N-Term]	4.7896e-10	0.000428567	2	16	1	B4DY08; P07910	B4DY08 [238-262]; P07910 [251-275]		Heterogeneous nuclear ribonucleoprotein C OS=Homo sapiens OX=9606 GN=HNRNPC PE=1 SV=1 Heterogeneous nuclear ribonucleoproteins C1/C2 OS=Homo sapiens OX=9606 GN=HNRNPC PE=1 SV=4	0	2928.16	0.198	0.346	1.744	-2.33	-1.53	0.8	36.1	181.9	104.3				36.1	181.9	104.3	Shared	High	High	High	High	0.000436	2.6e-10	7.84
FALSE	High	[K].MEIQEIQLK.[E]	1xTMT6plex [K9]; 1xTMT6plex [N-Term]	0.000379999	0.000428567	1	27	1	Q1ZYL5	Q1ZYL5 [105-113]		Tropomyosin 1 alpha variant 6 OS=Homo sapiens OX=9606 PE=2 SV=1	0	1589.93																Excluded by Method	High	High	High	High	0.000436	0.0002983	2.54
FALSE	High	[R].MEELHNQEVQK.[R]	1xTMT6plex [K11]; 1xTMT6plex [N-Term]	2.28135e-06	0.000428567	1	12	1	A0A7I2V535	A0A7I2V535 [326-336]		Non-POU domain containing octamer binding OS=Homo sapiens OX=9606 GN=NONO PE=1 SV=1	0	1842.98	0.557	0.762	1.366	-0.84	-0.39	0.45	662.8	1189.1	870.3				662.8	1189.1	870.3		High	High	High	High	0.000436	1.564e-06	3.93
FALSE	High	[R].MDPKICPADPAFFSFINNSDLWVANIETGEER.[R]	1xCarbamidomethyl [C6]; 2xDeamidated [N18; N25]; 1xOxidation [M1]; 1xTMT6plex [K4]; 1xTMT6plex [N-Term]	0.000118711	0.000428567	1	6	2	Q86TI2	Q86TI2 [189-220]		Dipeptidyl peptidase 9 OS=Homo sapiens OX=9606 GN=DPP9 PE=1 SV=3	1	4160	0.021	0.081	3.889	-5.58	-3.62	1.96	3.6	171.9	44.2				3.6	171.9	44.2		High	High	High	High	0.000436	9.028e-05	4.88
FALSE	High	[R].MDPKICPADPAFFSFINNSDLWVANIETGEER.[R]	1xCarbamidomethyl [C6]; 1xDeamidated [N]; 1xOxidation [M1]; 1xTMT6plex [K4]; 1xTMT6plex [N-Term]	0.000444128	0.000428567	1	6	4	Q86TI2	Q86TI2 [189-220]		Dipeptidyl peptidase 9 OS=Homo sapiens OX=9606 GN=DPP9 PE=1 SV=3	1	4159.02	0.095	0.246	2.603	-3.4	-2.02	1.38	11.3	119.5	45.9				11.3	119.5	45.9		High	High	High	High	0.000436	0.00035	4.86
FALSE	High	[R].MDPKICPADPAFFSFINNSDLWVANIETGEER.[R]	1xCarbamidomethyl [C6]; 1xOxidation [M1]; 1xTMT6plex [K4]; 1xTMT6plex [N-Term]	4.71062e-08	0.000428567	1	6	2	Q86TI2	Q86TI2 [189-220]		Dipeptidyl peptidase 9 OS=Homo sapiens OX=9606 GN=DPP9 PE=1 SV=3	1	4158.04	0.01	0.01	3.601	-6.64	-6.64	1.85		392.9	109.1					392.9	109.1		High	High	High	High	0.000436	2.904e-08	5.58
FALSE	High	[R].MDPKICPADPAFFSFINNSDLWVANIETGEER.[R]	1xCarbamidomethyl [C6]; 1xTMT6plex [K4]; 1xTMT6plex [N-Term]	1.23038e-06	0.000428567	1	6	1	Q86TI2	Q86TI2 [189-220]		Dipeptidyl peptidase 9 OS=Homo sapiens OX=9606 GN=DPP9 PE=1 SV=3	1	4142.04	0.069	0.173	2.507	-3.86	-2.53	1.33	11.7	170	67.8				11.7	170	67.8		High	High	High	High	0.000436	8.308e-07	5.17
FALSE	High	[K-].MAVTFIGNSTAIQELFK.[R]	1xDeamidated [N8]; 1xOxidation [M1]; 1xTMT6plex [K17]; 1xTMT6plex [N-Term]	1.32396e-07	0.000428567	1	17	2	A0A384NYT8	A0A384NYT8 [362-378]		Tubulin beta chain (Fragment) OS=Homo sapiens OX=9606 PE=2 SV=1	0	2345.28	0.49	0.339	0.692	-1.03	-1.56	-0.53	77.5	158.1	228.6				77.5	158.1	228.6		High	High	High	High	0.000436	8.406e-08	4.98
FALSE	High	[K-].MAVTFIGNSTAIQELFK.[R]	1xOxidation [M1]; 1xTMT6plex [K17]; 1xTMT6plex [N-Term]	1.93579e-05	0.000428567	1	17	7	A0A384NYT8	A0A384NYT8 [362-378]		Tubulin beta chain (Fragment) OS=Homo sapiens OX=9606 PE=2 SV=1	0	2344.3	0.412	0.372	0.902	-1.28	-1.43	-0.15	287.7	698.1	773.7				287.7	698.1	773.7		High	High	High	High	0.000436	1.41e-05	3.57
FALSE	High	[K-].MAVTFIGNSTAIQELFK.[R]	1xTMT6plex [K17]; 1xTMT6plex [N-Term]	3.76302e-06	0.000428567	1	17	1	A0A384NYT8	A0A384NYT8 [362-378]		Tubulin beta chain (Fragment) OS=Homo sapiens OX=9606 PE=2 SV=1	0	2328.3	1.16	0.728	0.628	0.21	-0.46	-0.67	418	360.4	574				418	360.4	574		High	High	High	High	0.000436	2.616e-06	3.8
FALSE	High	[K].MAVDALEYDESAEDANPAGALEEILENPER.[L]	1xOxidation [M1]; 1xTMT6plex [N-Term]	0.000192046	0.000428567	1	1	1	Q7KZ85	Q7KZ85 [1069-1098]		Transcription elongation factor SPT6 OS=Homo sapiens OX=9606 GN=SUPT6H PE=1 SV=2	0	3506.63																No Quan Values	High	High	High	High	0.000436	0.0001488	4.64
FALSE	High	[K].NCFFEIIKPFDK.[Y]	1xCarbamidomethyl [C2]; 2xTMT6plex [K8; K12]; 1xTMT6plex [N-Term]	0.000447022	0.000428567	1	8	1	Q8IX01	Q8IX01 [416-427]		SURP and G-patch domain-containing protein 2 OS=Homo sapiens OX=9606 GN=SUGP2 PE=1 SV=2	0	2245.27																Excluded by Method	High	High	High	High	0.000436	0.0003531	2.34
FALSE	High	[K].NCGCLGASPNLEQLQEENLK.[L]	2xCarbamidomethyl [C2; C4]; 1xTMT6plex [K20]; 1xTMT6plex [N-Term]	7.98912e-09	0.000428567	1	3	1	P54136	P54136 [31-50]		Arginine--tRNA ligase, cytoplasmic OS=Homo sapiens OX=9606 GN=RARS1 PE=1 SV=2	0	2732.37	0.659	0.461	0.699	-0.6	-1.12	-0.52	136.9	207.6	296.8				136.9	207.6	296.8		High	High	High	High	0.000436	4.704e-09	4.59
FALSE	High	[K].NCLTNFHGMDLTR.[D]	1xCarbamidomethyl [C2]; 1xTMT6plex [N-Term]	1.89841e-05	0.000428567	1	11	1	P61247	P61247 [95-107]		40S ribosomal protein S3a OS=Homo sapiens OX=9606 GN=RPS3A PE=1 SV=2	0	1807.88	0.618	0.607	0.983	-0.69	-0.72	-0.03	94.4	152.7	155.4				94.4	152.7	155.4		High	High	High	High	0.000436	1.379e-05	4.41
FALSE	High	[K].NCIVLIDSTPYR.[Q]	1xCarbamidomethyl [C2]; 1xTMT6plex [N-Term]	0.000124238	0.000428567	1	2	1	Q5JR94	Q5JR94 [99-110]		40S ribosomal protein S8 OS=Homo sapiens OX=9606 GN=RPS8 PE=2 SV=1	0	1679.9	0.734	0.698	0.951	-0.45	-0.52	-0.07	295.7	402.7	423.4				295.7	402.7	423.4		High	High	High	High	0.000436	9.493e-05	3.75
FALSE	High	[R].NLATTVTEEILEK.[S]	1xTMT6plex [K13]; 1xTMT6plex [N-Term]	1.88611e-05	0.000428567	2	13	1	O43390; O43390-2	O43390 [347-359]; O43390-2 [350-362]		Heterogeneous nuclear ribonucleoprotein R OS=Homo sapiens OX=9606 GN=HNRNPR PE=1 SV=1 Isoform 2 of Heterogeneous nuclear ribonucleoprotein R OS=Homo sapiens OX=9606 GN=HNRNPR	0	1919.11	0.953	1.09	1.144	-0.07	0.12	0.19	800.6	840.5	734.5				800.6	840.5	734.5	Shared	High	High	High	High	0.000436	1.372e-05	2.31
FALSE	High	[K].NLATAYDNFVELVANLK.[E]	1xTMT6plex [K17]; 1xTMT6plex [N-Term]	2.26259e-05	0.000428567	1	5	1	Q4W4Y1	Q4W4Y1 [655-671]		Dopamine receptor interacting protein 4 OS=Homo sapiens OX=9606 GN=DRIP4 PE=2 SV=1	0	2353.32	1.141	1.225	1.074	0.19	0.29	0.1	172.9	151.5	141.1				172.9	151.5	141.1		High	High	High	High	0.000436	1.65e-05	3.58
FALSE	High	[R].NLANTVTEEILEKAFSQFGKLER.[V]	2xTMT6plex [K13; K20]; 1xTMT6plex [N-Term]	0.000119485	0.000428567	2	16	1	O60506; B7Z213	O60506 [344-366]; B7Z213 [38-60]		Heterogeneous nuclear ribonucleoprotein Q OS=Homo sapiens OX=9606 GN=SYNCRIP PE=1 SV=2 cDNA FLJ50130, highly similar to Heterogeneous nuclear ribonucleoprotein Q OS=Homo sapiens OX=9606 PE=2 SV=1	2	3324.88	0.478	0.876	1.834	-1.07	-0.19	0.88	62.9	131.7	71.8				62.9	131.7	71.8	Shared	High	High	High	High	0.000436	9.129e-05	5.34
FALSE	High	[R].NLANTVTEEILEK.[A]	1xTMT6plex [K13]; 1xTMT6plex [N-Term]	5.40613e-05	0.000428567	2	16	1	O60506; B7Z213	O60506 [344-356]; B7Z213 [38-50]		Heterogeneous nuclear ribonucleoprotein Q OS=Homo sapiens OX=9606 GN=SYNCRIP PE=1 SV=2 cDNA FLJ50130, highly similar to Heterogeneous nuclear ribonucleoprotein Q OS=Homo sapiens OX=9606 PE=2 SV=1	0	1932.11	0.98	1.062	1.083	-0.03	0.09	0.12	399.6	407.6	376.3				399.6	407.6	376.3	Shared	High	High	High	High	0.000436	4.033e-05	3.78
FALSE	High	[K].NLALDINELKPGNLLK.[D]	2xTMT6plex [K10; K16]; 1xTMT6plex [N-Term]	0.000591068	0.000428567	1	5	1	A5YKK6	A5YKK6 [1289-1304]		CCR4-NOT transcription complex subunit 1 OS=Homo sapiens OX=9606 GN=CNOT1 PE=1 SV=2	0	2452.51																Excluded by Method	High	High	High	High	0.000436	0.0004708	3.11
FALSE	High	[R].NLALCPANHAPLQEAAVIPR.[L]	1xCarbamidomethyl [C5]; 1xTMT6plex [N-Term]	3.86911e-07	0.000428567	1	3	1	A0A0S2Z487	A0A0S2Z487 [507-526]		Junction plakoglobin isoform 1 (Fragment) OS=Homo sapiens OX=9606 GN=JUP PE=2 SV=1	0	2384.31	1.168	0.881	0.754	0.22	-0.18	-0.41	227.9	195.1	258.8				227.9	195.1	258.8		High	High	High	High	0.000436	2.534e-07	4.6
FALSE	High	[K].NKPGPNIESGNEDDDASFK.[I]	2xTMT6plex [K2; K19]; 1xTMT6plex [N-Term]	1.12541e-07	0.000428567	1	5	1	O60841	O60841 [206-224]		Eukaryotic translation initiation factor 5B OS=Homo sapiens OX=9606 GN=EIF5B PE=1 SV=4	0	2721.39	0.593	0.51	0.86	-0.75	-0.97	-0.22	114	192.2	223.5				114	192.2	223.5		High	High	High	High	0.000436	7.089e-08	4.98
FALSE	High	[R].NKNPAPPIDAVEQILPTLVR.[L]	1xTMT6plex [K2]; 1xTMT6plex [N-Term]	4.30604e-05	0.000428567	1	7	1	P52292	P52292 [239-258]		Importin subunit alpha-1 OS=Homo sapiens OX=9606 GN=KPNA2 PE=1 SV=1	1	2643.56	0.859	0.643	0.748	-0.22	-0.64	-0.42	337.8	393.1	525.2				337.8	393.1	525.2		High	High	High	High	0.000436	3.195e-05	4.53
FALSE	High	[K].NKDQGTYEDYVEGLR.[V]	1xTMT6plex [K2]; 1xTMT6plex [N-Term]	4.68574e-05	0.000428567	1	12	1	B7Z6Z4	B7Z6Z4 [173-187]		Myosin light chain 6 OS=Homo sapiens OX=9606 GN=MYL6 PE=1 SV=1	1	2245.15																Excluded by Method	High	High	High	High	0.000436	3.475e-05	3.01
FALSE	High	[K].NHVLETFYPISPIIDLHECNIYDVK.[N]	1xCarbamidomethyl [C19]; 1xDeamidated [N20]; 1xTMT6plex [K25]; 1xTMT6plex [N-Term]	8.0371e-05	0.000428567	1	5	1	Q6TGK8	Q6TGK8 [119-143]		Mitochondrial ribosomal protein L37 variant 2 OS=Homo sapiens OX=9606 GN=MRPL37 PE=2 SV=1	0	3488.82	0.475	0.411	0.866	-1.07	-1.28	-0.21	83.1	175	202				83.1	175	202		High	High	High	High	0.000436	6.078e-05	3.72
FALSE	High	[R].NHEGDEDDSHVR.[A]	1xTMT6plex [N-Term]	0.000519064	0.000428567	1	5	1	Q9UNE7	Q9UNE7 [183-194]		E3 ubiquitin-protein ligase CHIP OS=Homo sapiens OX=9606 GN=STUB1 PE=1 SV=2	0	1638.73	0.524	0.432	0.823	-0.93	-1.21	-0.28	133	253.7	308.2				133	253.7	308.2		High	High	High	High	0.000436	0.0004132	3
FALSE	High	[K].NGTQVHGTITGVDVSMNTHLK.[A]	1xDeamidated [N1]; 1xTMT6plex [K21]; 1xTMT6plex [N-Term]	3.03661e-06	0.000428567	1	2	1	P62314	P62314 [21-41]		Small nuclear ribonucleoprotein Sm D1 OS=Homo sapiens OX=9606 GN=SNRPD1 PE=1 SV=1	0	2668.41	0.763	0.641	0.841	-0.39	-0.64	-0.25	238.1	312.2	371.4				238.1	312.2	371.4		High	High	High	High	0.000436	2.096e-06	5.58
FALSE	High	[K].NICQQVNIK.[S]	1xCarbamidomethyl [C3]; 1xTMT6plex [K9]; 1xTMT6plex [N-Term]	0.000257298	0.000428567	1	8	1	J9R021	J9R021 [76-84]		Eukaryotic translation initiation factor 3 subunit A OS=Homo sapiens OX=9606 GN=eIF3a PE=2 SV=1	0	1574.91	0.673	0.661	0.981	-0.57	-0.6	-0.03	366.9	544.9	555.4				366.9	544.9	555.4		High	High	High	High	0.000436	0.0002008	3.09
FALSE	High	[K].NGTIELMEPLDEEISGIVEVVGR.[V]	1xDeamidated [N1]; 1xOxidation [M7]; 1xTMT6plex [N-Term]	0.000606624	0.000428567	1	2	1	P35244	P35244 [50-72]		Replication protein A 14 kDa subunit OS=Homo sapiens OX=9606 GN=RPA3 PE=1 SV=1	0	2745.41																Excluded by Method	High	High	High	High	0.000436	0.0004821	2.76
FALSE	High	[K].NGQHVASSPIPVVISQSEIGDASR.[V]	2xDeamidated [Q3; Q16]; 1xTMT6plex [N-Term]	1.02458e-09	0.000428567	1	10	1	P21333	P21333 [2026-2049]		Filamin-A OS=Homo sapiens OX=9606 GN=FLNA PE=1 SV=4	0	2679.38	0.754	0.731	0.969	-0.41	-0.45	-0.04	40.5	53.7	55.4				40.5	53.7	55.4		High	High	High	High	0.000436	5.69e-10	6.36
FALSE	High	[K].NGQHVASSPIPVVISQSEIGDASR.[V]	1xDeamidated [N1]; 1xTMT6plex [N-Term]	4.02602e-11	0.000428567	1	10	1	P21333	P21333 [2026-2049]		Filamin-A OS=Homo sapiens OX=9606 GN=FLNA PE=1 SV=4	0	2678.39	0.748	0.744	0.995	-0.42	-0.43	-0.01	41.8	55.9	56.2				41.8	55.9	56.2		High	High	High	High	0.000436	2.05e-11	5.65
FALSE	High	[K].NGQDLGVAFK.[I]	1xDeamidated [N1]; 1xTMT6plex [K10]; 1xTMT6plex [N-Term]	3.56624e-05	0.000428567	2	16	2	Q00839; B4DLR3	Q00839 [424-433]; B4DLR3 [383-392]		Heterogeneous nuclear ribonucleoprotein U OS=Homo sapiens OX=9606 GN=HNRNPU PE=1 SV=6 cDNA FLJ54020, highly similar to Heterogeneous nuclear ribonucleoprotein U OS=Homo sapiens OX=9606 PE=2 SV=1	0	1507.85	0.814	0.667	0.819	-0.3	-0.58	-0.29	770.8	946.5	1155.3				770.8	946.5	1155.3	Shared	High	High	High	High	0.000436	2.637e-05	3.42
FALSE	High	[K].NGQDLGVAFK.[I]	1xTMT6plex [K10]; 1xTMT6plex [N-Term]	0.000351493	0.000428567	2	16	1	Q00839; B4DLR3	Q00839 [424-433]; B4DLR3 [383-392]		Heterogeneous nuclear ribonucleoprotein U OS=Homo sapiens OX=9606 GN=HNRNPU PE=1 SV=6 cDNA FLJ54020, highly similar to Heterogeneous nuclear ribonucleoprotein U OS=Homo sapiens OX=9606 PE=2 SV=1	0	1506.87	0.624	0.567	0.909	-0.68	-0.82	-0.14	1314	2104.8	2316.2				1314	2104.8	2316.2	Shared	High	High	High	High	0.000436	0.0002769	2.82
FALSE	High	[K].NGGLGHMNIALLSDLTK.[Q]	1xDeamidated [N1]; 1xTMT6plex [K17]; 1xTMT6plex [N-Term]	1.52471e-06	0.000428567	1	3	1	P30048	P30048 [150-166]		Thioredoxin-dependent peroxide reductase, mitochondrial OS=Homo sapiens OX=9606 GN=PRDX3 PE=1 SV=3	0	2213.24	1.387	0.942	0.679	0.47	-0.09	-0.56	337.7	243.4	358.6				337.7	243.4	358.6		High	High	High	High	0.000436	1.034e-06	4.26
FALSE	High	[K].NGGLGHMNIALLSDLTK.[Q]	1xTMT6plex [K17]; 1xTMT6plex [N-Term]	1.91079e-05	0.000428567	1	3	1	P30048	P30048 [150-166]		Thioredoxin-dependent peroxide reductase, mitochondrial OS=Homo sapiens OX=9606 GN=PRDX3 PE=1 SV=3	0	2212.25	0.964	0.718	0.744	-0.05	-0.48	-0.43	486.2	504.1	677.1				486.2	504.1	677.1		High	High	High	High	0.000436	1.387e-05	3.63
FALSE	High	[R].NGGHFVISIK.[A-]	1xDeamidated [N1]; 1xTMT6plex [K10]; 1xTMT6plex [N-Term]	0.000470871	0.000428567	1	7	1	M0R299	M0R299 [171-180]		Fibrillarin (Fragment) OS=Homo sapiens OX=9606 GN=FBL PE=1 SV=1	0	1530.9																Excluded by Method	High	High	High	High	0.000436	0.0003729	2.46
FALSE	High	[K].NGFMVSPMKPLEIK.[T]	1xDeamidated [N1]; 2xOxidation [M4; M8]; 2xTMT6plex [K9; K14]; 1xTMT6plex [N-Term]	0.000418902	0.000428567	1	6	10	Q86TI2	Q86TI2 [168-181]		Dipeptidyl peptidase 9 OS=Homo sapiens OX=9606 GN=DPP9 PE=1 SV=3	0	2311.3	0.038	0.059	1.556	-4.72	-4.08	0.64	63.1	1664.8	1069.9				63.1	1664.8	1069.9		High	High	High	High	0.000436	0.0003317	3.14
FALSE	High	[K].NGFMVSPMKPLEIK.[T]	1xDeamidated [N1]; 2xTMT6plex [K9; K14]; 1xTMT6plex [N-Term]	1.7821e-06	0.000428567	1	6	2	Q86TI2	Q86TI2 [168-181]		Dipeptidyl peptidase 9 OS=Homo sapiens OX=9606 GN=DPP9 PE=1 SV=3	0	2279.31	0.013	0.02	1.602	-6.31	-5.63	0.68	74	5861.2	3659.2				74	5861.2	3659.2		High	High	High	High	0.000436	1.214e-06	3.52
FALSE	High	[K].NGDGFVSLEEFLGDYR.[W]	1xDeamidated [N1]; 1xTMT6plex [N-Term]	0.000325124	0.000428567	1	3	1	Q14257	Q14257 [201-216]		Reticulocalbin-2 OS=Homo sapiens OX=9606 GN=RCN2 PE=1 SV=1	0	2047.98																Excluded by Method	High	High	High	High	0.000436	0.0002549	2.85
FALSE	High	[K].NFYVEHPEVAR.[L]	1xTMT6plex [N-Term]	2.80389e-05	0.000428567	1	8	1	A0A5H1ZRQ2	A0A5H1ZRQ2 [133-143]		RNA helicase OS=Homo sapiens OX=9606 GN=DDX17 PE=1 SV=2	0	1589.83	0.713	0.753	1.056	-0.49	-0.41	0.08	200.9	281.7	266.7				200.9	281.7	266.7		High	High	High	High	0.000436	2.058e-05	3.39
FALSE	High	[K].NFYNEHEEITNLTPQQLIDLR.[H]	1xTMT6plex [N-Term]	3.92685e-08	0.000428567	1	2	1	Q86XP3	Q86XP3 [216-236]		ATP-dependent RNA helicase DDX42 OS=Homo sapiens OX=9606 GN=DDX42 PE=1 SV=1	0	2816.44	0.877	0.628	0.715	-0.19	-0.67	-0.48	105	119.7	167.3				105	119.7	167.3		High	High	High	High	0.000436	2.404e-08	6.1
FALSE	High	[R].NGQVCFSTQDHKPCNPR.[E]	2xCarbamidomethyl [C5; C14]; 1xTMT6plex [K12]; 1xTMT6plex [N-Term]	6.48536e-05	0.000428567	1	10	1	B3KP90	B3KP90 [159-175]		protein-serine/threonine phosphatase OS=Homo sapiens OX=9606 PE=2 SV=1	0	2503.23	0.582	0.504	0.865	-0.78	-0.99	-0.21	146.9	252.2	291.6				146.9	252.2	291.6		High	High	High	High	0.000436	4.863e-05	4.16
FALSE	High	[K].NIDDGTSDRPYSHALVAGIDR.[Y]	1xTMT6plex [N-Term]	0.000103563	0.000428567	1	4	1	E4W6B6	E4W6B6 [28-48]		60S ribosomal protein L27 (Fragment) OS=Homo sapiens OX=9606 GN=RPL27 PE=2 SV=1	0	2501.26	0.765	0.601	0.785	-0.39	-0.73	-0.35	280.7	366.8	467.1				280.7	366.8	467.1		High	High	High	High	0.000436	7.864e-05	4.49
FALSE	High	[K].NLDDTIDDEK.[L]	1xTMT6plex [K10]; 1xTMT6plex [N-Term]	3.49737e-05	0.000428567	1	15	1	Q6IQ30	Q6IQ30 [300-309]		Polyadenylate-binding protein OS=Homo sapiens OX=9606 GN=PABPC4 PE=2 SV=1	0	1635.85																Excluded by Method	High	High	High	High	0.000436	2.588e-05	4.19
FALSE	High	[R].NLDFQDVLDK.[L]	1xTMT6plex [K10]; 1xTMT6plex [N-Term]	0.000272797	0.000428567	1	2	1	Q9Y3I0	Q9Y3I0 [442-451]		RNA-splicing ligase RtcB homolog OS=Homo sapiens OX=9606 GN=RTCB PE=1 SV=1	0	1664.93	0.934	0.767	0.821	-0.1	-0.38	-0.28	717.5	767.9	935.2				717.5	767.9	935.2		High	High	High	High	0.000436	0.0002124	3.12
FALSE	High	[R].NLLSLGHNNIVR.[C]	1xTMT6plex [N-Term]	3.5895e-05	0.000428567	1	2	1	Q05048	Q05048 [390-401]		Cleavage stimulation factor subunit 1 OS=Homo sapiens OX=9606 GN=CSTF1 PE=1 SV=1	0	1578.93	0.828	0.656	0.793	-0.27	-0.61	-0.33	108.7	131.3	165.6				108.7	131.3	165.6		High	High	High	High	0.000436	2.65e-05	4.02
FALSE	High	[K].NLIPFDQMTIEDLNEAFPETK.[L]	1xDeamidated [N14]; 1xTMT6plex [K21]; 1xTMT6plex [N-Term]	0.000550313	0.000428567	1	2	1	O75947	O75947 [124-144]		ATP synthase subunit d, mitochondrial OS=Homo sapiens OX=9606 GN=ATP5PD PE=1 SV=3	0	2924.5																Excluded by Method	High	High	High	High	0.000436	0.000439	2.88
FALSE	High	[K].NILNKPEVNQK.[L]	2xTMT6plex [K5; K11]; 1xTMT6plex [N-Term]	0.000274576	0.000428567	1	5	1	P52732	P52732 [358-368]		Kinesin-like protein KIF11 OS=Homo sapiens OX=9606 GN=KIF11 PE=1 SV=2	0	1984.22	0.622	0.779	1.253	-0.69	-0.36	0.33	478.8	770.3	614.8				478.8	770.3	614.8		High	High	High	High	0.000436	0.0002139	3.18
FALSE	High	[R].NILLTNEQLESAR.[K]	1xTMT6plex [N-Term]	8.49474e-07	0.000428567	1	5	1	Q9H9B4	Q9H9B4 [36-48]		Sideroflexin-1 OS=Homo sapiens OX=9606 GN=SFXN1 PE=1 SV=4	0	1729.96																Excluded by Method	High	High	High	High	0.000436	5.656e-07	4.18
FALSE	High	[K].NILFVITKPDVYK.[S]	2xTMT6plex [K8; K13]; 1xTMT6plex [N-Term]	0.000320926	0.000428567	1	12	1	H0YHX9	H0YHX9 [121-133]		Nascent polypeptide associated complex subunit alpha OS=Homo sapiens OX=9606 GN=NACA PE=1 SV=2	0	2237.39	0.83	0.622	0.749	-0.27	-0.69	-0.42	681.5	820.6	1096.2				681.5	820.6	1096.2		High	High	High	High	0.000436	0.0002514	3.96
FALSE	High	[R].NLLALIHR.[M]	1xTMT6plex [N-Term]	0.000410815	0.000428567	1	4	1	E7ET15	E7ET15 [425-432]		U2 snRNP associated SURP domain containing OS=Homo sapiens OX=9606 GN=U2SURP PE=1 SV=1	0	1178.76	0.751	0.697	0.928	-0.41	-0.52	-0.11	183.4	244.3	263.3				183.4	244.3	263.3		High	High	High	High	0.000436	0.000324	3.59
FALSE	High	[K].NLKPIKPMQFLGDEETVR.[K]	2xTMT6plex [K3; K6]; 1xTMT6plex [N-Term]	4.10963e-08	0.000428567	1	9	1	Q6FHU2	Q6FHU2 [223-240]		Phosphoglycerate mutase (Fragment) OS=Homo sapiens OX=9606 GN=PGAM1 PE=2 SV=1	0	2802.62	0.596	1.087	1.823	-0.75	0.12	0.87	397.9	667.7	366.2				397.9	667.7	366.2		High	High	High	High	0.000436	2.526e-08	3.38
FALSE	High	[K].NLGLEELGIELDPR.[G]	1xTMT6plex [N-Term]	3.32015e-05	0.000428567	1	6	1	B4DFL1	B4DFL1 [271-284]		Dihydrolipoyl dehydrogenase OS=Homo sapiens OX=9606 PE=2 SV=1	0	1797	0.837	0.877	1.047	-0.26	-0.19	0.07	61.1	73	69.7				61.1	73	69.7		High	High	High	High	0.000436	2.449e-05	3.5
FALSE	High	[R].NIGGQIQEK.[V]	1xTMT6plex [K9]; 1xTMT6plex [N-Term]	0.00050575	0.000428567	1	5	1	A0A1W2PNX8	A0A1W2PNX8 [274-282]		Unc-45 myosin chaperone A OS=Homo sapiens OX=9606 GN=UNC45A PE=1 SV=1	0	1444.85																Excluded by Method	High	High	High	High	0.000436	0.0004016	2.64
FALSE	High	[R].NIFIECTGTDFTK.[A]	1xCarbamidomethyl [C6]; 1xTMT6plex [K13]; 1xTMT6plex [N-Term]	0.000618558	0.000428567	1	5	1	Q9NSD9	Q9NSD9 [250-262]		Phenylalanine--tRNA ligase beta subunit OS=Homo sapiens OX=9606 GN=FARSB PE=1 SV=3	0	2004.05																Excluded by Method	High	High	High	High	0.000436	0.0004929	3.26
FALSE	High	[K].NLFDNLIEFLQK.[S]	1xTMT6plex [K12]; 1xTMT6plex [N-Term]	2.03911e-05	0.000428567	1	6	1	B4E014	B4E014 [68-79]		Origin recognition complex subunit 3 OS=Homo sapiens OX=9606 PE=2 SV=1	0	1952.13																Excluded by Method	High	High	High	High	0.000436	1.487e-05	3.49
FALSE	High	[R].NLFAEIIEEHLANR.[S]	1xTMT6plex [N-Term]	7.53125e-05	0.000428567	1	1	1	Q9NWY4	Q9NWY4 [323-336]		Histone PARylation factor 1 OS=Homo sapiens OX=9606 GN=HPF1 PE=1 SV=2	0	1898.03																Excluded by Method	High	High	High	High	0.000436	5.671e-05	3.39
FALSE	High	[K].NLEVLNFFNNQIEELPTQISSLQK.[L]	1xTMT6plex [K24]; 1xTMT6plex [N-Term]	1.32157e-06	0.000428567	1	4	1	Q15404	Q15404 [64-87]		Ras suppressor protein 1 OS=Homo sapiens OX=9606 GN=RSU1 PE=1 SV=3	0	3276.79	0.892	0.79	0.886	-0.17	-0.34	-0.17	52.7	59.1	66.7				52.7	59.1	66.7		High	High	High	High	0.000436	8.929e-07	4.02
FALSE	High	[K].NLEPEWAAAASEVK.[E]	1xTMT6plex [K14]; 1xTMT6plex [N-Term]	0.00027103	0.000428567	1	5	1	Q15084	Q15084 [195-208]		Protein disulfide-isomerase A6 OS=Homo sapiens OX=9606 GN=PDIA6 PE=1 SV=1	0	1973.07	0.95	0.928	0.977	-0.07	-0.11	-0.03	254.7	268.2	274.5				254.7	268.2	274.5		High	High	High	High	0.000436	0.000211	2.8
FALSE	High	[R].NIELICQENEGENDPVLQR.[I]	1xCarbamidomethyl [C6]; 1xTMT6plex [N-Term]	1.49261e-05	0.000428567	1	2	1	B4DM33	B4DM33 [193-211]		cDNA FLJ52068, highly similar to Microtubule-associated protein RP/EB family member 1 OS=Homo sapiens OX=9606 PE=2 SV=1	0	2499.23	1.117	0.942	0.843	0.16	-0.09	-0.25	181.8	162.7	193				181.8	162.7	193		High	High	High	High	0.000436	1.079e-05	4.65
FALSE	High	[K].NIEIDSPYEISR.[A]	1xTMT6plex [N-Term]	4.23004e-06	0.000428567	1	7	1	P04843	P04843 [380-391]		Dolichyl-diphosphooligosaccharide--protein glycosyltransferase subunit 1 OS=Homo sapiens OX=9606 GN=RPN1 PE=1 SV=1	0	1664.87	0.641	0.531	0.828	-0.64	-0.91	-0.27	230	358.9	433.4				230	358.9	433.4		High	High	High	High	0.000436	2.957e-06	3.68
FALSE	High	[K].NIEDVIAQGIGK.[L]	1xTMT6plex [K12]; 1xTMT6plex [N-Term]	0.000429932	0.000428567	1	2	1	P05387	P05387 [50-61]		60S acidic ribosomal protein P2 OS=Homo sapiens OX=9606 GN=RPLP2 PE=1 SV=1	0	1715.01	1.126	0.952	0.846	0.17	-0.07	-0.24	627.3	557.1	658.6				627.3	557.1	658.6		High	High	High	High	0.000436	0.0003406	3.22
FALSE	High	[K].NLEAVETLGSTSTICSDK.[T]	1xCarbamidomethyl [C15]; 1xTMT6plex [K18]; 1xTMT6plex [N-Term]	4.68574e-05	0.000428567	1	28	1	B7Z3V1	B7Z3V1 [329-346]		Sodium/potassium-transporting ATPase subunit alpha (Fragment) OS=Homo sapiens OX=9606 PE=2 SV=1	0	2383.24																Excluded by Method	High	High	High	High	0.000436	3.477e-05	3.56
FALSE	High	[R].NLEALALDLMEPEQAVDLTLPK.[V]	1xDeamidated [N1]; 1xTMT6plex [K22]; 1xTMT6plex [N-Term]	9.70448e-05	0.000428567	1	7	1	P12956	P12956 [489-510]		X-ray repair cross-complementing protein 6 OS=Homo sapiens OX=9606 GN=XRCC6 PE=1 SV=2	0	2882.58																No Quan Values	High	High	High	High	0.000436	7.363e-05	4.86
FALSE	High	[R].NLEALALDLMEPEQAVDLTLPK.[V]	1xTMT6plex [K22]; 1xTMT6plex [N-Term]	0.000449936	0.000428567	1	7	1	P12956	P12956 [489-510]		X-ray repair cross-complementing protein 6 OS=Homo sapiens OX=9606 GN=XRCC6 PE=1 SV=2	0	2881.6	0.89	0.791	0.888	-0.17	-0.34	-0.17	154.5	173.5	195.3				154.5	173.5	195.3		High	High	High	High	0.000436	0.0003564	2.39
FALSE	High	[R].NLDVQLLDTK.[R]	1xTMT6plex [K10]; 1xTMT6plex [N-Term]	0.00036075	0.000428567	1	1	1	P12270	P12270 [868-877]		Nucleoprotein TPR OS=Homo sapiens OX=9606 GN=TPR PE=1 SV=3	0	1616.96	0.943	0.886	0.94	-0.08	-0.17	-0.09	315.6	334.7	356.2				315.6	334.7	356.2		High	High	High	High	0.000436	0.0002836	2.22
FALSE	High	[K].NLDSTTVAIHDEEIYCK.[S]	1xCarbamidomethyl [C16]; 1xDeamidated [N1]; 1xTMT6plex [K17]; 1xTMT6plex [N-Term]	3.19316e-05	0.000428567	1	3	1	F8VW96	F8VW96 [43-59]		Cysteine and glycine rich protein 2 OS=Homo sapiens OX=9606 GN=CSRP2 PE=1 SV=1	0	2467.24	1.047	0.869	0.83	0.07	-0.2	-0.27	188.9	180.5	217.4				188.9	180.5	217.4		High	High	High	High	0.000436	2.346e-05	3.65
FALSE	High	[R].NIDNPALADIYTEHAHQVVVAK.[Y]	1xTMT6plex [K22]; 1xTMT6plex [N-Term]	1.44746e-06	0.000428567	1	13	1	Q53GN4	Q53GN4 [44-65]		WD repeat domain 1, isoform CRA_a (Fragment) OS=Homo sapiens OX=9606 GN=WDR1 PE=2 SV=1	0	2876.57	1.109	1.316	1.186	0.15	0.4	0.25	776.2	699.9	590				776.2	699.9	590		High	High	High	High	0.000436	9.768e-07	5.21
FALSE	High	[R].NLDIERPTYTNLNR.[L]	1xTMT6plex [N-Term]	0.000486417	0.000428567	3	27	1	F5H5D3; Q71U36; P68363	F5H5D3 [286-299]; Q71U36 [216-229]; P68363 [216-229]		Tubulin alpha chain OS=Homo sapiens OX=9606 GN=TUBA1C PE=1 SV=1 Tubulin alpha-1A chain OS=Homo sapiens OX=9606 GN=TUBA1A PE=1 SV=1 Tubulin alpha-1B chain OS=Homo sapiens OX=9606 GN=TUBA1B PE=1 SV=1	0	1948.04	0.423	0.392	0.926	-1.24	-1.35	-0.11	298.6	705.4	762				298.6	705.4	762	Shared	High	High	High	High	0.000436	0.0003865	2.19
FALSE	High	[R].NLDLDSIIAEVKAQYEEIAQR.[S]	1xTMT6plex [K12]; 1xTMT6plex [N-Term]	2.98336e-07	0.000428567	1	11	1	P35908	P35908 [342-362]		Keratin, type II cytoskeletal 2 epidermal OS=Homo sapiens OX=9606 GN=KRT2 PE=1 SV=2	1	2876.58	0.238	0.374	1.571	-2.07	-1.42	0.65	20.5	86.1	54.8				20.5	86.1	54.8		High	High	High	High	0.000436	1.933e-07	4.11
FALSE	High	[R].NLDLDSIIAEVK.[A]	1xTMT6plex [K12]; 1xTMT6plex [N-Term]	5.52171e-06	0.000428567	1	19	1	P35908	P35908 [342-353]		Keratin, type II cytoskeletal 2 epidermal OS=Homo sapiens OX=9606 GN=KRT2 PE=1 SV=2	0	1788.05	0.599	0.98	1.635	-0.74	-0.03	0.71	134.6	224.6	137.4				134.6	224.6	137.4		High	High	High	High	0.000436	3.887e-06	3.68
FALSE	High	[K].NLDLAVLELMQSSVDNTK.[M]	1xTMT6plex [K18]; 1xTMT6plex [N-Term]	9.10792e-06	0.000428567	1	2	1	P78527	P78527 [1574-1591]		DNA-dependent protein kinase catalytic subunit OS=Homo sapiens OX=9606 GN=PRKDC PE=1 SV=3	0	2448.34	0.694	0.435	0.627	-0.53	-1.2	-0.67	160.4	231.2	368.8				160.4	231.2	368.8		High	High	High	High	0.000436	6.464e-06	4.05
FALSE	High	[K].NFYGGNGIVGAQVPLGAGIALACK.[Y]	1xCarbamidomethyl [C23]; 1xDeamidated [N1]; 1xTMT6plex [K24]; 1xTMT6plex [N-Term]	9.34781e-06	0.000428567	1	7	1	Q53GE3	Q53GE3 [159-182]		Pyruvate dehydrogenase E1 component subunit alpha (Fragment) OS=Homo sapiens OX=9606 PE=2 SV=1	0	2806.53	1.827	1.572	0.86	0.87	0.65	-0.22	243.4	133.2	154.8				243.4	133.2	154.8		High	High	High	High	0.000436	6.666e-06	4.6
FALSE	High	[K].LYIGNLNESVTPADLEK.[V]	1xDeamidated [N5]; 1xTMT6plex [K17]; 1xTMT6plex [N-Term]	0.000314729	0.000428567	1	2	1	Q9NZI8	Q9NZI8 [4-20]		Insulin-like growth factor 2 mRNA-binding protein 1 OS=Homo sapiens OX=9606 GN=IGF2BP1 PE=1 SV=2	0	2335.28																Excluded by Method	High	High	High	High	0.000436	0.0002469	4.7
FALSE	High	[R].NFWVSGLSSTTR.[A]	1xTMT6plex [N-Term]	6.15671e-05	0.000428567	1	11	1	Q15424	Q15424 [407-418]		Scaffold attachment factor B1 OS=Homo sapiens OX=9606 GN=SAFB PE=1 SV=4	0	1583.84	0.836	0.809	0.968	-0.26	-0.31	-0.05	676.3	809.2	835.9				676.3	809.2	835.9		High	High	High	High	0.000436	4.6e-05	3.71
FALSE	High	[K].NFSTVDIQK.[N]	1xTMT6plex [K9]; 1xTMT6plex [N-Term]	0.000413493	0.000428567	1	14	1	A0A2R8YFH0	A0A2R8YFH0 [538-546]		DNA mismatch repair protein OS=Homo sapiens OX=9606 GN=MSH2 PE=1 SV=1	0	1509.87																Excluded by Method	High	High	High	High	0.000436	0.0003273	3.26
FALSE	High	[K].NEENTEPGAESSENADDPNK.[D]	1xTMT6plex [K20]; 1xTMT6plex [N-Term]	2.26006e-08	0.000428567	2	11	1	A8MXP9; A0A0R4J2E8	A8MXP9 [785-804]; A0A0R4J2E8 [737-756]		Matrin 3 OS=Homo sapiens OX=9606 GN=MATR3 PE=1 SV=1 Matrin-3 OS=Homo sapiens OX=9606 GN=MATR3 PE=1 SV=1	0	2605.19	0.237	0.479	2.022	-2.08	-1.06	1.02	408.6	1726.6	853.8				408.6	1726.6	853.8	Shared	High	High	High	High	0.000436	1.363e-08	5.15
FALSE	High	[K].NEEDEGHSNSSPR.[H]	1xDeamidated [N9]; 1xTMT6plex [N-Term]	0.000587242	0.000428567	1	4	2	Q14103-3	Q14103-3 [73-85]		Isoform 3 of Heterogeneous nuclear ribonucleoprotein D0 OS=Homo sapiens OX=9606 GN=HNRNPD	0	1687.74	0.862	0.881	1.023	-0.21	-0.18	0.03	268.5	311.6	304.7				268.5	311.6	304.7		High	High	High	High	0.000436	0.0004689	3.36
FALSE	High	[K].NEEDEGHSNSSPR.[H]	1xTMT6plex [N-Term]	8.10235e-06	0.000428567	1	4	1	Q14103-3	Q14103-3 [73-85]		Isoform 3 of Heterogeneous nuclear ribonucleoprotein D0 OS=Homo sapiens OX=9606 GN=HNRNPD	0	1686.75	0.881	0.968	1.099	-0.18	-0.05	0.14	428.4	486.3	442.6				428.4	486.3	442.6		High	High	High	High	0.000436	5.728e-06	3.57
FALSE	High	[R].NEEDAAELVALAQAVNAR.[A]	1xTMT6plex [N-Term]	2.03911e-05	0.000428567	1	2	1	P22314	P22314 [351-368]		Ubiquitin-like modifier-activating enzyme 1 OS=Homo sapiens OX=9606 GN=UBA1 PE=1 SV=3	0	2113.11	0.948	0.92	0.971	-0.08	-0.12	-0.04	239.4	252.6	260.2				239.4	252.6	260.2		High	High	High	High	0.000436	1.485e-05	3.31
FALSE	High	[K].NEDEEEEEEEKDEAEDLLGR.[G]	1xTMT6plex [K11]; 1xTMT6plex [N-Term]	5.81641e-06	0.000428567	1	1	1	Q9Y5B9	Q9Y5B9 [434-453]		FACT complex subunit SPT16 OS=Homo sapiens OX=9606 GN=SUPT16H PE=1 SV=1	1	2865.32	0.728	0.643	0.884	-0.46	-0.64	-0.18	295.3	405.8	459.3				295.3	405.8	459.3		High	High	High	High	0.000436	4.093e-06	5.27
FALSE	High	[R].NEDEDSPNK.[L]	1xTMT6plex [K9]; 1xTMT6plex [N-Term]	0.000294925	0.000428567	1	9	1	H7C2W9	H7C2W9 [81-89]		60S ribosomal protein L31 (Fragment) OS=Homo sapiens OX=9606 GN=RPL31 PE=1 SV=1	0	1505.75	2.118	0.535	0.253	1.08	-0.9	-1.99	1800.9	850.3	3367.4				1800.9	850.3	3367.4		High	High	High	High	0.000436	0.0002299	2.66
FALSE	High	[K].NEAIQAAHDAVAQEGQCR.[VM]	1xCarbamidomethyl [C17]; 1xTMT6plex [N-Term]	1.38162e-09	0.000428567	1	5	1	V9HW74	V9HW74 [136-153]		Ubiquitin carboxyl-terminal hydrolase OS=Homo sapiens OX=9606 GN=HEL-117 PE=2 SV=1	0	2197.06																No Quan Values	High	High	High	High	0.000436	7.757e-10	5.18
FALSE	High	[K].NDQDTWDYTNPNLSGQGDPGSNPNKR.[Q]	1xDeamidated [Q/N]; 1xTMT6plex [K25]; 1xTMT6plex [N-Term]	8.84857e-08	0.000428567	2	7	3	A0A3B3ITJ4; A0A384N6C7	A0A3B3ITJ4 [189-214]; A0A384N6C7 [278-303]		Heterogeneous nuclear ribonucleoprotein L (Fragment) OS=Homo sapiens OX=9606 GN=HNRNPL PE=1 SV=1 Epididymis secretory sperm binding protein OS=Homo sapiens OX=9606 PE=2 SV=1	1	3349.57	0.868	0.806	0.929	-0.2	-0.31	-0.11	301.1	346.8	373.4				301.1	346.8	373.4	Shared	High	High	High	High	0.000436	5.54e-08	5.08
FALSE	High	[K].NDQDTWDYTNPNLSGQGDPGSNPNKR.[Q]	1xTMT6plex [K25]; 1xTMT6plex [N-Term]	7.70567e-07	0.000428567	2	7	1	A0A3B3ITJ4; A0A384N6C7	A0A3B3ITJ4 [189-214]; A0A384N6C7 [278-303]		Heterogeneous nuclear ribonucleoprotein L (Fragment) OS=Homo sapiens OX=9606 GN=HNRNPL PE=1 SV=1 Epididymis secretory sperm binding protein OS=Homo sapiens OX=9606 PE=2 SV=1	1	3348.59																Excluded by Method	High	High	High	High	0.000436	5.135e-07	5.78
FALSE	High	[K].NDQDTWDYTNPNLSGQGDPGSNPNK.[R]	1xTMT6plex [K25]; 1xTMT6plex [N-Term]	2.071e-10	0.000428567	2	7	1	A0A3B3ITJ4; A0A384N6C7	A0A3B3ITJ4 [189-213]; A0A384N6C7 [278-302]		Heterogeneous nuclear ribonucleoprotein L (Fragment) OS=Homo sapiens OX=9606 GN=HNRNPL PE=1 SV=1 Epididymis secretory sperm binding protein OS=Homo sapiens OX=9606 PE=2 SV=1	0	3192.49	0.613	0.782	1.275	-0.71	-0.36	0.35	429.3	700.4	549.3				429.3	700.4	549.3	Shared	High	High	High	High	0.000436	1.1e-10	6.52
FALSE	High	[K].NDPPMEAAGFTAQVIILNHPGQISAGYAPVLDCHTAHIACK.[FS]	2xCarbamidomethyl [C33; C40]; 1xDeamidated [Q22]; 1xOxidation [M5]; 1xTMT6plex [K41]; 1xTMT6plex [N-Term]	2.06349e-08	0.000428567	1	38	1	Q6IPT9	Q6IPT9 [331-371]		Elongation factor 1-alpha OS=Homo sapiens OX=9606 GN=EEF1A1 PE=2 SV=1	0	4860.43	0.649	0.631	0.973	-0.62	-0.66	-0.04	218.7	337.2	346.6				218.7	337.2	346.6		High	High	High	High	0.000436	1.242e-08	6.59
FALSE	High	[K].NDPPMEAAGFTAQVIILNHPGQISAGYAPVLDCHTAHIACK.[FS]	2xCarbamidomethyl [C33; C40]; 1xOxidation [M5]; 1xTMT6plex [K41]; 1xTMT6plex [N-Term]	6.81052e-07	0.000428567	1	38	1	Q6IPT9	Q6IPT9 [331-371]		Elongation factor 1-alpha OS=Homo sapiens OX=9606 GN=EEF1A1 PE=2 SV=1	0	4859.45	0.59	0.507	0.858	-0.76	-0.98	-0.22	159.6	270.3	314.9				159.6	270.3	314.9		High	High	High	High	0.000436	4.512e-07	4.85
FALSE	High	[K].NEGSESAPEGQAQQR.[R]	1xTMT6plex [N-Term]	7.18702e-08	0.000428567	1	6	1	P67809	P67809 [171-185]		Y-box-binding protein 1 OS=Homo sapiens OX=9606 GN=YBX1 PE=1 SV=3	0	1816.86																Excluded by Method	High	High	High	High	0.000436	4.477e-08	5.1
FALSE	High	[K].NDPPMEAAGFTAQVIILNHPGQISAGYAPVLDCHTAHIACK.[FS]	2xCarbamidomethyl [C33; C40]; 1xDeamidated [Q22]; 1xTMT6plex [K41]; 1xTMT6plex [N-Term]	8.13166e-08	0.000428567	1	38	1	Q6IPT9	Q6IPT9 [331-371]		Elongation factor 1-alpha OS=Homo sapiens OX=9606 GN=EEF1A1 PE=2 SV=1	0	4844.44	0.509	0.509	0.999	-0.97	-0.97	0	183.9	361.1	361.3				183.9	361.1	361.3		High	High	High	High	0.000436	5.084e-08	6.81
FALSE	High	[K].NDITAWQECVNNSMAQLEHQAVR.[I]	1xCarbamidomethyl [C9]; 1xTMT6plex [N-Term]	7.79246e-06	0.000428567	1	2	1	B2R7W3	B2R7W3 [98-120]		Pre-mRNA-splicing factor SPF27 OS=Homo sapiens OX=9606 GN=BCAS2 PE=2 SV=1	0	2943.4	1.894	1.63	0.861	0.92	0.7	-0.22	104	54.9	63.8				104	54.9	63.8		High	High	High	High	0.000436	5.531e-06	6.03
FALSE	High	[K].NDLSICGTLHSVDQYLNIK.[L]	1xCarbamidomethyl [C6]; 1xTMT6plex [K19]; 1xTMT6plex [N-Term]	7.42441e-08	0.000428567	1	1	1	Q9Y333	Q9Y333 [21-39]		U6 snRNA-associated Sm-like protein LSm2 OS=Homo sapiens OX=9606 GN=LSM2 PE=1 SV=1	0	2648.41	0.999	0.83	0.831	0	-0.27	-0.27	223.2	223.5	268.8				223.2	223.5	268.8		High	High	High	High	0.000436	4.638e-08	5.51
FALSE	High	[K].NDKSEEEQSSSSVK.[K]	1xDeamidated [N1]; 2xTMT6plex [K3; K14]; 1xTMT6plex [N-Term]	1.34759e-06	0.000428567	2	14	1	B4DY08; P07910	B4DY08 [217-230]; P07910 [230-243]		Heterogeneous nuclear ribonucleoprotein C OS=Homo sapiens OX=9606 GN=HNRNPC PE=1 SV=1 Heterogeneous nuclear ribonucleoproteins C1/C2 OS=Homo sapiens OX=9606 GN=HNRNPC PE=1 SV=4	1	2242.17	3.878	0.949	0.245	1.96	-0.08	-2.03	1619.1	417.5	1706.5				1619.1	417.5	1706.5	Shared	High	High	High	High	0.000436	9.081e-07	5.34
FALSE	High	[K].NDKSEEEQSSSSVK.[K]	2xTMT6plex [K3; K14]; 1xTMT6plex [N-Term]	8.06435e-07	0.000428567	2	14	2	B4DY08; P07910	B4DY08 [217-230]; P07910 [230-243]		Heterogeneous nuclear ribonucleoprotein C OS=Homo sapiens OX=9606 GN=HNRNPC PE=1 SV=1 Heterogeneous nuclear ribonucleoproteins C1/C2 OS=Homo sapiens OX=9606 GN=HNRNPC PE=1 SV=4	1	2241.18	0.948	1.095	1.155	-0.08	0.13	0.21	806.3	850.3	736.5				806.3	850.3	736.5	Shared	High	High	High	High	0.000436	5.354e-07	4.06
FALSE	High	[K].NDKESEAQISWFAPEDHGYGTEVSTK.[N]	2xTMT6plex [K3; K26]; 1xTMT6plex [N-Term]	6.55005e-07	0.000428567	1	5	1	Q9H2U1	Q9H2U1 [106-131]		ATP-dependent DNA/RNA helicase DHX36 OS=Homo sapiens OX=9606 GN=DHX36 PE=1 SV=2	1	3612.81	1.06	0.913	0.861	0.08	-0.13	-0.22	239	225.4	261.8				239	225.4	261.8		High	High	High	High	0.000436	4.344e-07	6.41
FALSE	High	[R].NDGAAILAAVSSIAQK.[I]	1xTMT6plex [K16]; 1xTMT6plex [N-Term]	7.93328e-05	0.000428567	1	7	1	P28331	P28331 [484-499]		NADH-ubiquinone oxidoreductase 75 kDa subunit, mitochondrial OS=Homo sapiens OX=9606 GN=NDUFS1 PE=1 SV=3	0	1987.16	0.661	0.49	0.742	-0.6	-1.03	-0.43	71.8	108.7	146.4				71.8	108.7	146.4		High	High	High	High	0.000436	5.993e-05	3.13
FALSE	High	[K].NDFTEEEEAQVR.[K]	1xTMT6plex [N-Term]	1.0508e-05	0.000428567	1	3	1	E5RI56	E5RI56 [177-188]		S-phase kinase-associated protein 1 OS=Homo sapiens OX=9606 PE=3 SV=2	0	1695.8																Excluded by Method	High	High	High	High	0.000436	7.51e-06	3.99
FALSE	High	[R].NDFQLIGIQDGYLSLLQDSGEVR.[E]	1xTMT6plex [N-Term]	4.14394e-09	0.000428567	1	4	1	I3L397	I3L397 [87-109]		Eukaryotic translation initiation factor 5A (Fragment) OS=Homo sapiens OX=9606 GN=EIF5A PE=1 SV=8	0	2809.46	1.128	1.215	1.077	0.17	0.28	0.11	227.8	202	187.5				227.8	202	187.5		High	High	High	High	0.000436	2.398e-09	8
FALSE	High	[R].NCYPSPLNYYNFPK.[S]	1xCarbamidomethyl [C2]; 1xTMT6plex [K14]; 1xTMT6plex [N-Term]	5.3711e-05	0.000428567	1	3	1	P53582	P53582 [178-191]		Methionine aminopeptidase 1 OS=Homo sapiens OX=9606 GN=METAP1 PE=1 SV=2	0	2235.13																Excluded by Method	High	High	High	High	0.000436	4.01e-05	3.68
FALSE	High	[K].NCTYTQVQTR.[S]	1xCarbamidomethyl [C2]; 1xTMT6plex [N-Term]	0.000102225	0.000428567	1	9	1	A0A1W2PRL9	A0A1W2PRL9 [249-258]		Transcription elongation factor OS=Homo sapiens OX=9606 GN=TCEA1 PE=1 SV=1	0	1499.75																Excluded by Method	High	High	High	High	0.000436	7.744e-05	2.9
FALSE	High	[R].NCTIVSPDAGGAK.[SR]	1xCarbamidomethyl [C2]; 1xTMT6plex [K13]; 1xTMT6plex [N-Term]	3.60215e-07	0.000428567	1	9	1	B1ALA9	B1ALA9 [131-143]		Phosphoribosyl pyrophosphate synthetase 1 OS=Homo sapiens OX=9606 GN=PRPS1 PE=1 SV=2	0	1747.94	0.695	0.691	0.995	-0.52	-0.53	-0.01	325.3	468	470.5				325.3	468	470.5		High	High	High	High	0.000436	2.349e-07	3.93
FALSE	High	[K].NCSETQYESK.[V]	1xCarbamidomethyl [C2]; 1xTMT6plex [K10]; 1xTMT6plex [N-Term]	3.19316e-05	0.000428567	1	3	1	P61981	P61981 [111-120]		14-3-3 protein gamma OS=Homo sapiens OX=9606 GN=YWHAG PE=1 SV=2	0	1703.83	1.034	0.615	0.595	0.05	-0.7	-0.75	367.5	355.4	597.1				367.5	355.4	597.1		High	High	High	High	0.000436	2.356e-05	3.67
FALSE	High	[K].NDPPMEAAGFTAQVIILNHPGQISAGYAPVLDCHTAHIACK.[FS]	2xCarbamidomethyl [C33; C40]; 1xTMT6plex [K41]; 1xTMT6plex [N-Term]	1.23619e-05	0.000428567	1	38	1	Q6IPT9	Q6IPT9 [331-371]		Elongation factor 1-alpha OS=Homo sapiens OX=9606 GN=EEF1A1 PE=2 SV=1	0	4843.45																Excluded by Method	High	High	High	High	0.000436	8.872e-06	4.47
FALSE	High	[R].NELEIPGQYDGR.[G]	1xTMT6plex [N-Term]	2.8591e-05	0.000428567	1	3	1	P78527	P78527 [3697-3708]		DNA-dependent protein kinase catalytic subunit OS=Homo sapiens OX=9606 GN=PRKDC PE=1 SV=3	0	1619.82	0.941	0.683	0.725	-0.09	-0.55	-0.46	310.6	329.9	454.9				310.6	329.9	454.9		High	High	High	High	0.000436	2.095e-05	3.59
FALSE	High	[R].NELESYAYSLK.[N]	1xTMT6plex [K11]; 1xTMT6plex [N-Term]	9.71955e-06	0.000428567	1	3	1	V9HWB4	V9HWB4 [563-573]		78 kDa glucose-regulated protein OS=Homo sapiens OX=9606 GN=HEL-S-89n PE=2 SV=1	0	1774.96																Excluded by Method	High	High	High	High	0.000436	6.928e-06	5.07
FALSE	High	[K].NELMYQLEQDHDLQAILQER.[E]	1xTMT6plex [N-Term]	2.26828e-10	0.000428567	1	3	1	Q08211	Q08211 [366-385]		ATP-dependent RNA helicase A OS=Homo sapiens OX=9606 GN=DHX9 PE=1 SV=4	0	2715.36	1.02	1.27	1.246	0.03	0.35	0.32	459.9	451	362				459.9	451	362		High	High	High	High	0.000436	1.21e-10	6.01
FALSE	High	[R].NFSGTASTSLLGPPPGLLTPPVATELSQNAR.[H]	1xTMT6plex [N-Term]	2.73193e-05	0.000428567	1	6	1	Q8N163	Q8N163 [17-47]		Cell cycle and apoptosis regulator protein 2 OS=Homo sapiens OX=9606 GN=CCAR2 PE=1 SV=2	0	3322.78	0.652	0.605	0.928	-0.62	-0.73	-0.11	15.9	24.4	26.3				15.9	24.4	26.3		High	High	High	High	0.000436	2.007e-05	4.68
FALSE	High	[R].NFSDNQLQEGK.[N]	1xTMT6plex [K11]; 1xTMT6plex [N-Term]	9.53186e-06	0.000428567	1	3	1	X6RJP6	X6RJP6 [161-171]		Transgelin 2 (Fragment) OS=Homo sapiens OX=9606 GN=TAGLN2 PE=1 SV=1	0	1737.92	0.826	0.864	1.045	-0.28	-0.21	0.06	186.4	225.6	215.8				186.4	225.6	215.8		High	High	High	High	0.000436	6.799e-06	3.48
FALSE	High	[R].NFQPVIIFSFSK.[K]	1xTMT6plex [K12]; 1xTMT6plex [N-Term]	0.000461782	0.000428567	1	3	1	P42285	P42285 [385-396]		Exosome RNA helicase MTR4 OS=Homo sapiens OX=9606 GN=MTREX PE=1 SV=3	0	1885.1																Excluded by Method	High	High	High	High	0.000436	0.0003647	2.89
FALSE	High	[K].NFQNIFPPSATLHLSNIPPSVSEEDLK.[V]	1xTMT6plex [K27]; 1xTMT6plex [N-Term]	3.85102e-08	0.000428567	1	7	3	P26599-1	P26599-1 [445-471]		Isoform 2 of Polypyrimidine tract-binding protein 1 OS=Homo sapiens OX=9606 GN=PTBP1	0	3452.85	0.848	1.035	1.219	-0.24	0.05	0.29	440.7	519.5	426				440.7	519.5	426		High	High	High	High	0.000436	2.367e-08	4.58
FALSE	High	[K].NFQNIFPPSATLHLSNIPPSVAEEDLR.[T]	1xTMT6plex [N-Term]	0.000575911	0.000428567	1	11	1	A0A7I2RVZ4	A0A7I2RVZ4 [454-480]		Polypyrimidine tract binding protein 2 OS=Homo sapiens OX=9606 GN=PTBP2 PE=1 SV=1	0	3235.69	0.747	0.901	1.205	-0.42	-0.15	0.27	36.4	48.7	40.4				36.4	48.7	40.4		High	High	High	High	0.000436	0.0004583	3.93
FALSE	High	[K].NFPNAIEHTLQWAR.[D]	1xTMT6plex [N-Term]	1.09454e-06	0.000428567	1	4	1	P22314	P22314 [636-649]		Ubiquitin-like modifier-activating enzyme 1 OS=Homo sapiens OX=9606 GN=UBA1 PE=1 SV=3	0	1926.02																Excluded by Method	High	High	High	High	0.000436	7.351e-07	4.63
FALSE	High	[K].NFLYAWCGK.[R]	1xCarbamidomethyl [C7]; 1xTMT6plex [K9]; 1xTMT6plex [N-Term]	0.000349217	0.000428567	1	3	1	Q08211	Q08211 [6-14]		ATP-dependent RNA helicase A OS=Homo sapiens OX=9606 GN=DHX9 PE=1 SV=4	0	1616.87	0.991	1.324	1.335	-0.01	0.4	0.42	953.2	961.4	720.2				953.2	961.4	720.2		High	High	High	High	0.000436	0.0002739	3.7
FALSE	High	[R].NFIVWLEDQK.[I]	1xTMT6plex [K10]; 1xTMT6plex [N-Term]	0.000294925	0.000428567	1	4	1	Q549M8	Q549M8 [27-36]		RNA transcription, translation and transport factor protein OS=Homo sapiens OX=9606 GN=C14orf166 PE=2 SV=1	0	1749.99	0.945	0.748	0.792	-0.08	-0.42	-0.34	400.3	423.8	535.1				400.3	423.8	535.1		High	High	High	High	0.000436	0.0002304	3.96
FALSE	High	[K].NFIQYFHK.[T]	1xTMT6plex [K8]; 1xTMT6plex [N-Term]	0.00027103	0.000428567	1	9	1	Q9Y262	Q9Y262 [54-61]		Eukaryotic translation initiation factor 3 subunit L OS=Homo sapiens OX=9606 GN=EIF3L PE=1 SV=1	0	1554.88	0.801	0.647	0.808	-0.32	-0.63	-0.31	506.8	632.7	783.3				506.8	632.7	783.3		High	High	High	High	0.000436	0.0002114	3.25
FALSE	High	[R].NFILDQTNVSAAAQR.[R]	1xTMT6plex [N-Term]	1.35884e-07	0.000428567	2	17	1	Q00839; B4DLR3	Q00839 [576-590]; B4DLR3 [535-549]		Heterogeneous nuclear ribonucleoprotein U OS=Homo sapiens OX=9606 GN=HNRNPU PE=1 SV=6 cDNA FLJ54020, highly similar to Heterogeneous nuclear ribonucleoprotein U OS=Homo sapiens OX=9606 PE=2 SV=1	0	1877.01	0.853	0.786	0.921	-0.23	-0.35	-0.12	160.3	187.9	204				160.3	187.9	204	Shared	High	High	High	High	0.000436	8.605e-08	5.11
FALSE	High	[R].NFILDQCNVYNSGQR.[R]	1xCarbamidomethyl [C7]; 1xTMT6plex [N-Term]	3.76302e-06	0.000428567	1	2	2	Q1KMD3	Q1KMD3 [532-546]		Heterogeneous nuclear ribonucleoprotein U-like protein 2 OS=Homo sapiens OX=9606 GN=HNRNPUL2 PE=1 SV=1	0	2057.01																No Quan Values	High	High	High	High	0.000436	2.617e-06	4.91
FALSE	High	[R].NFGSYVTHETK.[H]	1xTMT6plex [K11]; 1xTMT6plex [N-Term]	0.000128342	0.000428567	1	2	1	Q6FGH9	Q6FGH9 [61-71]		Dynein light chain OS=Homo sapiens OX=9606 GN=DNCL1 PE=2 SV=1	0	1740.93	1.282	0.848	0.662	0.36	-0.24	-0.6	1224.1	955	1443.6				1224.1	955	1443.6		High	High	High	High	0.000436	9.822e-05	3.12
FALSE	High	[K].NFGEEVDDESLKELFSQFGK.[T]	2xTMT6plex [K12; K20]; 1xTMT6plex [N-Term]	6.84261e-06	0.000428567	1	11	1	Q6IQ30	Q6IQ30 [197-216]		Polyadenylate-binding protein OS=Homo sapiens OX=9606 GN=PABPC4 PE=2 SV=1	1	3005.57	1.012	0.825	0.815	0.02	-0.28	-0.3	590.6	583.4	716.1				590.6	583.4	716.1		High	High	High	High	0.000436	4.837e-06	2.81
FALSE	High	[R].NFEHLIPDAPELIHDFLVNEK.[D]	1xTMT6plex [K21]; 1xTMT6plex [N-Term]	5.05056e-07	0.000428567	1	2	1	P53618	P53618 [165-185]		Coatomer subunit beta OS=Homo sapiens OX=9606 GN=COPB1 PE=1 SV=3	0	2948.59	0.661	0.464	0.702	-0.6	-1.11	-0.51	297.9	451	642				297.9	451	642		High	High	High	High	0.000436	3.318e-07	4.78
FALSE	High	[K].NFDVGHVPIR.[L]	1xTMT6plex [N-Term]	4.19552e-05	0.000428567	1	6	1	F8VQZ7	F8VQZ7 [385-394]		Methionine aminopeptidase 2 OS=Homo sapiens OX=9606 GN=METAP2 PE=1 SV=1	0	1382.77	0.732	0.92	1.257	-0.45	-0.12	0.33	692.8	946.6	752.8				692.8	946.6	752.8		High	High	High	High	0.000436	3.12e-05	3.17
FALSE	High	[R].NFDEALVDYFCDEFK.[T]	1xCarbamidomethyl [C11]; 1xTMT6plex [K15]; 1xTMT6plex [N-Term]	1.17356e-05	0.000428567	1	7	1	A0A140VKE7	A0A140VKE7 [235-249]		Testis tissue sperm-binding protein Li 64n OS=Homo sapiens OX=9606 PE=2 SV=1	0	2370.14	0.816	0.606	0.743	-0.29	-0.72	-0.43	141.7	173.6	233.7				141.7	173.6	233.7		High	High	High	High	0.000436	8.424e-06	4.46
FALSE	High	[K].NFAVIYLVDITEVPDFNK.[M]	1xTMT6plex [K18]; 1xTMT6plex [N-Term]	2.4943e-05	0.000428567	1	3	1	P83876	P83876 [54-71]		Thioredoxin-like protein 4A OS=Homo sapiens OX=9606 GN=TXNL4A PE=1 SV=1	0	2555.42																Excluded by Method	High	High	High	High	0.000436	1.825e-05	4.18
FALSE	High	[R].NFADIDDSWK.[S]	1xTMT6plex [K10]; 1xTMT6plex [N-Term]	8.57692e-05	0.000428567	1	7	1	A0A3B3IUC4	A0A3B3IUC4 [269-278]		Alpha-galactosidase OS=Homo sapiens OX=9606 GN=GLA PE=1 SV=1	0	1668.86																Excluded by Method	High	High	High	High	0.000436	6.486e-05	2.85
FALSE	High	[R].NFAADHFNQEILPVFLNANR.[N]	1xTMT6plex [N-Term]	2.06579e-05	0.000428567	1	6	1	Q6PI48	Q6PI48 [389-408]		Aspartate--tRNA ligase, mitochondrial OS=Homo sapiens OX=9606 GN=DARS2 PE=1 SV=1	0	2559.33	0.731	0.702	0.961	-0.45	-0.51	-0.06	179.2	245.3	255.3				179.2	245.3	255.3		High	High	High	High	0.000436	1.502e-05	4.14
FALSE	High	[R].NEVSFVIHNLPVLAK.[M]	1xTMT6plex [K15]; 1xTMT6plex [N-Term]	8.14227e-05	0.000428567	1	4	1	P49903	P49903 [284-298]		Selenide, water dikinase 1 OS=Homo sapiens OX=9606 GN=SEPHS1 PE=1 SV=2	0	2138.27	0.851	0.829	0.974	-0.23	-0.27	-0.04	348.2	409.3	420.1				348.2	409.3	420.1		High	High	High	High	0.000436	6.159e-05	3.59
FALSE	High	[K].NETLGGTCLNVGCIPSK.[A]	2xCarbamidomethyl [C8; C13]; 1xTMT6plex [K17]; 1xTMT6plex [N-Term]	1.53466e-06	0.000428567	1	5	1	B4DFL1	B4DFL1 [23-39]		Dihydrolipoyl dehydrogenase OS=Homo sapiens OX=9606 PE=2 SV=1	0	2278.19																Excluded by Method	High	High	High	High	0.000436	1.037e-06	4.21
FALSE	High	[K].NETDEDGWTTVR.[R]	1xTMT6plex [N-Term]	0.000189565	0.000428567	1	4	1	J9R021	J9R021 [1370-1381]		Eukaryotic translation initiation factor 3 subunit A OS=Homo sapiens OX=9606 GN=eIF3a PE=2 SV=1	0	1651.78																Excluded by Method	High	High	High	High	0.000436	0.000146	2.89
FALSE	High	[R].NENQLIIFADDTYPR.[W]	1xTMT6plex [N-Term]	9.75467e-08	0.000428567	1	5	1	Q15393	Q15393 [1017-1031]		Splicing factor 3B subunit 3 OS=Homo sapiens OX=9606 GN=SF3B3 PE=1 SV=4	0	2038.04																Excluded by Method	High	High	High	High	0.000436	6.132e-08	5.42
FALSE	High	[K].NENPVDYTVQIPPSTTYAITPMK.[R]	1xTMT6plex [K23]; 1xTMT6plex [N-Term]	0.000140571	0.000428567	1	13	1	Q12906-7	Q12906-7 [349-371]		Isoform 7 of Interleukin enhancer-binding factor 3 OS=Homo sapiens OX=9606 GN=ILF3	0	3037.6																Excluded by Method	High	High	High	High	0.000436	0.0001078	5.03
FALSE	High	[K].NENLAANFLLSQNFDDE.[-]	1xTMT6plex [N-Term]	4.68574e-05	0.000428567	1	6	1	A8K1J3	A8K1J3 [346-362]		UV excision repair protein RAD23 OS=Homo sapiens OX=9606 PE=2 SV=1	0	2183.05	1.058	1.255	1.186	0.08	0.33	0.25	107.4	101.5	85.6				107.4	101.5	85.6		High	High	High	High	0.000436	3.492e-05	2.77
FALSE	High	[K].NENLAANFLLQQNFDED.[-]	1xTMT6plex [N-Term]	1.8443e-07	0.000428567	1	4	1	P54727	P54727 [393-409]		UV excision repair protein RAD23 homolog B OS=Homo sapiens OX=9606 GN=RAD23B PE=1 SV=1	0	2224.07	1.278	0.807	0.631	0.35	-0.31	-0.66	124	97	153.7				124	97	153.7		High	High	High	High	0.000436	1.178e-07	3.34
FALSE	High	[K].NELMYQLEQDHDLQAILQER.[E]	1xOxidation [M4]; 1xTMT6plex [N-Term]	4.14836e-06	0.000428567	1	3	3	Q08211	Q08211 [366-385]		ATP-dependent RNA helicase A OS=Homo sapiens OX=9606 GN=DHX9 PE=1 SV=4	0	2731.36	1.024	1.067	1.042	0.03	0.09	0.06	189.1	184.7	177.3				189.1	184.7	177.3		High	High	High	High	0.000436	2.891e-06	5
FALSE	High	[K].NFVVVMVTKPK.[A]	2xTMT6plex [K9; K11]; 1xTMT6plex [N-Term]	9.91092e-06	0.000428567	1	7	1	P54727	P54727 [68-78]		UV excision repair protein RAD23 homolog B OS=Homo sapiens OX=9606 GN=RAD23B PE=1 SV=1	0	1949.22																Excluded by Method	High	High	High	High	0.000436	7.072e-06	3.77
FALSE	High	[R].LQGINCGPDFTPSFANLGR.[T]	1xCarbamidomethyl [C6]; 1xTMT6plex [N-Term]	0.000258975	0.000428567	1	22	1	Q04637	Q04637 [657-675]		Eukaryotic translation initiation factor 4 gamma 1 OS=Homo sapiens OX=9606 GN=EIF4G1 PE=1 SV=4	0	2293.16	0.607	0.488	0.803	-0.72	-1.04	-0.32	118.1	194.5	242.1				118.1	194.5	242.1		High	High	High	High	0.000436	0.0002016	4.18
FALSE	High	[R].LYHDIAQQAFK.[F]	1xTMT6plex [K11]; 1xTMT6plex [N-Term]	0.000509047	0.000428567	1	8	1	J9R021	J9R021 [173-183]		Eukaryotic translation initiation factor 3 subunit A OS=Homo sapiens OX=9606 GN=eIF3a PE=2 SV=1	0	1792.02	0.704	0.647	0.919	-0.51	-0.63	-0.12	226.4	321.5	350				226.4	321.5	350		High	High	High	High	0.000436	0.0004027	3.52
FALSE	High	[K].LYGPTNFSPIINHVAR.[F]	1xTMT6plex [N-Term]	2.74165e-07	0.000428567	1	1	1	O75131	O75131 [391-406]		Copine-3 OS=Homo sapiens OX=9606 GN=CPNE3 PE=1 SV=1	0	2028.12																Excluded by Method	High	High	High	High	0.000436	1.769e-07	5.7
FALSE	High	[R].LTAIDILTTCAADIQR.[Q]	1xCarbamidomethyl [C10]; 1xTMT6plex [N-Term]	7.93328e-05	0.000428567	1	6	1	O75643	O75643 [1571-1586]		U5 small nuclear ribonucleoprotein 200 kDa helicase OS=Homo sapiens OX=9606 GN=SNRNP200 PE=1 SV=2	0	2004.1	0.603	0.638	1.057	-0.73	-0.65	0.08	99.3	164.6	155.7				99.3	164.6	155.7		High	High	High	High	0.000436	5.998e-05	3.81
FALSE	High	[K].LTAELIEQAAQYTNAVR.[D]	1xTMT6plex [N-Term]	2.43455e-06	0.000428567	1	7	1	P09661	P09661 [4-20]		U2 small nuclear ribonucleoprotein A' OS=Homo sapiens OX=9606 GN=SNRPA1 PE=1 SV=2	0	2120.15	0.755	0.768	1.018	-0.41	-0.38	0.03	145.4	192.7	189.3				145.4	192.7	189.3		High	High	High	High	0.000436	1.673e-06	5.54
FALSE	High	[R].LSWLDGSGLGFSLEYPTISLHALSR.[D]	1xTMT6plex [N-Term]	5.4347e-08	0.000428567	1	4	1	P54105	P54105 [44-68]		Methylosome subunit pICln OS=Homo sapiens OX=9606 GN=CLNS1A PE=1 SV=1	0	2948.57	0.401	0.43	1.071	-1.32	-1.22	0.1	48.3	120.3	112.3				48.3	120.3	112.3		High	High	High	High	0.000436	3.37e-08	6.65
FALSE	High	[R].ISVYYNEATGGK.[Y]	1xTMT6plex [K12]; 1xTMT6plex [N-Term]	5.27613e-06	0.000428567	1	8	1	A0A384NYT8	A0A384NYT8 [46-57]		Tubulin beta chain (Fragment) OS=Homo sapiens OX=9606 PE=2 SV=1	0	1759.96	0.401	0.304	0.759	-1.32	-1.72	-0.4	243.8	608.4	801.6				243.8	608.4	801.6		High	High	High	High	0.000436	3.701e-06	4.56
FALSE	High	[R].ISVLPAYLSYDAPWPVR.[K]	1xTMT6plex [N-Term]	0.000287357	0.000428567	1	2	1	Q10570	Q10570 [998-1014]		Cleavage and polyadenylation specificity factor subunit 1 OS=Homo sapiens OX=9606 GN=CPSF1 PE=1 SV=2	0	2176.2	0.736	0.684	0.93	-0.44	-0.55	-0.11	50.5	68.6	73.8				50.5	68.6	73.8		High	High	High	High	0.000436	0.0002239	3.73
FALSE	High	[R].LSVLGAITSVQQR.[L]	1xTMT6plex [N-Term]	5.3363e-05	0.000428567	1	6	1	B7Z7P8	B7Z7P8 [55-67]		Eukaryotic peptide chain release factor subunit 1 OS=Homo sapiens OX=9606 GN=ETF1 PE=1 SV=1	0	1600.96	0.767	0.835	1.088	-0.38	-0.26	0.12	126.4	164.7	151.4				126.4	164.7	151.4		High	High	High	High	0.000436	3.987e-05	4
FALSE	High	[R].LSVGLEDEEDLLEDLDQALK.[A]	1xTMT6plex [K20]; 1xTMT6plex [N-Term]	0.000382477	0.000428567	1	3	1	P32929	P32929 [376-395]		Cystathionine gamma-lyase OS=Homo sapiens OX=9606 GN=CTH PE=1 SV=3	0	2702.44	0.722	0.281	0.389	-0.47	-1.83	-1.36	29.1	40.3	103.5				29.1	40.3	103.5		High	High	High	High	0.000436	0.0003003	4.93
FALSE	High	[R].LSVEEAVAAGVVGGEIQEK.[L]	1xTMT6plex [K19]; 1xTMT6plex [N-Term]	1.07341e-06	0.000428567	1	2	1	P58107	P58107 [2281-2299]; [2817-2835]; [3348-3366]; [3882-3900]; [4416-4434]; [4949-4967]		Epiplakin OS=Homo sapiens OX=9606 GN=EPPK1 PE=1 SV=3	0	2343.32	1.038	1.387	1.335	0.05	0.47	0.42	342.2	329.6	246.8				342.2	329.6	246.8		High	High	High	High	0.000436	7.188e-07	4.08
FALSE	High	[K].LSVACFYGGTPYGGQFER.[M]	1xCarbamidomethyl [C5]; 1xTMT6plex [N-Term]	2.01998e-07	0.000428567	1	6	1	Q9NR30	Q9NR30 [287-304]		Nucleolar RNA helicase 2 OS=Homo sapiens OX=9606 GN=DDX21 PE=1 SV=5	0	2238.09																No Quan Values	High	High	High	High	0.000436	1.292e-07	3.25
FALSE	High	[R].ISTLTIEEGNLDIQRPK.[R]	1xTMT6plex [K17]; 1xTMT6plex [N-Term]	1.22908e-09	0.000428567	1	5	1	Q12972	Q12972 [177-193]		Nuclear inhibitor of protein phosphatase 1 OS=Homo sapiens OX=9606 GN=PPP1R8 PE=1 SV=2	0	2385.38																No Quan Values	High	High	High	High	0.000436	6.847e-10	4.77
FALSE	High	[K].ISTLPQLNSALVQDLAK.[A]	1xTMT6plex [K17]; 1xTMT6plex [N-Term]	0.00038748	0.000428567	1	2	1	P14635	P14635 [412-428]		G2/mitotic-specific cyclin-B1 OS=Homo sapiens OX=9606 GN=CCNB1 PE=1 SV=1	0	2269.35	0.8	1.229	1.536	-0.32	0.3	0.62	262.9	328.5	213.9				262.9	328.5	213.9		High	High	High	High	0.000436	0.000305	2.89
FALSE	High	[K].LSTIALALGVER.[T]	1xTMT6plex [N-Term]	0.000171954	0.000428567	1	13	1	B4DDF7	B4DDF7 [35-46]		cDNA FLJ53296, highly similar to Serine/threonine-protein phosphatase 2A 65 kDa regulatory subunit A alpha isoform OS=Homo sapiens OX=9606 PE=2 SV=1	0	1471.9	0.78	0.576	0.739	-0.36	-0.79	-0.44	178.1	228.4	309				178.1	228.4	309		High	High	High	High	0.000436	0.0001321	2.9
FALSE	High	[K].LTALDYHNPAGFNCK.[D]	1xCarbamidomethyl [C14]; 1xTMT6plex [K15]; 1xTMT6plex [N-Term]	1.14549e-06	0.000428567	1	4	1	Q549M8	Q549M8 [6-20]		RNA transcription, translation and transport factor protein OS=Homo sapiens OX=9606 GN=C14orf166 PE=2 SV=1	0	2179.14	0.841	0.687	0.817	-0.25	-0.54	-0.29	654.8	778.6	953.1				654.8	778.6	953.1		High	High	High	High	0.000436	7.729e-07	3.78
FALSE	High	[K].LSSWDQAETPGHTPSLR.[W]	1xTMT6plex [N-Term]	5.17425e-06	0.000428567	1	5	1	O75533	O75533 [215-231]		Splicing factor 3B subunit 1 OS=Homo sapiens OX=9606 GN=SF3B1 PE=1 SV=3	0	2111.07	1.839	1.64	0.892	0.88	0.71	-0.17	338.2	183.9	206.2				338.2	183.9	206.2		High	High	High	High	0.000436	3.617e-06	4.65
FALSE	High	[K].ISSLLEEQFQQGK.[L]	1xTMT6plex [K13]; 1xTMT6plex [N-Term]	8.64645e-06	0.000428567	1	3	1	Q5JR94	Q5JR94 [158-170]		40S ribosomal protein S8 OS=Homo sapiens OX=9606 GN=RPS8 PE=2 SV=1	0	1965.11	0.711	0.604	0.85	-0.49	-0.73	-0.23	385	541.5	637				385	541.5	637		High	High	High	High	0.000436	6.144e-06	4.28
FALSE	High	[R].LSSEMNTSTVNSAR.[E]	1xTMT6plex [N-Term]	5.4347e-08	0.000428567	1	5	1	P20700	P20700 [277-290]		Lamin-B1 OS=Homo sapiens OX=9606 GN=LMNB1 PE=1 SV=2	0	1725.86	1.01	0.947	0.938	0.01	-0.08	-0.09	115.3	114.2	121.7				115.3	114.2	121.7		High	High	High	High	0.000436	3.367e-08	4.34
FALSE	High	[K].LSQNNFALGYK.[A]	1xTMT6plex [K11]; 1xTMT6plex [N-Term]	8.87418e-06	0.000428567	1	2	1	Q9Y277	Q9Y277 [164-174]		Voltage-dependent anion-selective channel protein 3 OS=Homo sapiens OX=9606 GN=VDAC3 PE=1 SV=1	0	1712.97																Excluded by Method	High	High	High	High	0.000436	6.325e-06	3.91
FALSE	High	[R].LSQELEYLTEDVKR.[L]	1xTMT6plex [K13]; 1xTMT6plex [N-Term]	5.77873e-06	0.000428567	1	4	1	P12270	P12270 [134-147]		Nucleoprotein TPR OS=Homo sapiens OX=9606 GN=TPR PE=1 SV=3	1	2181.22																Excluded by Method	High	High	High	High	0.000436	4.068e-06	4.05
FALSE	High	[R].LSPQAVNSIAK.[R]	1xTMT6plex [K11]; 1xTMT6plex [N-Term]	5.14073e-06	0.000428567	1	4	1	P30626	P30626 [136-146]		Sorcin OS=Homo sapiens OX=9606 GN=SRI PE=1 SV=1	0	1585.97	0.723	0.495	0.685	-0.47	-1.01	-0.55	402.4	556.6	812.5				402.4	556.6	812.5		High	High	High	High	0.000436	3.592e-06	3.24
FALSE	High	[K].LSPPYSSPQEFAQDVGR.[M]	1xTMT6plex [N-Term]	0.000402885	0.000428567	1	4	1	B2R8R5	B2R8R5 [751-767]		cDNA, FLJ94025, highly similar to Homo sapiens tripartite motif-containing 28 (TRIM28), mRNA OS=Homo sapiens OX=9606 PE=2 SV=1	0	2107.07																Excluded by Method	High	High	High	High	0.000436	0.0003178	3.89
FALSE	High	[R].ISNLIVLHLR.[K]	1xTMT6plex [N-Term]	0.000239544	0.000428567	1	3	1	Q4ZG57	Q4ZG57 [687-696]		DNA replication licensing factor MCM6 (Fragment) OS=Homo sapiens OX=9606 GN=MCM6 PE=3 SV=1	0	1406.9	0.582	0.239	0.411	-0.78	-2.06	-1.28	146.7	252.2	613.3				146.7	252.2	613.3		High	High	High	High	0.000436	0.0001859	3.8
FALSE	High	[R].LSMSQLNEK.[E]	1xTMT6plex [K9]; 1xTMT6plex [N-Term]	0.000634836	0.000428567	1	1	1	Q08211	Q08211 [622-630]		ATP-dependent RNA helicase A OS=Homo sapiens OX=9606 GN=DHX9 PE=1 SV=4	0	1507.86	1.017	1.147	1.128	0.02	0.2	0.17	1016.1	998.7	885.6				1016.1	998.7	885.6		High	High	High	High	0.000436	0.000508	3.56
FALSE	High	[K].ISLQAIQQLVR.[K]	1xTMT6plex [N-Term]	0.000342474	0.000428567	1	4	1	O75694	O75694 [776-786]		Nuclear pore complex protein Nup155 OS=Homo sapiens OX=9606 GN=NUP155 PE=1 SV=1	0	1497.93																Excluded by Method	High	High	High	High	0.000436	0.0002686	2.66
FALSE	High	[K].ISIPVDISDSDMMLNIINSSITTK.[A]	1xTMT6plex [K24]; 1xTMT6plex [N-Term]	9.57913e-05	0.000428567	1	11	1	Q59H77	Q59H77 [172-195]		T-complex protein 1 subunit gamma (Fragment) OS=Homo sapiens OX=9606 PE=2 SV=1	0	3065.65																Excluded by Method	High	High	High	High	0.000436	7.269e-05	4.78
FALSE	High	[R].LSIPSLTCNPDKTDGPVFHSNTLER.[K]	1xCarbamidomethyl [C8]; 1xTMT6plex [K12]; 1xTMT6plex [N-Term]	2.89652e-05	0.000428567	1	4	1	Q4VCS5	Q4VCS5 [1040-1064]		Angiomotin OS=Homo sapiens OX=9606 GN=AMOT PE=1 SV=1	1	3256.7	0.946	1.316	1.391	-0.08	0.4	0.48	257	271.7	195.3				257	271.7	195.3		High	High	High	High	0.000436	2.133e-05	4.01
FALSE	High	[R].ISLPLPNFSSLNLR.[EG]	1xTMT6plex [N-Term]	0.000329378	0.000428567	1	3	1	P08670	P08670 [411-424]		Vimentin OS=Homo sapiens OX=9606 GN=VIM PE=1 SV=4	0	1800.06	1.259	1.906	1.514	0.33	0.93	0.6	120.1	95.4	63				120.1	95.4	63		High	High	High	High	0.000436	0.0002589	3.08
FALSE	High	[K].ISSIQSIVPALEIANAHR.[K]	1xTMT6plex [N-Term]	3.26755e-07	0.000428567	1	14	1	A0A7I2V599	A0A7I2V599 [251-268]		60 kDa heat shock protein, mitochondrial OS=Homo sapiens OX=9606 GN=HSPD1 PE=1 SV=1	0	2148.23																Excluded by Method	High	High	High	High	0.000436	2.129e-07	5.97
FALSE	High	[R].LSLNNGSITHLVIRPNGR.[V]	2xDeamidated [N5; N16]; 1xTMT6plex [N-Term]	4.80918e-05	0.000428567	1	2	1	Q96HS1	Q96HS1 [252-269]		Serine/threonine-protein phosphatase PGAM5, mitochondrial OS=Homo sapiens OX=9606 GN=PGAM5 PE=1 SV=2	0	2192.23	0.675	0.567	0.839	-0.57	-0.82	-0.25	80.4	119.1	141.9				80.4	119.1	141.9		High	High	High	High	0.000436	3.59e-05	3.08
FALSE	High	[R].LTAQVASLTSELTTLNATIQQQDQELAGLK.[Q]	1xTMT6plex [K30]; 1xTMT6plex [N-Term]	0.000602697	0.000428567	1	10	2	A0A024R5M9	A0A024R5M9 [496-525]		Nuclear mitotic apparatus protein 1, isoform CRA_a OS=Homo sapiens OX=9606 GN=NUMA1 PE=4 SV=1	0	3644.02	0.747	0.53	0.709	-0.42	-0.92	-0.5	75	100.4	141.6				75	100.4	141.6		High	High	High	High	0.000436	0.00048	3.5
FALSE	High	[K].LTDCVVMRDPASK.[R]	1xCarbamidomethyl [C4]; 1xTMT6plex [K13]; 1xTMT6plex [N-Term]	0.000233396	0.000428567	1	13	1	P22626	P22626 [47-59]		Heterogeneous nuclear ribonucleoproteins A2/B1 OS=Homo sapiens OX=9606 GN=HNRNPA2B1 PE=1 SV=2	1	1950.06																Excluded by Method	High	High	High	High	0.000436	0.0001812	2.79
FALSE	High	[K].ITLPVDFVTADKFDENAK.[T]	2xTMT6plex [K12; K18]; 1xTMT6plex [N-Term]	4.67162e-07	0.000428567	1	5	1	V9HWF4	V9HWF4 [280-297]		Phosphoglycerate kinase OS=Homo sapiens OX=9606 GN=HEL-S-68p PE=2 SV=1	1	2710.53	0.925	0.993	1.073	-0.11	-0.01	0.1	497.8	537.9	501.2				497.8	537.9	501.2		High	High	High	High	0.000436	3.062e-07	4.53
FALSE	High	[R].LTIIVSDPSHCNVLR.[A]	1xCarbamidomethyl [C11]; 1xTMT6plex [N-Term]	0.000189565	0.000428567	1	5	1	Q5VU11	Q5VU11 [99-113]		Ribonuclease P/MRP subunit p30 (Fragment) OS=Homo sapiens OX=9606 GN=RPP30 PE=1 SV=1	0	1953.08																Excluded by Method	High	High	High	High	0.000436	0.0001469	3.43
FALSE	High	[K].LTLIDPETLLPR.[L]	1xTMT6plex [N-Term]	0.000550313	0.000428567	1	5	1	Q86VP6	Q86VP6 [958-969]		Cullin-associated NEDD8-dissociated protein 1 OS=Homo sapiens OX=9606 GN=CAND1 PE=1 SV=2	0	1609.97	0.622	0.587	0.944	-0.69	-0.77	-0.08	19.9	32	33.9				19.9	32	33.9		High	High	High	High	0.000436	0.0004377	2.7
FALSE	High	[K].LTLHGLQQYYVK.[L]	1xTMT6plex [K12]; 1xTMT6plex [N-Term]	4.90388e-05	0.000428567	2	17	1	B4DX78; Q13838	B4DX78 [299-310]; Q13838 [257-268]		RNA helicase OS=Homo sapiens OX=9606 PE=2 SV=1 Spliceosome RNA helicase DDX39B OS=Homo sapiens OX=9606 GN=DDX39B PE=1 SV=1	0	1921.13	0.883	0.52	0.589	-0.18	-0.94	-0.76	360.3	408	692.9				360.3	408	692.9	Shared	High	High	High	High	0.000436	3.649e-05	2.92
FALSE	High	[K].ITIGQAPTEK.[G]	1xTMT6plex [K10]; 1xTMT6plex [N-Term]	6.69962e-05	0.000428567	1	11	1	B7Z809	B7Z809 [600-609]		C-1-tetrahydrofolate synthase, cytoplasmic OS=Homo sapiens OX=9606 PE=2 SV=1	0	1515.91																Excluded by Method	High	High	High	High	0.000436	5.044e-05	2.43
FALSE	High	[R].LTLEDLEDSWDR.[G]	1xTMT6plex [N-Term]	4.7163e-05	0.000428567	1	3	1	Q6P2Q9	Q6P2Q9 [1403-1414]		Pre-mRNA-processing-splicing factor 8 OS=Homo sapiens OX=9606 GN=PRPF8 PE=1 SV=2	0	1720.86	0.82	0.752	0.917	-0.29	-0.41	-0.13	141	172	187.6				141	172	187.6		High	High	High	High	0.000436	3.501e-05	3.14
FALSE	High	[K].ITLDNAYMEK.[C-]	1xTMT6plex [K10]; 1xTMT6plex [N-Term]	2.5935e-05	0.000428567	1	15	1	A0A8V8TNX9	A0A8V8TNX9 [216-225]		Pyruvate kinase OS=Homo sapiens OX=9606 GN=PKM PE=1 SV=1	0	1655.91	0.794	0.82	1.034	-0.33	-0.29	0.05	259.1	326.5	315.9				259.1	326.5	315.9		High	High	High	High	0.000436	1.898e-05	3.41
FALSE	High	[R].LTLACGGVALNSFDDLSPDCLGHAGLVYEYTLGEEK.[F]	2xCarbamidomethyl [C5; C20]; 1xTMT6plex [K36]; 1xTMT6plex [N-Term]	0.00017084	0.000428567	1	7	1	B2R9K8	B2R9K8 [324-359]		cDNA, FLJ94440, highly similar to Homo sapiens chaperonin containing TCP1, subunit 6A (zeta 1)(CCT6A), mRNA OS=Homo sapiens OX=9606 PE=2 SV=1	0	4343.16	0.745	0.421	0.565	-0.42	-1.25	-0.82	42.4	56.9	100.7				42.4	56.9	100.7		High	High	High	High	0.000436	0.000132	4.7
FALSE	High	[K].ITKPGSIDSNNQLFAPGGR.[L]	1xTMT6plex [K3]; 1xTMT6plex [N-Term]	1.99973e-05	0.000428567	1	18	1	Q04637	Q04637 [1072-1090]		Eukaryotic translation initiation factor 4 gamma 1 OS=Homo sapiens OX=9606 GN=EIF4G1 PE=1 SV=4	0	2430.35	0.633	0.531	0.839	-0.66	-0.91	-0.25	294	464.8	554				294	464.8	554		High	High	High	High	0.000436	1.455e-05	3.35
FALSE	High	[K].ITGMLLEIDNSELLHMLESPESLR.[S]	1xTMT6plex [N-Term]	7.78007e-05	0.000428567	2	32	1	Q6IQ30; H0YAR2	Q6IQ30 [606-629]; H0YAR2 [544-567]		Polyadenylate-binding protein OS=Homo sapiens OX=9606 GN=PABPC4 PE=2 SV=1 Polyadenylate-binding protein OS=Homo sapiens OX=9606 GN=PABPC1 PE=1 SV=2	0	2969.55	1.114	1.142	1.025	0.16	0.19	0.04	13.7	12.3	12				13.7	12.3	12	Shared	High	High	High	High	0.000436	5.875e-05	5.03
FALSE	High	[K].LTGEDVFGITVPLITSTTGAK.[L]	1xTMT6plex [K21]; 1xTMT6plex [N-Term]	0.000392548	0.000428567	1	2	1	H0YHS6	H0YHS6 [235-255]		Tyrosine--tRNA ligase (Fragment) OS=Homo sapiens OX=9606 GN=YARS2 PE=1 SV=1	0	2578.47																Excluded by Method	High	High	High	High	0.000436	0.0003099	3.46
FALSE	High	[K].ITGEAFVQFASQELAEK.[A]	1xTMT6plex [K17]; 1xTMT6plex [N-Term]	2.1378e-06	0.000428567	1	2	1	P52597	P52597 [151-167]		Heterogeneous nuclear ribonucleoprotein F OS=Homo sapiens OX=9606 GN=HNRNPF PE=1 SV=3	0	2326.27	0.701	0.704	1.004	-0.51	-0.51	0.01	511.9	730	727.3				511.9	730	727.3		High	High	High	High	0.000436	1.465e-06	4.43
FALSE	High	[K].ITDAYLDQYLWYEADK.[R]	1xTMT6plex [K16]; 1xTMT6plex [N-Term]	3.30433e-06	0.000428567	1	2	1	Q6P2Q9	Q6P2Q9 [917-932]		Pre-mRNA-processing-splicing factor 8 OS=Homo sapiens OX=9606 GN=PRPF8 PE=1 SV=2	0	2465.26	0.836	0.708	0.847	-0.26	-0.5	-0.24	360.5	431.2	509.3				360.5	431.2	509.3		High	High	High	High	0.000436	2.284e-06	4.45
FALSE	High	[K].LTFVDFLTYDILDQNR.[I]	1xTMT6plex [N-Term]	7.9602e-07	0.000428567	1	4	1	A4UJ43	A4UJ43 [157-172]		Glutathione S-transferase OS=Homo sapiens OX=9606 GN=GSTM3 PE=2 SV=1	0	2202.16	1.246	1.237	0.993	0.32	0.31	-0.01	50.6	40.6	40.9				50.6	40.6	40.9		High	High	High	High	0.000436	5.302e-07	4.15
FALSE	High	[R].ITFTGEADQAPGVEPGDIVLLLQEK.[E]	1xTMT6plex [K25]; 1xTMT6plex [N-Term]	5.03306e-05	0.000428567	1	1	1	O60884	O60884 [231-255]		DnaJ homolog subfamily A member 2 OS=Homo sapiens OX=9606 GN=DNAJA2 PE=1 SV=1	0	3098.7	0.26	0.145	0.555	-1.94	-2.79	-0.85	51	195.9	352.8				51	195.9	352.8		High	High	High	High	0.000436	3.754e-05	4.91
FALSE	High	[K].LTFLYLANDVIQNSK.[R]	1xTMT6plex [K15]; 1xTMT6plex [N-Term]	0.000274576	0.000428567	2	5	1	A0A024RC37; Q9NQG5	A0A024RC37 [57-71]; Q9NQG5 [57-71]		Regulation of nuclear pre-mRNA domain-containing protein OS=Homo sapiens OX=9606 GN=P15RS PE=3 SV=1 Regulation of nuclear pre-mRNA domain-containing protein 1B OS=Homo sapiens OX=9606 GN=RPRD1B PE=1 SV=1	0	2197.26	0.79	0.583	0.738	-0.34	-0.78	-0.44	169.3	214.4	290.4				169.3	214.4	290.4	Shared	High	High	High	High	0.000436	0.0002141	4.68
FALSE	High	[K].ITFHGEGDQEPGLEPGDIIIVLDQK.[D]	1xTMT6plex [K25]; 1xTMT6plex [N-Term]	1.19666e-05	0.000428567	1	4	1	P31689	P31689 [222-246]		DnaJ homolog subfamily A member 1 OS=Homo sapiens OX=9606 GN=DNAJA1 PE=1 SV=2	0	3178.7	0.255	0.112	0.441	-1.97	-3.15	-1.18	139.6	547.8	1241.7				139.6	547.8	1241.7		High	High	High	High	0.000436	8.578e-06	3.84
FALSE	High	[K].LTFDTTFSPNTGK.[K]	1xTMT6plex [K13]; 1xTMT6plex [N-Term]	0.000100251	0.000428567	1	8	1	P45880	P45880 [108-120]		Voltage-dependent anion-selective channel protein 2 OS=Homo sapiens OX=9606 GN=VDAC2 PE=1 SV=2	0	1887.03	0.672	0.496	0.738	-0.57	-1.01	-0.44	269.8	401.6	544.1				269.8	401.6	544.1		High	High	High	High	0.000436	7.597e-05	3.73
FALSE	High	[R].LTFCHQGLSNVLDDPKSAGVATFVIQEEFDR.[F]	1xCarbamidomethyl [C4]; 1xTMT6plex [K16]; 1xTMT6plex [N-Term]	9.26044e-08	0.000428567	1	6	2	Q86TI2	Q86TI2 [222-252]		Dipeptidyl peptidase 9 OS=Homo sapiens OX=9606 GN=DPP9 PE=1 SV=3	1	3952.03	0.065	0.202	3.112	-3.95	-2.31	1.64	144.2	2222.3	714.1				144.2	2222.3	714.1		High	High	High	High	0.000436	5.822e-08	4.97
FALSE	High	[R].LTFCHQGLSNVLDDPK.[S]	1xCarbamidomethyl [C4]; 1xDeamidated [Q/N]; 1xTMT6plex [K16]; 1xTMT6plex [N-Term]	9.92873e-07	0.000428567	1	6	4	Q86TI2	Q86TI2 [222-237]		Dipeptidyl peptidase 9 OS=Homo sapiens OX=9606 GN=DPP9 PE=1 SV=3	0	2303.21	0.124	0.198	1.596	-3.01	-2.34	0.67	238.4	1924.5	1206				238.4	1924.5	1206		High	High	High	High	0.000436	6.632e-07	3.66
FALSE	High	[R].LTFCHQGLSNVLDDPK.[S]	1xCarbamidomethyl [C4]; 1xTMT6plex [K16]; 1xTMT6plex [N-Term]	1.56771e-07	0.000428567	1	6	3	Q86TI2	Q86TI2 [222-237]		Dipeptidyl peptidase 9 OS=Homo sapiens OX=9606 GN=DPP9 PE=1 SV=3	0	2302.23	0.026	0.042	1.62	-5.28	-4.58	0.7	131.5	5096	3146.4				131.5	5096	3146.4		High	High	High	High	0.000436	1e-07	3.49
FALSE	High	[K].LTEVSISSDAFFPFR.[D]	1xTMT6plex [N-Term]	0.000327244	0.000428567	1	5	1	B4DP06	B4DP06 [472-486]		Bifunctional purine biosynthesis protein ATIC OS=Homo sapiens OX=9606 PE=2 SV=1	0	1945.03	1.175	0.926	0.788	0.23	-0.11	-0.34	55.1	46.9	59.5				55.1	46.9	59.5		High	High	High	High	0.000436	0.0002561	3.28
FALSE	High	[K].LTELYNAYVETQDQLLLEK.[L]	1xTMT6plex [K19]; 1xTMT6plex [N-Term]	1.8443e-07	0.000428567	1	5	1	P12270	P12270 [395-413]		Nucleoprotein TPR OS=Homo sapiens OX=9606 GN=TPR PE=1 SV=3	0	2741.5	0.951	0.825	0.868	-0.07	-0.28	-0.2	136.4	143.5	165.4				136.4	143.5	165.4		High	High	High	High	0.000436	1.178e-07	5.33
FALSE	High	[K].LTDQLPLIIVCDR.[F]	1xCarbamidomethyl [C11]; 1xTMT6plex [N-Term]	9.153e-05	0.000428567	1	14	1	A0A8V8TQ14	A0A8V8TQ14 [773-785]		Clathrin heavy chain OS=Homo sapiens OX=9606 GN=CLTC PE=1 SV=1	0	1785.01	0.868	0.57	0.656	-0.2	-0.81	-0.61	71.9	82.8	126.2				71.9	82.8	126.2		High	High	High	High	0.000436	6.91e-05	3.41
FALSE	High	[K].LTDNGTEFSVK.[V]	1xDeamidated [N4]; 1xTMT6plex [K11]; 1xTMT6plex [N-Term]	0.000331525	0.000428567	1	5	2	P52732	P52732 [147-157]		Kinesin-like protein KIF11 OS=Homo sapiens OX=9606 GN=KIF11 PE=1 SV=2	0	1669.9	0.719	0.725	1.008	-0.47	-0.46	0.01	253.9	352.9	350.1				253.9	352.9	350.1		High	High	High	High	0.000436	0.0002601	3.02
FALSE	High	[K].ITDLANLSAANHDAAIFPGGFGAAK.[N]	1xTMT6plex [K25]; 1xTMT6plex [N-Term]	6.1779e-07	0.000428567	1	10	1	A0A0B4J2D5	A0A0B4J2D5 [117-141]		Putative glutamine amidotransferase-like class 1 domain-containing protein 3B, mitochondrial OS=Homo sapiens OX=9606 GN=GATD3B PE=5 SV=1	0	2900.57	0.948	1.005	1.06	-0.08	0.01	0.08	171	180.3	170.1				171	180.3	170.1		High	High	High	High	0.000436	4.084e-07	4.91
FALSE	High	[R].ITFTGEADQAPGVEPGDIVLLLQEK.[E]	1xDeamidated [Q9]; 1xTMT6plex [K25]; 1xTMT6plex [N-Term]	1.02567e-06	0.000428567	1	1	1	O60884	O60884 [231-255]		DnaJ homolog subfamily A member 2 OS=Homo sapiens OX=9606 GN=DNAJA2 PE=1 SV=1	0	3099.69	0.239	0.14	0.587	-2.06	-2.83	-0.77	42.7	178.5	304.1				42.7	178.5	304.1		High	High	High	High	0.000436	6.858e-07	5.8
FALSE	High	[K].LSILYPATTGR.[N]	1xTMT6plex [N-Term]	0.000252329	0.000428567	1	1	1	V9HWC7	V9HWC7 [145-155]		Peroxiredoxin-6 OS=Homo sapiens OX=9606 GN=HEL-S-128m PE=2 SV=1	0	1420.84	1.078	1.012	0.939	0.11	0.02	-0.09	410.9	381.1	406				410.9	381.1	406		High	High	High	High	0.000436	0.0001965	2.84
FALSE	High	[K].LSLGTYASLHGR.[I]	1xTMT6plex [N-Term]	3.66018e-05	0.000428567	1	10	1	F8VQE1	F8VQE1 [263-274]		LIM domain and actin binding 1 OS=Homo sapiens OX=9606 GN=LIMA1 PE=1 SV=1	0	1503.85	0.516	0.484	0.938	-0.96	-1.05	-0.09	220.3	427.3	455.4				220.3	427.3	455.4		High	High	High	High	0.000436	2.705e-05	4.79
FALSE	High	[R].ISLGLPVGAVINCADNTGAK.[N]	1xCarbamidomethyl [C13]; 1xTMT6plex [K20]; 1xTMT6plex [N-Term]	8.74583e-05	0.000428567	1	5	1	P62829	P62829 [16-35]		60S ribosomal protein L23 OS=Homo sapiens OX=9606 GN=RPL23 PE=1 SV=1	0	2428.36	0.5	0.335	0.67	-1	-1.58	-0.58	113.6	227	338.8				113.6	227	338.8		High	High	High	High	0.000436	6.594e-05	3.44
FALSE	High	[R].LQVTNVLSQPLTQATVK.[L]	1xTMT6plex [K17]; 1xTMT6plex [N-Term]	4.62522e-05	0.000428567	1	6	1	P04844	P04844 [290-306]		Dolichyl-diphosphooligosaccharide--protein glycosyltransferase subunit 2 OS=Homo sapiens OX=9606 GN=RPN2 PE=1 SV=3	0	2298.38	0.695	0.509	0.732	-0.52	-0.98	-0.45	377.8	543.4	742.7				377.8	543.4	742.7		High	High	High	High	0.000436	3.441e-05	3.75
FALSE	High	[K].IQVLQQQADDAEER.[A]	1xTMT6plex [N-Term]	4.31333e-06	0.000428567	1	13	1	B2RDE1	B2RDE1 [14-27]		cDNA, FLJ96568, highly similar to Homo sapiens tropomyosin 3 (TPM3), mRNA OS=Homo sapiens OX=9606 PE=2 SV=1	0	1871.97	0.922	1.118	1.212	-0.12	0.16	0.28	93.8	101.7	83.9				93.8	101.7	83.9		High	High	High	High	0.000436	3.001e-06	3.98
FALSE	High	[K].IQVIDISMILAEAIR.[RG]	1xOxidation [M8]; 1xTMT6plex [N-Term]	1.28766e-06	0.000428567	2	9	2	P11908; B1ALA9	P11908 [287-301]; B1ALA9 [254-268]		Ribose-phosphate pyrophosphokinase 2 OS=Homo sapiens OX=9606 GN=PRPS2 PE=1 SV=2 Phosphoribosyl pyrophosphate synthetase 1 OS=Homo sapiens OX=9606 GN=PRPS1 PE=1 SV=2	0	1930.12																Shared	High	High	High	High	0.000436	8.693e-07	3.7
FALSE	High	[K].LQVEPAVDTSGVQCYGPGIEGQGVFR.[E]	1xCarbamidomethyl [C14]; 1xTMT6plex [N-Term]	3.11327e-09	0.000428567	1	6	1	P21333	P21333 [1247-1272]		Filamin-A OS=Homo sapiens OX=9606 GN=FLNA PE=1 SV=4	0	2992.5	0.954	0.9	0.944	-0.07	-0.15	-0.08	136	142.6	151.1				136	142.6	151.1		High	High	High	High	0.000436	1.786e-09	7.74
FALSE	High	[K].LQVELDNVTGLLSQSDSK.[S]	1xTMT6plex [K18]; 1xTMT6plex [N-Term]	1.31066e-05	0.000428567	1	4	1	A0A8I5KWT8	A0A8I5KWT8 [1299-1316]		Myosin heavy chain 9 OS=Homo sapiens OX=9606 GN=MYH9 PE=1 SV=1	0	2404.33	0.544	0.359	0.659	-0.88	-1.48	-0.6	173.5	318.8	483.9				173.5	318.8	483.9		High	High	High	High	0.000436	9.422e-06	4.27
FALSE	High	[R].IQTLPNQNQSQTQPLLK.[T]	1xTMT6plex [K17]; 1xTMT6plex [N-Term]	1.18121e-05	0.000428567	1	6	1	Q8IX12	Q8IX12 [205-221]		Cell division cycle and apoptosis regulator protein 1 OS=Homo sapiens OX=9606 GN=CCAR1 PE=1 SV=2	0	2409.39																Excluded by Method	High	High	High	High	0.000436	8.459e-06	4.11
FALSE	High	[K].LQTASDESYKDPTNIQSK.[H]	2xTMT6plex [K10; K18]; 1xTMT6plex [N-Term]	3.44194e-07	0.000428567	2	4	1	Q13813-3; Q13813	Q13813-3 [1551-1568]; Q13813 [1571-1588]		Isoform 3 of Spectrin alpha chain, non-erythrocytic 1 OS=Homo sapiens OX=9606 GN=SPTAN1 Spectrin alpha chain, non-erythrocytic 1 OS=Homo sapiens OX=9606 GN=SPTAN1 PE=1 SV=3	1	2712.47	0.7	0.674	0.964	-0.52	-0.57	-0.05	752.3	1075.4	1115.8				752.3	1075.4	1115.8	Shared	High	High	High	High	0.000436	2.239e-07	3.62
FALSE	High	[K].LQSTFVFEEIGR.[R]	1xTMT6plex [N-Term]	5.04146e-06	0.000428567	1	15	1	A0A804HK65	A0A804HK65 [598-609]		Hydroxysteroid 17-beta dehydrogenase 4 OS=Homo sapiens OX=9606 GN=HSD17B4 PE=1 SV=1	0	1654.9																Excluded by Method	High	High	High	High	0.000436	3.519e-06	4.19
FALSE	High	[R].LQSIGTENTEENRR.[F]	1xTMT6plex [N-Term]	0.000449936	0.000428567	1	8	1	V9HWN7	V9HWN7 [44-57]		Fructose-bisphosphate aldolase OS=Homo sapiens OX=9606 GN=HEL-S-87p PE=2 SV=1	1	1875.97																Excluded by Method	High	High	High	High	0.000436	0.000355	4.06
FALSE	High	[R].LQSIGTENTEENR.[R]	1xTMT6plex [N-Term]	5.24195e-06	0.000428567	1	8	1	V9HWN7	V9HWN7 [44-56]		Fructose-bisphosphate aldolase OS=Homo sapiens OX=9606 GN=HEL-S-87p PE=2 SV=1	0	1719.87	0.61	0.757	1.242	-0.71	-0.4	0.31	173.5	284.5	229.1				173.5	284.5	229.1		High	High	High	High	0.000436	3.671e-06	4.53
FALSE	High	[R].LQSGAWGCCPFTQAVCCEDHIHCCPAGFTCDTQK.[G]	7xCarbamidomethyl [C8; C9; C16; C17; C23; C24; C30]; 1xTMT6plex [K34]; 1xTMT6plex [N-Term]	0.000120265	0.000428567	1	5	1	B4DJI2	B4DJI2 [236-269]		cDNA FLJ53342, highly similar to Granulins OS=Homo sapiens OX=9606 PE=2 SV=1	0	4516.95	1.041	1.541	1.48	0.06	0.62	0.57	35.3	33.9	22.9				35.3	33.9	22.9		High	High	High	High	0.000436	9.192e-05	6.15
FALSE	High	[R].LQSDDILPLGK.[D]	1xTMT6plex [K11]; 1xTMT6plex [N-Term]	0.000298784	0.000428567	1	4	1	H7BXY3	H7BXY3 [350-360]		RNA helicase OS=Homo sapiens OX=9606 GN=DHX30 PE=1 SV=1	0	1656.99																Excluded by Method	High	High	High	High	0.000436	0.0002343	3.07
FALSE	High	[K].IQVTPPGFQLVFLPFADDK.[R]	1xTMT6plex [K19]; 1xTMT6plex [N-Term]	4.0492e-07	0.000428567	1	7	1	P12956	P12956 [425-443]		X-ray repair cross-complementing protein 6 OS=Homo sapiens OX=9606 GN=XRCC6 PE=1 SV=2	0	2590.47	0.946	0.758	0.801	-0.08	-0.4	-0.32	843	891.2	1112.8				843	891.2	1112.8		High	High	High	High	0.000436	2.655e-07	4.62
FALSE	High	[R].LQQVLQMESHIQSTSDR.[I]	1xTMT6plex [N-Term]	7.03548e-07	0.000428567	1	7	1	Q14974	Q14974 [558-574]		Importin subunit beta-1 OS=Homo sapiens OX=9606 GN=KPNB1 PE=1 SV=2	0	2229.15	0.982	0.836	0.851	-0.03	-0.26	-0.23	290.4	295.8	347.5				290.4	295.8	347.5		High	High	High	High	0.000436	4.678e-07	5.26
FALSE	High	[R].LQQQQRPEDAEDGAEGGGK.[R]	1xTMT6plex [K19]; 1xTMT6plex [N-Term]	6.01936e-07	0.000428567	1	3	1	Q08J23	Q08J23 [10-28]		RNA cytosine C(5)-methyltransferase NSUN2 OS=Homo sapiens OX=9606 GN=NSUN2 PE=1 SV=2	0	2471.25																Excluded by Method	High	High	High	High	0.000436	3.969e-07	4.68
FALSE	High	[R].LQQQQAQQPLQQQQQR.[N]	1xTMT6plex [N-Term]	3.91267e-06	0.000428567	1	5	1	Q9NVH2	Q9NVH2 [941-956]		Integrator complex subunit 7 OS=Homo sapiens OX=9606 GN=INTS7 PE=1 SV=1	0	2207.18																Excluded by Method	High	High	High	High	0.000436	2.721e-06	4.71
FALSE	High	[K].LQQLPADFGR.[L]	1xTMT6plex [N-Term]	0.000316781	0.000428567	1	1	1	Q96AG4	Q96AG4 [74-83]		Leucine-rich repeat-containing protein 59 OS=Homo sapiens OX=9606 GN=LRRC59 PE=1 SV=1	0	1373.77	0.681	0.6	0.881	-0.55	-0.74	-0.18	526.2	772.5	876.6				526.2	772.5	876.6		High	High	High	High	0.000436	0.0002482	2.66
FALSE	High	[K].LQQELEFLEVQEEYIKDEQK.[N]	2xTMT6plex [K16; K20]; 1xTMT6plex [N-Term]	7.31526e-07	0.000428567	1	1	1	A8K2M0	A8K2M0 [47-66]		Proteasome (Prosome, macropain) 26S subunit, ATPase, 4, isoform CRA_b OS=Homo sapiens OX=9606 GN=PSMC4 PE=2 SV=1	1	3225.75	0.335	0.203	0.607	-1.58	-2.3	-0.72	84.7	253.1	417.3				84.7	253.1	417.3		High	High	High	High	0.000436	4.856e-07	5.12
FALSE	High	[R].LQQELDDLLVDLDHQR.[Q]	1xTMT6plex [N-Term]	6.35212e-08	0.000428567	1	3	1	A0A8I5KWT8	A0A8I5KWT8 [1439-1454]		Myosin heavy chain 9 OS=Homo sapiens OX=9606 GN=MYH9 PE=1 SV=1	0	2179.16	0.559	0.458	0.819	-0.84	-1.13	-0.29	70.6	126.2	154.1				70.6	126.2	154.1		High	High	High	High	0.000436	3.937e-08	5.2
FALSE	High	[K].IQPSGGTNINEALLR.[A]	1xTMT6plex [N-Term]	5.19933e-05	0.000428567	1	5	1	B4DM79	B4DM79 [142-156]		cDNA FLJ53848, highly similar to Inter-alpha-trypsin inhibitor heavy chain H2 OS=Homo sapiens OX=9606 PE=2 SV=1	0	1812.02																Excluded by Method	High	High	High	High	0.000436	3.887e-05	3.1
FALSE	High	[K].LQMEAPHIIVGTPGR.[V]	1xTMT6plex [N-Term]	3.68405e-05	0.000428567	1	15	1	P60842	P60842 [147-161]		Eukaryotic initiation factor 4A-I OS=Homo sapiens OX=9606 GN=EIF4A1 PE=1 SV=1	0	1848.04	0.913	0.664	0.727	-0.13	-0.59	-0.46	193.2	211.6	291				193.2	211.6	291		High	High	High	High	0.000436	2.722e-05	3.93
FALSE	High	[R].IQIVGLTELQSLAVGPR.[V]	1xTMT6plex [N-Term]	5.80685e-05	0.000428567	1	7	1	K7EPU3	K7EPU3 [83-99]		ALG1 chitobiosyldiphosphodolichol beta-mannosyltransferase (Fragment) OS=Homo sapiens OX=9606 GN=ALG1 PE=1 SV=1	0	2023.21	0.521	0.352	0.676	-0.94	-1.51	-0.57	41.8	80.2	118.7				41.8	80.2	118.7		High	High	High	High	0.000436	4.345e-05	2.77
FALSE	High	[K].LQISHEAAACITGLR.[A]	1xCarbamidomethyl [C10]; 1xTMT6plex [N-Term]	1.26279e-06	0.000428567	1	3	1	Q08211	Q08211 [1090-1104]		ATP-dependent RNA helicase A OS=Homo sapiens OX=9606 GN=DHX9 PE=1 SV=4	0	1869.02	0.905	1.061	1.173	-0.14	0.09	0.23	90.1	99.6	84.9				90.1	99.6	84.9		High	High	High	High	0.000436	8.502e-07	3.84
FALSE	High	[K].IQIASESSGIPERPCVLTGTPESIEQAK.[R]	1xCarbamidomethyl [C15]; 1xTMT6plex [K28]; 1xTMT6plex [N-Term]	0.000144274	0.000428567	1	2	1	A0A024R8A7	A0A024R8A7 [111-138]		HCG31253, isoform CRA_a OS=Homo sapiens OX=9606 GN=hCG_31253 PE=4 SV=1	0	3455.85	0.714	0.907	1.269	-0.49	-0.14	0.34	223.5	312.9	246.5				223.5	312.9	246.5		High	High	High	High	0.000436	0.0001106	4.15
FALSE	High	[K].LQIASDENYKDPTNLQGK.[L]	2xTMT6plex [K10; K18]; 1xTMT6plex [N-Term]	2.75454e-06	0.000428567	2	9	1	Q13813-3; Q13813	Q13813-3 [64-81]; Q13813 [64-81]		Isoform 3 of Spectrin alpha chain, non-erythrocytic 1 OS=Homo sapiens OX=9606 GN=SPTAN1 Spectrin alpha chain, non-erythrocytic 1 OS=Homo sapiens OX=9606 GN=SPTAN1 PE=1 SV=3	1	2721.5	0.727	0.719	0.99	-0.46	-0.48	-0.01	828.5	1140.2	1151.6				828.5	1140.2	1151.6	Shared	High	High	High	High	0.000436	1.903e-06	5.53
FALSE	High	[R].IQHPSNVLHFFNAPLEVTEENFFEICDELGVK.[R]	1xCarbamidomethyl [C26]; 2xDeamidated [Q2; N21]; 1xTMT6plex [K32]; 1xTMT6plex [N-Term]	7.58037e-05	0.000428567	2	8	1	A0A3B3ITJ4; A0A384N6C7	A0A3B3ITJ4 [444-475]; A0A384N6C7 [496-527]		Heterogeneous nuclear ribonucleoprotein L (Fragment) OS=Homo sapiens OX=9606 GN=HNRNPL PE=1 SV=1 Epididymis secretory sperm binding protein OS=Homo sapiens OX=9606 PE=2 SV=1	0	4233.13	0.595	1.119	1.881	-0.75	0.16	0.91	13.2	22.2	11.8				13.2	22.2	11.8	Shared	High	High	High	High	0.000436	5.726e-05	5.3
FALSE	High	[R].LQQSHPLSATQIQVK.[R]	1xTMT6plex [K15]; 1xTMT6plex [N-Term]	2.93442e-05	0.000428567	2	8	1	Q13813-3; Q13813	Q13813-3 [321-335]; Q13813 [321-335]		Isoform 3 of Spectrin alpha chain, non-erythrocytic 1 OS=Homo sapiens OX=9606 GN=SPTAN1 Spectrin alpha chain, non-erythrocytic 1 OS=Homo sapiens OX=9606 GN=SPTAN1 PE=1 SV=3	0	2136.25	0.782	0.774	0.99	-0.36	-0.37	-0.01	675.6	864.2	873.2				675.6	864.2	873.2	Shared	High	High	High	High	0.000436	2.152e-05	4.76
FALSE	High	[K].IQVTPPGFQLVFLPFADDKR.[K]	1xTMT6plex [K19]; 1xTMT6plex [N-Term]	1.94273e-07	0.000428567	1	7	1	P12956	P12956 [425-444]		X-ray repair cross-complementing protein 6 OS=Homo sapiens OX=9606 GN=XRCC6 PE=1 SV=2	1	2746.57	1.106	0.86	0.778	0.14	-0.22	-0.36	195.9	177.2	227.7				195.9	177.2	227.7		High	High	High	High	0.000436	1.242e-07	6.63
FALSE	High	[R].IQVWLYEQVNMR.[I]	1xOxidation [M11]; 1xTMT6plex [N-Term]	0.000647325	0.000428567	1	1	1	P62304	P62304 [31-42]		Small nuclear ribonucleoprotein E OS=Homo sapiens OX=9606 GN=SNRPE PE=1 SV=1	0	1823.97																Excluded by Method	High	High	High	High	0.000436	0.0005161	2.6
FALSE	High	[K].IRPGEQEQYESTIGFK.[L]	1xTMT6plex [K16]; 1xTMT6plex [N-Term]	0.000579663	0.000428567	1	29	1	Q59F12	Q59F12 [468-483]		Protein 4.1 (Fragment) OS=Homo sapiens OX=9606 PE=2 SV=1	0	2340.26																Excluded by Method	High	High	High	High	0.000436	0.0004615	2.51
FALSE	High	[K].LSLEGDHSTPPSAYGSVK.[A]	1xTMT6plex [K18]; 1xTMT6plex [N-Term]	7.49443e-06	0.000428567	1	21	1	P07355	P07355 [11-28]		Annexin A2 OS=Homo sapiens OX=9606 GN=ANXA2 PE=1 SV=2	0	2303.23	0.716	0.591	0.826	-0.48	-0.76	-0.28	875	1222.2	1479.3				875	1222.2	1479.3		High	High	High	High	0.000436	5.307e-06	3.77
FALSE	High	[K].LSLDGQNIYNACCTLR.[I]	2xCarbamidomethyl [C12; C13]; 1xTMT6plex [N-Term]	3.03661e-06	0.000428567	1	11	1	P26599-1	P26599-1 [239-254]		Isoform 2 of Polypyrimidine tract-binding protein 1 OS=Homo sapiens OX=9606 GN=PTBP1	0	2127.05																No Quan Values	High	High	High	High	0.000436	2.102e-06	4.53
FALSE	High	[R].LSKEETVLATVQALQTASHLSQQADLR.[S]	1xTMT6plex [K3]; 1xTMT6plex [N-Term]	1.04286e-08	0.000428567	1	3	1	P04844	P04844 [152-178]		Dolichyl-diphosphooligosaccharide--protein glycosyltransferase subunit 2 OS=Homo sapiens OX=9606 GN=RPN2 PE=1 SV=3	1	3395.89	0.598	0.56	0.937	-0.74	-0.84	-0.09	172.9	289.3	308.6				172.9	289.3	308.6		High	High	High	High	0.000436	6.188e-09	6.23
FALSE	High	[R].ISHGEVLEWQK.[T]	1xTMT6plex [K11]; 1xTMT6plex [N-Term]	0.000166455	0.000428567	1	7	1	Q9BXP5	Q9BXP5 [654-664]		Serrate RNA effector molecule homolog OS=Homo sapiens OX=9606 GN=SRRT PE=1 SV=1	0	1784.01	0.834	0.449	0.539	-0.26	-1.15	-0.89	359.5	431.1	800.1				359.5	431.1	800.1		High	High	High	High	0.000436	0.0001281	3.87
FALSE	High	[K].LSHETVTIELK.[N]	1xTMT6plex [K11]; 1xTMT6plex [N-Term]	6.40159e-05	0.000428567	1	2	1	P62314	P62314 [10-20]		Small nuclear ribonucleoprotein Sm D1 OS=Homo sapiens OX=9606 GN=SNRPD1 PE=1 SV=1	0	1728.03	0.704	0.625	0.889	-0.51	-0.68	-0.17	408.5	580.4	653.1				408.5	580.4	653.1		High	High	High	High	0.000436	4.803e-05	3.54
FALSE	High	[K].LSHEGPGSELPAGALYR.[K]	1xTMT6plex [N-Term]	4.17541e-06	0.000428567	1	11	1	Q14203	Q14203 [1134-1150]		Dynactin subunit 1 OS=Homo sapiens OX=9606 GN=DCTN1 PE=1 SV=3	0	1983.05																Excluded by Method	High	High	High	High	0.000436	2.911e-06	3.89
FALSE	High	[K].ISGSILNELIGLVR.[S]	1xTMT6plex [N-Term]	2.10647e-05	0.000428567	1	4	1	Q86VP6	Q86VP6 [730-743]		Cullin-associated NEDD8-dissociated protein 1 OS=Homo sapiens OX=9606 GN=CAND1 PE=1 SV=2	0	1713.05	0.781	0.791	1.013	-0.36	-0.34	0.02	18.9	24.2	23.9				18.9	24.2	23.9		High	High	High	High	0.000436	1.534e-05	3.28
FALSE	High	[K].LSGPDDDPLHKQPR.[F]	1xTMT6plex [K11]; 1xTMT6plex [N-Term]	0.000536199	0.000428567	1	5	1	Q86TI2	Q86TI2 [577-590]		Dipeptidyl peptidase 9 OS=Homo sapiens OX=9606 GN=DPP9 PE=1 SV=3	1	2033.12	0.01	0.01	2.297	-6.64	-6.64	1.2		2258.8	983.3					2258.8	983.3		Not Found	High	High	High	0.000436	0.000425	3.17
FALSE	High	[K].LSGPDDDPLHK.[Q]	1xTMT6plex [K11]; 1xTMT6plex [N-Term]	0.000283646	0.000428567	1	5	4	Q86TI2	Q86TI2 [577-587]		Dipeptidyl peptidase 9 OS=Homo sapiens OX=9606 GN=DPP9 PE=1 SV=3	0	1651.91	0.016	0.028	1.716	-5.95	-5.17	0.78	34.1	2104.9	1226.7				34.1	2104.9	1226.7		High	High	High	High	0.000436	0.0002219	2.91
FALSE	High	[R].ISGLIYEETR.[G]	1xTMT6plex [N-Term]	0.000519064	0.000428567	1	3	1	B2R4R0	B2R4R0 [47-56]		Histone H4 OS=Homo sapiens OX=9606 GN=HIST1H4J PE=2 SV=1	0	1409.78																No Quan Values	High	High	High	High	0.000436	0.0004109	3.47
FALSE	High	[K].LSGGDDDAAGQFFPEAAQVAYQMWELSAVAR.[V]	1xOxidation [M23]; 1xTMT6plex [N-Term]	2.70135e-06	0.000428567	1	6	2	A0A0S2Z2Z6	A0A0S2Z2Z6 [320-350]		Annexin (Fragment) OS=Homo sapiens OX=9606 GN=ANXA6 PE=2 SV=1	0	3545.68																Excluded by Method	High	High	High	High	0.000436	1.862e-06	4.97
FALSE	High	[R].ISGETIFVTAPHEATAGIIGVNR.[K]	1xTMT6plex [N-Term]	4.86107e-11	0.000428567	1	9	1	A0A8V8TQ14	A0A8V8TQ14 [303-325]		Clathrin heavy chain OS=Homo sapiens OX=9606 GN=CLTC PE=1 SV=1	0	2582.41	1.299	1.065	0.82	0.38	0.09	-0.29	229.2	176.4	215.2				229.2	176.4	215.2		High	High	High	High	0.000436	2.494e-11	7.2
FALSE	High	[R].ISFTILDAVISPPTVPK.[G]	1xTMT6plex [K17]; 1xTMT6plex [N-Term]	0.000300732	0.000428567	1	6	1	Q9H9Y6	Q9H9Y6 [73-89]		DNA-directed RNA polymerase I subunit RPA2 OS=Homo sapiens OX=9606 GN=POLR1B PE=1 SV=2	0	2256.36	0.9	0.62	0.689	-0.15	-0.69	-0.54	67.2	74.7	108.4				67.2	74.7	108.4		High	High	High	High	0.000436	0.0002352	3.18
FALSE	High	[K].ISFPAIQAAPSFSNSFPQIFR.[D]	1xTMT6plex [N-Term]	7.76999e-08	0.000428567	1	3	1	A0A024R6K8	A0A024R6K8 [278-298]		Tryptophan--tRNA ligase, cytoplasmic OS=Homo sapiens OX=9606 GN=WARS PE=2 SV=1	0	2554.37	0.779	0.555	0.712	-0.36	-0.85	-0.49	52.1	66.9	93.9				52.1	66.9	93.9		High	High	High	High	0.000436	4.869e-08	5.08
FALSE	High	[K].LSELEDLLPSRPEVPNIIGETEEVELQEFDSTR.[G]	1xDeamidated [N16]; 1xTMT6plex [N-Term]	2.78573e-05	0.000428567	1	1	1	O60884	O60884 [348-380]		DnaJ homolog subfamily A member 2 OS=Homo sapiens OX=9606 GN=DNAJA2 PE=1 SV=1	0	4014.03	0.22	0.109	0.494	-2.18	-3.2	-1.02	7	31.8	64.4				7	31.8	64.4		High	High	High	High	0.000436	2.042e-05	5.91
FALSE	High	[K].LSELEDLLPSRPEVPNIIGETEEVELQEFDSTR.[G]	1xTMT6plex [N-Term]	1.96112e-05	0.000428567	1	1	1	O60884	O60884 [348-380]		DnaJ homolog subfamily A member 2 OS=Homo sapiens OX=9606 GN=DNAJA2 PE=1 SV=1	0	4013.04	0.291	0.152	0.523	-1.78	-2.72	-0.94	16.2	55.7	106.6				16.2	55.7	106.6		High	High	High	High	0.000436	1.429e-05	5.97
FALSE	High	[R].LSEELQGLDQLQLDNDVLR.[Q]	1xTMT6plex [N-Term]	8.64645e-06	0.000428567	1	6	1	P22415	P22415 [261-279]		Upstream stimulatory factor 1 OS=Homo sapiens OX=9606 GN=USF1 PE=1 SV=1	0	2427.29																Excluded by Method	High	High	High	High	0.000436	6.138e-06	3.87
FALSE	High	[K].LSEEEILENPDLFLTSEATDYGR.[Q]	1xTMT6plex [N-Term]	2.41183e-08	0.000428567	1	3	1	Q14257	Q14257 [283-305]		Reticulocalbin-2 OS=Homo sapiens OX=9606 GN=RCN2 PE=1 SV=1	0	2870.41	0.528	0.45	0.852	-0.92	-1.15	-0.23	83.3	157.7	185.1				83.3	157.7	185.1		High	High	High	High	0.000436	1.459e-08	6.25
FALSE	High	[K].ISEECIAQWK.[Q]	1xCarbamidomethyl [C5]; 1xTMT6plex [K10]; 1xTMT6plex [N-Term]	9.39412e-05	0.000428567	1	2	1	A0A0S2Z4R1	A0A0S2Z4R1 [497-506]		Tyrosine--tRNA ligase (Fragment) OS=Homo sapiens OX=9606 GN=YARS PE=2 SV=1	0	1721.93																Excluded by Method	High	High	High	High	0.000436	7.13e-05	3.12
FALSE	High	[K].ISDVIEDSVVEDYNSVDK.[T]	1xTMT6plex [K18]; 1xTMT6plex [N-Term]	1.42622e-05	0.000428567	1	12	1	A6PW30	A6PW30 [21-38]		Pogo transposable element derived with ZNF domain (Fragment) OS=Homo sapiens OX=9606 GN=POGZ PE=1 SV=1	0	2484.28	0.953	0.767	0.805	-0.07	-0.38	-0.31	192.3	201.8	250.8				192.3	201.8	250.8		High	High	High	High	0.000436	1.025e-05	4.43
FALSE	High	[K].LSDLLAPISEQIK.[E]	1xTMT6plex [K13]; 1xTMT6plex [N-Term]	8.19537e-05	0.000428567	1	15	1	B4DI38	B4DI38 [78-90]		cDNA FLJ51857, highly similar to Adenylyl cyclase-associated protein 1 OS=Homo sapiens OX=9606 PE=2 SV=1	0	1885.14	0.879	0.761	0.865	-0.19	-0.39	-0.21	136.2	154.9	179				136.2	154.9	179		High	High	High	High	0.000436	6.209e-05	2.36
FALSE	High	[K].LSDFGLCTGLK.[K]	1xCarbamidomethyl [C7]; 1xTMT6plex [K11]; 1xTMT6plex [N-Term]	2.14794e-05	0.000428567	2	7	1	Q9Y2H1; B2R6F9	Q9Y2H1 [229-239]; B2R6F9 [228-238]		Serine/threonine-protein kinase 38-like OS=Homo sapiens OX=9606 GN=STK38L PE=1 SV=3 cDNA, FLJ92932, highly similar to Homo sapiens serine/threonine kinase 38 (STK38), mRNA OS=Homo sapiens OX=9606 PE=2 SV=1	0	1668.94	0.732	0.89	1.215	-0.45	-0.17	0.28	308.4	421.1	346.7				308.4	421.1	346.7	Shared	High	High	High	High	0.000436	1.565e-05	3.14
FALSE	High	[R].ISDEDWDIIHR.[V]	1xTMT6plex [N-Term]	0.000375093	0.000428567	1	12	1	A0A804HK65	A0A804HK65 [111-121]		Hydroxysteroid 17-beta dehydrogenase 4 OS=Homo sapiens OX=9606 GN=HSD17B4 PE=1 SV=1	0	1627.83	0.691	0.72	1.041	-0.53	-0.47	0.06	98.3	142.2	136.6				98.3	142.2	136.6		High	High	High	High	0.000436	0.0002958	3.53
FALSE	High	[K].LSDDNTIGK.[E]	1xTMT6plex [K9]; 1xTMT6plex [N-Term]	0.000296848	0.000428567	2	7	1	Q13813-3; Q13813	Q13813-3 [1810-1818]; Q13813 [1830-1838]		Isoform 3 of Spectrin alpha chain, non-erythrocytic 1 OS=Homo sapiens OX=9606 GN=SPTAN1 Spectrin alpha chain, non-erythrocytic 1 OS=Homo sapiens OX=9606 GN=SPTAN1 PE=1 SV=3	0	1420.8																Excluded by Method	High	High	High	High	0.000436	0.0002324	2.66
FALSE	High	[K].ISCAGPQTYK.[E]	1xCarbamidomethyl [C3]; 1xTMT6plex [K10]; 1xTMT6plex [N-Term]	2.5767e-05	0.000428567	1	3	1	B2RNR6	B2RNR6 [338-347]		Zinc finger RNA binding protein OS=Homo sapiens OX=9606 GN=ZFR PE=2 SV=1	0	1582.87	0.733	0.77	1.05	-0.45	-0.38	0.07	264.9	361.4	344.2				264.9	361.4	344.2		High	High	High	High	0.000436	1.887e-05	3.43
FALSE	High	[R].LSALGNVTTCNDYVALVHPDLDRETEEILADVLK.[V]	1xCarbamidomethyl [C10]; 1xTMT6plex [K34]; 1xTMT6plex [N-Term]	0.000367851	0.000428567	1	1	1	P56537	P56537 [101-134]		Eukaryotic translation initiation factor 6 OS=Homo sapiens OX=9606 GN=EIF6 PE=1 SV=1	1	4242.24																Excluded by Method	High	High	High	High	0.000436	0.0002891	4.89
FALSE	High	[K].LRPLFEACGEVVQIRPIFSNR.[G]	1xCarbamidomethyl [C8]; 1xTMT6plex [N-Term]	0.000165377	0.000428567	1	5	1	Q15020	Q15020 [722-742]		Squamous cell carcinoma antigen recognized by T-cells 3 OS=Homo sapiens OX=9606 GN=SART3 PE=1 SV=1	0	2730.51	1.09	1.048	0.962	0.12	0.07	-0.06	157	144.1	149.8				157	144.1	149.8		High	High	High	High	0.000436	0.000127	3.74
FALSE	High	[K].LTLSALLDGK.[N]	1xTMT6plex [K10]; 1xTMT6plex [N-Term]	5.62115e-05	0.000428567	2	5	2	P21796; Q9Y277	P21796 [257-266]; Q9Y277 [257-266]		Voltage-dependent anion-selective channel protein 1 OS=Homo sapiens OX=9606 GN=VDAC1 PE=1 SV=2 Voltage-dependent anion-selective channel protein 3 OS=Homo sapiens OX=9606 GN=VDAC3 PE=1 SV=1	0	1488.94	0.751	0.603	0.803	-0.41	-0.73	-0.32	282.3	376.1	468.4				282.3	376.1	468.4	Shared	High	High	High	High	0.000436	4.209e-05	2.75
FALSE	High	[K].LTLSALVDGK.[S]	1xTMT6plex [K10]; 1xTMT6plex [N-Term]	6.65621e-05	0.000428567	1	6	1	P45880	P45880 [268-277]		Voltage-dependent anion-selective channel protein 2 OS=Homo sapiens OX=9606 GN=VDAC2 PE=1 SV=2	0	1474.92	0.624	0.51	0.816	-0.68	-0.97	-0.29	446.1	714.6	875.5				446.1	714.6	875.5		High	High	High	High	0.000436	4.984e-05	3.01
FALSE	High	[K].ITISPLQELTLYNPER.[T]	1xTMT6plex [N-Term]	1.57793e-07	0.000428567	1	1	1	O00425	O00425 [310-325]		Insulin-like growth factor 2 mRNA-binding protein 3 OS=Homo sapiens OX=9606 GN=IGF2BP3 PE=1 SV=2	0	2116.19	0.791	0.748	0.945	-0.34	-0.42	-0.08	108.2	136.8	144.7				108.2	136.8	144.7		High	High	High	High	0.000436	1.003e-07	4.23
FALSE	High	[K].ITISSLQDLSIYNPER.[T]	1xTMT6plex [N-Term]	0.000532727	0.000428567	1	8	1	Q9Y6M1	Q9Y6M1 [308-323]		Insulin-like growth factor 2 mRNA-binding protein 2 OS=Homo sapiens OX=9606 GN=IGF2BP2 PE=1 SV=2	0	2078.13																No Quan Values	High	High	High	High	0.000436	0.0004246	2.73
FALSE	High	[R].LVTSPCCIVTSTYGWTANMER.[I]	2xCarbamidomethyl [C6; C7]; 1xDeamidated [N18]; 1xOxidation [M19]; 1xTMT6plex [N-Term]	2.10647e-05	0.000428567	1	5	1	K9JA46	K9JA46 [592-612]		Epididymis luminal secretory protein 52 OS=Homo sapiens OX=9606 GN=EL52 PE=2 SV=1	0	2692.26																Excluded by Method	High	High	High	High	0.000436	1.538e-05	5
FALSE	High	[R].LVTSPCCIVTSTYGWTANMER.[I]	2xCarbamidomethyl [C6; C7]; 1xOxidation [M19]; 1xTMT6plex [N-Term]	8.94811e-07	0.000428567	1	5	1	K9JA46	K9JA46 [592-612]		Epididymis luminal secretory protein 52 OS=Homo sapiens OX=9606 GN=EL52 PE=2 SV=1	0	2691.28	0.354	0.214	0.606	-1.5	-2.22	-0.72	41.2	116.5	192.3				41.2	116.5	192.3		High	High	High	High	0.000436	5.98e-07	4.51
FALSE	High	[R].LVTSPCCIVTSTYGWTANMER.[I]	2xCarbamidomethyl [C6; C7]; 1xTMT6plex [N-Term]	1.38962e-05	0.000428567	1	5	1	K9JA46	K9JA46 [592-612]		Epididymis luminal secretory protein 52 OS=Homo sapiens OX=9606 GN=EL52 PE=2 SV=1	0	2675.28	0.347	0.194	0.561	-1.53	-2.36	-0.83	34.1	98.4	175.4				34.1	98.4	175.4		High	High	High	High	0.000436	1.002e-05	4.75
FALSE	High	[K].LVTLPVSFAQLK.[N]	1xTMT6plex [K12]; 1xTMT6plex [N-Term]	8.35677e-05	0.000428567	1	1	1	Q96AG4	Q96AG4 [97-108]		Leucine-rich repeat-containing protein 59 OS=Homo sapiens OX=9606 GN=LRRC59 PE=1 SV=1	0	1774.12	0.672	0.552	0.821	-0.57	-0.86	-0.29	168.5	250.6	305.4				168.5	250.6	305.4		High	High	High	High	0.000436	6.323e-05	2.78
FALSE	High	[K].IVSWLEYESSFSNEEAQK.[A]	1xTMT6plex [K18]; 1xTMT6plex [N-Term]	2.25189e-06	0.000428567	1	2	1	Q02790	Q02790 [296-313]		Peptidyl-prolyl cis-trans isomerase FKBP4 OS=Homo sapiens OX=9606 GN=FKBP4 PE=1 SV=3	0	2604.32	1.187	0.688	0.58	0.25	-0.54	-0.79	202.7	170.8	294.6				202.7	170.8	294.6		High	High	High	High	0.000436	1.539e-06	6
FALSE	High	[K].IVSTQEKELVQPFSSLFPKVEYIAR.[A]	2xTMT6plex [K7; K19]; 1xTMT6plex [N-Term]	3.00281e-07	0.000428567	1	6	1	Q86TI2	Q86TI2 [330-354]		Dipeptidyl peptidase 9 OS=Homo sapiens OX=9606 GN=DPP9 PE=1 SV=3	2	3596.07	0.01	0.01	3.915	-6.64	-6.64	1.97		1254	320.3					1254	320.3		Not Found	High	High	High	0.000436	1.942e-07	5.69
FALSE	High	[K].IVSTQEKELVQPFSSLFPK.[V]	2xTMT6plex [K7; K19]; 1xTMT6plex [N-Term]	2.19024e-05	0.000428567	1	6	1	Q86TI2	Q86TI2 [330-348]		Dipeptidyl peptidase 9 OS=Homo sapiens OX=9606 GN=DPP9 PE=1 SV=3	1	2864.67	0.01	0.01	2.516	-6.64	-6.64	1.33		3109.6	1235.8					3109.6	1235.8		Not Found	High	High	High	0.000436	1.593e-05	4.37
FALSE	High	[K].IVSSSDVGHDEYSTQSLVK.[K]	1xTMT6plex [K19]; 1xTMT6plex [N-Term]	6.46546e-07	0.000428567	2	6	1	B2ZZ89; Q01082-3	B2ZZ89 [766-784]; Q01082-3 [753-771]		Spectrin beta chain OS=Homo sapiens OX=9606 GN=SPTBN1 PE=2 SV=1 Isoform 2 of Spectrin beta chain, non-erythrocytic 1 OS=Homo sapiens OX=9606 GN=SPTBN1	0	2509.32																Shared	High	High	High	High	0.000436	4.284e-07	4.13
FALSE	High	[R].LVSSPCCIVTSTYGWTANMER.[I]	2xCarbamidomethyl [C6; C7]; 1xOxidation [M19]; 1xTMT6plex [N-Term]	1.29233e-08	0.000428567	1	5	2	A0A024RD80	A0A024RD80 [584-604]		Heat shock protein 90kDa alpha (Cytosolic), class B member 1, isoform CRA_a OS=Homo sapiens OX=9606 GN=HSP90AB1 PE=3 SV=1	0	2677.26	0.437	0.317	0.726	-1.19	-1.66	-0.46	105.7	241.7	333				105.7	241.7	333		High	High	High	High	0.000436	7.713e-09	5.74
FALSE	High	[K].LVSQTGPVHAPIFTMSVEVDGNSFEASGPSK.[K]	1xTMT6plex [K31]; 1xTMT6plex [N-Term]	4.10963e-08	0.000428567	1	13	1	Q12906-7	Q12906-7 [420-450]		Isoform 7 of Interleukin enhancer-binding factor 3 OS=Homo sapiens OX=9606 GN=ILF3	0	3646.88	0.903	0.877	0.972	-0.15	-0.19	-0.04	25	27.7	28.5				25	27.7	28.5		High	High	High	High	0.000436	2.53e-08	5.51
FALSE	High	[R].LVSQDNFGFDLPAVEAATK.[K]	1xTMT6plex [K19]; 1xTMT6plex [N-Term]	3.76302e-06	0.000428567	2	6	1	B2ZZ89; Q01082-3	B2ZZ89 [444-462]; Q01082-3 [431-449]		Spectrin beta chain OS=Homo sapiens OX=9606 GN=SPTBN1 PE=2 SV=1 Isoform 2 of Spectrin beta chain, non-erythrocytic 1 OS=Homo sapiens OX=9606 GN=SPTBN1	0	2480.34	0.616	0.625	1.015	-0.7	-0.68	0.02	167.7	272.4	268.3				167.7	272.4	268.3	Shared	High	High	High	High	0.000436	2.611e-06	3.85
FALSE	High	[K].IVSLFAEHNDLQYAAPGGLIGVGTK.[I]	1xTMT6plex [K25]; 1xTMT6plex [N-Term]	4.14836e-06	0.000428567	1	3	1	P41091	P41091 [318-342]		Eukaryotic translation initiation factor 2 subunit 3 OS=Homo sapiens OX=9606 GN=EIF2S3 PE=1 SV=3	0	3028.69	0.864	0.892	1.033	-0.21	-0.16	0.05	246.8	285.8	276.6				246.8	285.8	276.6		High	High	High	High	0.000436	2.889e-06	2.8
FALSE	High	[R].LVVPATQCGSLIGK.[G]	1xCarbamidomethyl [C8]; 1xTMT6plex [K14]; 1xTMT6plex [N-Term]	4.0492e-07	0.000428567	1	1	1	Q15365	Q15365 [102-115]		Poly(rC)-binding protein 1 OS=Homo sapiens OX=9606 GN=PCBP1 PE=1 SV=2	0	1901.13	0.836	0.648	0.775	-0.26	-0.63	-0.37	164.7	197.1	254.3				164.7	197.1	254.3		High	High	High	High	0.000436	2.645e-07	3.49
FALSE	High	[K].IVSGEAESVEVTPENLQDFVGKPVFTVER.[M]	1xTMT6plex [K22]; 1xTMT6plex [N-Term]	6.16679e-06	0.000428567	1	11	1	B3KU28	B3KU28 [613-641]		Lon protease homolog, mitochondrial OS=Homo sapiens OX=9606 GN=LONP1 PE=2 SV=1	0	3633.94	0.845	0.664	0.785	-0.24	-0.59	-0.35	250.3	296.2	377.2				250.3	296.2	377.2		High	High	High	High	0.000436	4.355e-06	4.87
FALSE	High	[R].IVSAQSLAEDDVE.[-]	1xTMT6plex [N-Term]	0.00014904	0.000428567	1	1	1	Q15388	Q15388 [133-145]		Mitochondrial import receptor subunit TOM20 homolog OS=Homo sapiens OX=9606 GN=TOMM20 PE=1 SV=1	0	1604.82																Excluded by Method	High	High	High	High	0.000436	0.0001145	3.38
FALSE	High	[K].LVQDVANNTNEEAGDGTTTATVLAR.[S]	1xTMT6plex [N-Term]	1.17016e-07	0.000428567	1	16	1	A0A7I2V599	A0A7I2V599 [97-121]		60 kDa heat shock protein, mitochondrial OS=Homo sapiens OX=9606 GN=HSPD1 PE=1 SV=1	0	2789.41	0.757	0.562	0.742	-0.4	-0.83	-0.43	106.4	140.6	189.4				106.4	140.6	189.4		High	High	High	High	0.000436	7.384e-08	5.91
FALSE	High	[R].LVQAFQFTDK.[H]	1xTMT6plex [K10]; 1xTMT6plex [N-Term]	0.000410815	0.000428567	1	4	1	Q06830	Q06830 [159-168]		Peroxiredoxin-1 OS=Homo sapiens OX=9606 GN=PRDX1 PE=1 SV=1	0	1654.96	1.007	0.962	0.955	0.01	-0.06	-0.07	723.4	718.1	751.9				723.4	718.1	751.9		High	High	High	High	0.000436	0.0003246	3.62
FALSE	High	[K].IVQAEGEAEAAK.[M-]	1xTMT6plex [K12]; 1xTMT6plex [N-Term]	0.000276367	0.000428567	1	3	1	Q99623	Q99623 [225-236]		Prohibitin-2 OS=Homo sapiens OX=9606 GN=PHB2 PE=1 SV=2	0	1673.95																Excluded by Method	High	High	High	High	0.000436	0.0002156	1.79
FALSE	High	[K].LVPVGYGIK.[K]	1xTMT6plex [K9]; 1xTMT6plex [N-Term]	0.000515703	0.000428567	1	2	1	A0A024R3W7	A0A024R3W7 [177-185]		Elongation factor 1-beta OS=Homo sapiens OX=9606 GN=EEF1B2 PE=3 SV=1	0	1403.9	0.716	0.736	1.029	-0.48	-0.44	0.04	169.9	237.4	230.7				169.9	237.4	230.7		High	High	High	High	0.000436	0.0004104	2.64
FALSE	High	[R].LVPTGLDFGQEGFTR.[F]	1xTMT6plex [N-Term]	1.8258e-05	0.000428567	1	4	1	P46087-2	P46087-2 [535-549]		Isoform 2 of Probable 28S rRNA (cytosine(4447)-C(5))-methyltransferase OS=Homo sapiens OX=9606 GN=NOP2	0	1866																Excluded by Method	High	High	High	High	0.000436	1.32e-05	3.79
FALSE	High	[R].LVPGGGATEIELAK.[Q]	1xTMT6plex [K14]; 1xTMT6plex [N-Term]	1.17016e-07	0.000428567	1	5	1	P50990-2	P50990-2 [389-402]		Isoform 2 of T-complex protein 1 subunit theta OS=Homo sapiens OX=9606 GN=CCT8	0	1813.08	0.758	0.443	0.585	-0.4	-1.17	-0.77	250	329.7	563.8				250	329.7	563.8		High	High	High	High	0.000436	7.378e-08	3.44
FALSE	High	[K].IVNSAQTGSFK.[Q]	1xTMT6plex [K11]; 1xTMT6plex [N-Term]	1.50234e-05	0.000428567	1	5	1	A0A3B3ITX4	A0A3B3ITX4 [56-66]		ATP synthase subunit g, mitochondrial OS=Homo sapiens OX=9606 PE=3 SV=1	0	1609.93																Excluded by Method	High	High	High	High	0.000436	1.084e-05	3.48
FALSE	High	[R].LVNLQHLDLLNNK.[L]	1xTMT6plex [K13]; 1xTMT6plex [N-Term]	0.000125864	0.000428567	1	1	1	Q96AG4	Q96AG4 [84-96]		Leucine-rich repeat-containing protein 59 OS=Homo sapiens OX=9606 GN=LRRC59 PE=1 SV=1	0	1992.2	0.682	0.565	0.829	-0.55	-0.82	-0.27	435.5	638.8	770.4				435.5	638.8	770.4		High	High	High	High	0.000436	9.644e-05	2.5
FALSE	High	[K].IVNGHLQPNLVDLCASVAELDDK.[S]	1xCarbamidomethyl [C14]; 1xDeamidated [N3]; 1xTMT6plex [K23]; 1xTMT6plex [N-Term]	4.80337e-08	0.000428567	1	5	1	H3BVG0	H3BVG0 [196-218]		Nuclear pore complex protein Nup93 OS=Homo sapiens OX=9606 GN=NUP93 PE=1 SV=1	0	2979.59	0.964	0.661	0.686	-0.05	-0.6	-0.54	99	102.7	149.8				99	102.7	149.8		High	High	High	High	0.000436	2.961e-08	5.96
FALSE	High	[R].LVNACLAEELPHIHAFEQK.[T]	1xCarbamidomethyl [C5]; 1xTMT6plex [K19]; 1xTMT6plex [N-Term]	1.67298e-07	0.000428567	1	2	1	Q9H3K6	Q9H3K6 [55-73]		BolA-like protein 2 OS=Homo sapiens OX=9606 GN=BOLA2B PE=1 SV=1	0	2677.45	0.945	0.791	0.836	-0.08	-0.34	-0.26	794.5	840.5	1004.9				794.5	840.5	1004.9		High	High	High	High	0.000436	1.065e-07	5.93
FALSE	High	[K].LVLVSPTSEQYDSLLR.[Q]	1xTMT6plex [N-Term]	9.8956e-05	0.000428567	1	2	1	A0A024R1S5	A0A024R1S5 [56-71]		GTP binding protein 1, isoform CRA_c OS=Homo sapiens OX=9606 GN=GTPBP1 PE=4 SV=1	0	2049.14																Excluded by Method	High	High	High	High	0.000436	7.525e-05	3.53
FALSE	High	[R].LVSDGNINSDR.[I]	1xTMT6plex [N-Term]	2.56e-05	0.000428567	2	6	1	B2ZZ89; Q01082-3	B2ZZ89 [1235-1245]; Q01082-3 [1222-1232]		Spectrin beta chain OS=Homo sapiens OX=9606 GN=SPTBN1 PE=2 SV=1 Isoform 2 of Spectrin beta chain, non-erythrocytic 1 OS=Homo sapiens OX=9606 GN=SPTBN1	0	1418.74	0.651	0.587	0.901	-0.62	-0.77	-0.15	370	568.4	630.8				370	568.4	630.8	Shared	High	High	High	High	0.000436	1.875e-05	3.41
FALSE	High	[K].LVVVDFSATWCGPCK.[M]	2xCarbamidomethyl [C11; C14]; 1xTMT6plex [K15]; 1xTMT6plex [N-Term]	0.000190801	0.000428567	1	2	1	P10599	P10599 [22-36]		Thioredoxin OS=Homo sapiens OX=9606 GN=TXN PE=1 SV=3	0	2197.15																Excluded by Method	High	High	High	High	0.000436	0.0001471	4.22
FALSE	High	[K].IWCFGPDGTGPNILTDITK.[G]	1xCarbamidomethyl [C3]; 1xTMT6plex [K19]; 1xTMT6plex [N-Term]	0.00019839	0.000428567	1	4	1	P13639	P13639 [649-667]		Elongation factor 2 OS=Homo sapiens OX=9606 GN=EEF2 PE=1 SV=4	0	2563.36																Excluded by Method	High	High	High	High	0.000436	0.0001536	4.16
FALSE	High	[K].LWDFQGFECIR.[T]	1xCarbamidomethyl [C9]; 1xTMT6plex [N-Term]	0.000225933	0.000428567	1	9	1	B4DZN3	B4DZN3 [5-15]		cDNA FLJ51164, highly similar to Platelet-activating factor acetylhydrolase IB alpha subunit OS=Homo sapiens OX=9606 PE=2 SV=1	0	1699.85																Excluded by Method	High	High	High	High	0.000436	0.0001755	2.71
FALSE	High	[R].LYGMIYKPHALQPGK.[K]	1xOxidation [M4]; 2xTMT6plex [K7; K15]; 1xTMT6plex [N-Term]	2.93442e-05	0.000428567	1	5	11	Q86TI2	Q86TI2 [621-635]		Dipeptidyl peptidase 9 OS=Homo sapiens OX=9606 GN=DPP9 PE=1 SV=3	0	2419.41	0.021	0.038	1.842	-5.6	-4.72	0.88	298.9	14533.1	7890				298.9	14533.1	7890		High	High	High	High	0.000436	2.159e-05	3.06
FALSE	High	[R].LYGMIYKPHALQPGK.[K]	2xTMT6plex [K7; K15]; 1xTMT6plex [N-Term]	9.91092e-06	0.000428567	1	5	1	Q86TI2	Q86TI2 [621-635]		Dipeptidyl peptidase 9 OS=Homo sapiens OX=9606 GN=DPP9 PE=1 SV=3	0	2403.42	0.01	0.01	1.767	-6.64	-6.64	0.82		1972.9	1116.3					1972.9	1116.3		Not Found	High	High	High	0.000436	7.067e-06	2.8
FALSE	High	[R].LYGGPGVPGGSSCGTQAR.[Q]	1xCarbamidomethyl [C13]; 1xTMT6plex [N-Term]	5.99122e-08	0.000428567	1	5	1	P17066	P17066 [612-629]		Heat shock 70 kDa protein 6 OS=Homo sapiens OX=9606 GN=HSPA6 PE=1 SV=2	0	1949.97	0.338	0.074	0.219	-1.56	-3.76	-2.19	55.6	164.3	751.1				55.6	164.3	751.1		High	High	High	High	0.000436	3.729e-08	4.16
FALSE	High	[R].LYFLQCETCHSR.[C]	2xCarbamidomethyl [C6; C9]; 1xTMT6plex [N-Term]	4.54354e-06	0.000428567	1	3	1	Q6IBR8	Q6IBR8 [297-308]		Eukaryotic translation initiation factor 2, subunit 2 beta, 38kDa OS=Homo sapiens OX=9606 GN=EIF2S2 PE=2 SV=1	0	1842.88																Excluded by Method	High	High	High	High	0.000436	3.163e-06	3.71
FALSE	High	[K].LYENFISEFEHR.[V-]	1xTMT6plex [N-Term]	2.56e-05	0.000428567	1	7	1	A0A024R201	A0A024R201 [59-70]		26S proteasome non-ATPase regulatory subunit 13 OS=Homo sapiens OX=9606 GN=PSMD13 PE=3 SV=1	0	1812.91	0.607	0.404	0.665	-0.72	-1.31	-0.59	91	149.8	225.1				91	149.8	225.1		High	High	High	High	0.000436	1.873e-05	4.48
FALSE	High	[K].IYEGQVEVTGDEYNVESIDGQPGAFTCYLDAGLAR.[T]	1xCarbamidomethyl [C27]; 2xDeamidated [Q5; N/Q]; 1xTMT6plex [N-Term]	7.62981e-05	0.000428567	1	5	2	A0A2R8Y6J3	A0A2R8Y6J3 [68-102]		Ribosomal protein L5 (Fragment) OS=Homo sapiens OX=9606 GN=RPL5 PE=1 SV=1	0	4067.89	1.838	1.773	0.965	0.88	0.83	-0.05	35.1	19.1	19.8				35.1	19.1	19.8		High	High	High	High	0.000436	5.754e-05	6.32
FALSE	High	[K].IYEGQVEVTGDEYNVESIDGQPGAFTCYLDAGLAR.[T]	1xCarbamidomethyl [C27]; 1xDeamidated [N/Q]; 1xTMT6plex [N-Term]	7.03548e-07	0.000428567	1	5	3	A0A2R8Y6J3	A0A2R8Y6J3 [68-102]		Ribosomal protein L5 (Fragment) OS=Homo sapiens OX=9606 GN=RPL5 PE=1 SV=1	0	4066.91	1.156	1.106	0.956	0.21	0.15	-0.06	30.3	26.2	27.4				30.3	26.2	27.4		High	High	High	High	0.000436	4.664e-07	6
FALSE	High	[K].IYEGQVEVTGDEYNVESIDGQPGAFTCYLDAGLAR.[T]	1xCarbamidomethyl [C27]; 1xTMT6plex [N-Term]	2.48249e-06	0.000428567	1	5	4	A0A2R8Y6J3	A0A2R8Y6J3 [68-102]		Ribosomal protein L5 (Fragment) OS=Homo sapiens OX=9606 GN=RPL5 PE=1 SV=1	0	4065.92	1.015	1.063	1.047	0.02	0.09	0.07	40.5	39.9	38.1				40.5	39.9	38.1		High	High	High	High	0.000436	1.705e-06	6.7
FALSE	High	[K].LYDNLLEQNLIR.[V]	1xTMT6plex [N-Term]	4.47731e-05	0.000428567	1	2	1	O00231	O00231 [326-337]		26S proteasome non-ATPase regulatory subunit 11 OS=Homo sapiens OX=9606 GN=PSMD11 PE=1 SV=3	0	1732.98																Excluded by Method	High	High	High	High	0.000436	3.32e-05	3.47
FALSE	High	[R].LYDLNHNEIGELIR.[M]	1xTMT6plex [N-Term]	0.000283646	0.000428567	1	3	1	O75643	O75643 [1153-1166]		U5 small nuclear ribonucleoprotein 200 kDa helicase OS=Homo sapiens OX=9606 GN=SNRNP200 PE=1 SV=2	0	1928.04	0.893	0.752	0.842	-0.16	-0.41	-0.25	280.4	314.1	373				280.4	314.1	373		High	High	High	High	0.000436	0.0002214	3.67
FALSE	High	[R].IYDDDFFQNLDGVANALDNVDAR.[M]	1xTMT6plex [N-Term]	3.07634e-06	0.000428567	1	3	1	P22314	P22314 [559-581]		Ubiquitin-like modifier-activating enzyme 1 OS=Homo sapiens OX=9606 GN=UBA1 PE=1 SV=3	0	2829.35	0.897	0.999	1.114	-0.16	0	0.16	103.3	115.2	103.4				103.3	115.2	103.4		High	High	High	High	0.000436	2.131e-06	5.37
FALSE	High	[K].LYCSEVLAILLQDNDENR.[E]	1xCarbamidomethyl [C3]; 1xTMT6plex [N-Term]	1.22023e-05	0.000428567	1	5	1	Q8WYA6	Q8WYA6 [260-277]		Beta-catenin-like protein 1 OS=Homo sapiens OX=9606 GN=CTNNBL1 PE=1 SV=1	0	2394.22																Excluded by Method	High	High	High	High	0.000436	8.763e-06	4.43
FALSE	High	[K].LYAVHQEGNK.[N]	1xTMT6plex [K10]; 1xTMT6plex [N-Term]	0.000203616	0.000428567	1	6	1	P50990-2	P50990-2 [448-457]		Isoform 2 of T-complex protein 1 subunit theta OS=Homo sapiens OX=9606 GN=CCT8	0	1616.92	0.811	0.487	0.6	-0.3	-1.04	-0.74	528	650.8	1085				528	650.8	1085		High	High	High	High	0.000436	0.0001577	2.4
FALSE	High	[K].IYADTFGDINYQEFAK.[R]	1xTMT6plex [K16]; 1xTMT6plex [N-Term]	1.74769e-06	0.000428567	1	9	1	A8KAP3	A8KAP3 [326-341]		116 kDa U5 small nuclear ribonucleoprotein component OS=Homo sapiens OX=9606 PE=2 SV=1	0	2353.21	0.915	0.695	0.76	-0.13	-0.52	-0.4	455.6	497.7	655.1				455.6	497.7	655.1		High	High	High	High	0.000436	1.188e-06	4.35
FALSE	High	[K].IWVNEETKLVYFQGTK.[D]	2xTMT6plex [K8; K16]; 1xTMT6plex [N-Term]	2.0867e-07	0.000428567	1	5	1	Q86TI2	Q86TI2 [504-519]		Dipeptidyl peptidase 9 OS=Homo sapiens OX=9606 GN=DPP9 PE=1 SV=3	1	2642.52	0.01	0.01	3.002	-6.64	-6.64	1.59		1642.6	547.2					1642.6	547.2		Not Found	High	High	High	0.000436	1.344e-07	5.48
FALSE	High	[R].LWVGGLGPWVPLAALAR.[E]	1xTMT6plex [N-Term]	0.000224469	0.000428567	1	7	1	A0A499FJY3	A0A499FJY3 [413-429]		RNA binding motif protein 15 OS=Homo sapiens OX=9606 GN=RBM15 PE=1 SV=1	0	2005.19	0.764	0.77	1.008	-0.39	-0.38	0.01	20.1	26.3	26.1				20.1	26.3	26.1		High	High	High	High	0.000436	0.0001745	3.77
FALSE	High	[K].LWTLVSEQTR.[V]	1xTMT6plex [N-Term]	0.000512364	0.000428567	1	5	1	Q9BQQ5	Q9BQQ5 [78-87]		Ribosomal protein L27a OS=Homo sapiens OX=9606 GN=L27a PE=4 SV=1	0	1461.83	0.764	0.7	0.916	-0.39	-0.51	-0.13	145.2	190	207.4				145.2	190	207.4		High	High	High	High	0.000436	0.0004075	3.09
FALSE	High	[R].IWSVPNASCVQVVR.[A]	1xCarbamidomethyl [C9]; 1xTMT6plex [N-Term]	3.17247e-05	0.000428567	1	1	1	Q9UMS4	Q9UMS4 [290-303]		Pre-mRNA-processing factor 19 OS=Homo sapiens OX=9606 GN=PRPF19 PE=1 SV=1	0	1844.01	0.745	0.707	0.949	-0.42	-0.5	-0.08	402.7	540.3	569.6				402.7	540.3	569.6		High	High	High	High	0.000436	2.328e-05	3.23
FALSE	High	[K].LWSVPDCNLLHTLR.[G]	1xCarbamidomethyl [C7]; 1xTMT6plex [N-Term]	0.000151975	0.000428567	2	5	1	B2R7V4; Q59EL4	B2R7V4 [257-270]; Q59EL4 [272-285]		cDNA, FLJ93619, highly similar to Homo sapiens PRP4 pre-mRNA processing factor 4 homolog (yeast) (PRPF4), mRNA OS=Homo sapiens OX=9606 PE=2 SV=1 PRPF4 protein variant (Fragment) OS=Homo sapiens OX=9606 PE=2 SV=1	0	1953.06																Excluded by Method	High	High	High	High	0.000436	0.0001169	3.95
FALSE	High	[K].IWSLDSDEPVADIEGHTVR.[V]	1xTMT6plex [N-Term]	5.76208e-08	0.000428567	1	1	1	B2R7V4	B2R7V4 [307-325]		cDNA, FLJ93619, highly similar to Homo sapiens PRP4 pre-mRNA processing factor 4 homolog (yeast) (PRPF4), mRNA OS=Homo sapiens OX=9606 PE=2 SV=1	0	2368.2	0.853	0.662	0.776	-0.23	-0.6	-0.37	179.9	211	271.8				179.9	211	271.8		High	High	High	High	0.000436	3.577e-08	6.92
FALSE	High	[K].IWNVHSVLNVLHSLVDK.[S]	1xTMT6plex [K17]; 1xTMT6plex [N-Term]	7.02283e-06	0.000428567	1	6	1	Q9Y262	Q9Y262 [221-237]		Eukaryotic translation initiation factor 3 subunit L OS=Homo sapiens OX=9606 GN=EIF3L PE=1 SV=1	0	2431.42	0.718	0.635	0.885	-0.48	-0.65	-0.18	189.6	264.2	298.5				189.6	264.2	298.5		High	High	High	High	0.000436	4.963e-06	3.95
FALSE	High	[R].LWNTTEVAPALSVFNDTK.[E]	1xTMT6plex [K18]; 1xTMT6plex [N-Term]	2.24793e-05	0.000428567	1	3	1	O43815	O43815 [595-612]		Striatin OS=Homo sapiens OX=9606 GN=STRN PE=1 SV=4	0	2464.35	0.679	0.561	0.827	-0.56	-0.83	-0.27	54.4	80.1	96.9				54.4	80.1	96.9		High	High	High	High	0.000436	1.644e-05	2.54
FALSE	High	[K].LWHQLTLQVLDFVQDPCFAQGDGLIK.[LG]	1xCarbamidomethyl [C17]; 1xTMT6plex [K26]; 1xTMT6plex [N-Term]	7.10327e-05	0.000428567	1	10	1	A0A024R201	A0A024R201 [33-58]		26S proteasome non-ATPase regulatory subunit 13 OS=Homo sapiens OX=9606 GN=PSMD13 PE=3 SV=1	0	3499.88																No Quan Values	High	High	High	High	0.000436	5.345e-05	3.63
FALSE	High	[K].LWEPLVEEPPADQWK.[W]	1xTMT6plex [K15]; 1xTMT6plex [N-Term]	6.07719e-05	0.000428567	1	9	1	Q16718	Q16718 [99-113]		NADH dehydrogenase [ubiquinone] 1 alpha subcomplex subunit 5 OS=Homo sapiens OX=9606 GN=NDUFA5 PE=1 SV=3	0	2295.24	0.714	0.529	0.741	-0.49	-0.92	-0.43	202.9	284.2	383.5				202.9	284.2	383.5		High	High	High	High	0.000436	4.55e-05	3.91
FALSE	High	[K].LWEEQLAAAK.[A]	1xTMT6plex [K10]; 1xTMT6plex [N-Term]	8.14227e-05	0.000428567	1	9	1	B4DJQ5	B4DJQ5 [197-206]		Glucosidase 2 subunit beta OS=Homo sapiens OX=9606 PE=2 SV=1	0	1616.94	1.392	1.373	0.986	0.48	0.46	-0.02	442.8	318.1	322.6				442.8	318.1	322.6		High	High	High	High	0.000436	6.131e-05	3.28
FALSE	High	[K].IWDPTPSHTPAGAATPGR.[G]	1xTMT6plex [N-Term]	0.000109091	0.000428567	1	5	1	O75533	O75533 [253-270]		Splicing factor 3B subunit 1 OS=Homo sapiens OX=9606 GN=SF3B1 PE=1 SV=3	0	2061.07	0.704	0.679	0.965	-0.51	-0.56	-0.05	522.1	741.7	768.7				522.1	741.7	768.7		High	High	High	High	0.000436	8.291e-05	4.62
FALSE	High	[R].LWDLTTGTTTR.[R]	1xTMT6plex [N-Term]	0.000195828	0.000428567	1	13	1	P63244	P63244 [89-99]		Receptor of activated protein C kinase 1 OS=Homo sapiens OX=9606 GN=RACK1 PE=1 SV=3	0	1493.82	1.189	1.252	1.053	0.25	0.32	0.08	495.1	416.5	395.4				495.1	416.5	395.4		High	High	High	High	0.000436	0.0001512	2.83
FALSE	High	[K].IVLTNPVCTEVGEK.[I]	1xCarbamidomethyl [C8]; 1xTMT6plex [K14]; 1xTMT6plex [N-Term]	5.95982e-05	0.000428567	1	2	1	P41091	P41091 [427-440]		Eukaryotic translation initiation factor 2 subunit 3 OS=Homo sapiens OX=9606 GN=EIF2S3 PE=1 SV=3	0	2017.14	0.888	0.82	0.923	-0.17	-0.29	-0.11	282.8	318.6	345				282.8	318.6	345		High	High	High	High	0.000436	4.475e-05	3.57
FALSE	High	[K].LYGSAGPPPTGEEDTAEKDEL.[-]	1xTMT6plex [K18]; 1xTMT6plex [N-Term]	1.03987e-10	0.000428567	1	3	1	V9HWB4	V9HWB4 [634-654]		78 kDa glucose-regulated protein OS=Homo sapiens OX=9606 GN=HEL-S-89n PE=2 SV=1	1	2634.32	1.179	1.003	0.851	0.24	0	-0.23	739.5	627	737.2				739.5	627	737.2		High	High	High	High	0.000436	5.432e-11	6.62
FALSE	High	[K].LVLPSLLAALEEESWR.[T]	1xTMT6plex [N-Term]	8.75957e-06	0.000428567	1	3	1	Q92616	Q92616 [1497-1512]		eIF-2-alpha kinase activator GCN1 OS=Homo sapiens OX=9606 GN=GCN1 PE=1 SV=7	0	2055.17	1.031	0.669	0.649	0.04	-0.58	-0.62	20.2	19.6	30.2				20.2	19.6	30.2		High	High	High	High	0.000436	6.235e-06	3.39
FALSE	High	[K].LVINGNPITIFQER.[D]	1xDeamidated [N4]; 1xTMT6plex [N-Term]	2.53594e-07	0.000428567	1	5	2	P04406	P04406 [67-80]		Glyceraldehyde-3-phosphate dehydrogenase OS=Homo sapiens OX=9606 GN=GAPDH PE=1 SV=3	0	1844.05																Excluded by Method	High	High	High	High	0.000436	1.636e-07	4
FALSE	High	[R].LTTVLNSGFLDEWLTLEDVPSGR.[L]	1xTMT6plex [N-Term]	0.000144274	0.000428567	1	4	1	B3KMV5	B3KMV5 [738-760]		cDNA FLJ12728 fis, clone NT2RP2000040, highly similar to Protein FAM62A OS=Homo sapiens OX=9606 PE=2 SV=1	0	2791.47																No Quan Values	High	High	High	High	0.000436	0.0001105	3.08
FALSE	High	[K].LTTPTYGDLNHLVSATMSGVTTCLR.[F]	1xCarbamidomethyl [C23]; 1xDeamidated [N10]; 1xOxidation [M17]; 1xTMT6plex [N-Term]	2.32219e-05	0.000428567	5	31	3	P04350; B7Z4N1; Q8IZ29; A0A384NYT8; Q9BVA1	P04350 [217-241]; B7Z4N1 [126-150]; Q8IZ29 [217-241]; A0A384NYT8 [216-240]; Q9BVA1 [217-241]		Tubulin beta-4A chain OS=Homo sapiens OX=9606 GN=TUBB4A PE=1 SV=2 cDNA FLJ53906, highly similar to Tubulin beta chain OS=Homo sapiens OX=9606 PE=2 SV=1 Tubulin beta chain OS=Homo sapiens OX=9606 GN=TUBB2C PE=2 SV=1 Tubulin beta chain (Fragment) OS=Homo sapiens OX=9606 PE=2 SV=1 Tubulin beta-2B chain OS=Homo sapiens OX=9606 GN=TUBB2B PE=1 SV=1	0	2954.48																Excluded by Method	High	High	High	High	0.000436	1.697e-05	4.48
FALSE	High	[K].LTTPTYGDLNHLVSATMSGVTTCLR.[F]	1xCarbamidomethyl [C23]; 1xOxidation [M17]; 1xTMT6plex [N-Term]	7.2548e-06	0.000428567	5	31	5	P04350; B7Z4N1; Q8IZ29; A0A384NYT8; Q9BVA1	P04350 [217-241]; B7Z4N1 [126-150]; Q8IZ29 [217-241]; A0A384NYT8 [216-240]; Q9BVA1 [217-241]		Tubulin beta-4A chain OS=Homo sapiens OX=9606 GN=TUBB4A PE=1 SV=2 cDNA FLJ53906, highly similar to Tubulin beta chain OS=Homo sapiens OX=9606 PE=2 SV=1 Tubulin beta chain OS=Homo sapiens OX=9606 GN=TUBB2C PE=2 SV=1 Tubulin beta chain (Fragment) OS=Homo sapiens OX=9606 PE=2 SV=1 Tubulin beta-2B chain OS=Homo sapiens OX=9606 GN=TUBB2B PE=1 SV=1	0	2953.5	0.704	0.565	0.803	-0.51	-0.82	-0.32	115.8	164.5	204.9				115.8	164.5	204.9	Shared	High	High	High	High	0.000436	5.129e-06	4.23
FALSE	High	[K].LTTPTYGDLNHLVSATMSGVTTCLR.[F]	1xCarbamidomethyl [C23]; 1xTMT6plex [N-Term]	1.82048e-07	0.000428567	5	31	1	P04350; B7Z4N1; Q8IZ29; A0A384NYT8; Q9BVA1	P04350 [217-241]; B7Z4N1 [126-150]; Q8IZ29 [217-241]; A0A384NYT8 [216-240]; Q9BVA1 [217-241]		Tubulin beta-4A chain OS=Homo sapiens OX=9606 GN=TUBB4A PE=1 SV=2 cDNA FLJ53906, highly similar to Tubulin beta chain OS=Homo sapiens OX=9606 PE=2 SV=1 Tubulin beta chain OS=Homo sapiens OX=9606 GN=TUBB2C PE=2 SV=1 Tubulin beta chain (Fragment) OS=Homo sapiens OX=9606 PE=2 SV=1 Tubulin beta-2B chain OS=Homo sapiens OX=9606 GN=TUBB2B PE=1 SV=1	0	2937.5	0.595	0.35	0.588	-0.75	-1.52	-0.77	200.9	337.5	574.2				200.9	337.5	574.2	Shared	High	High	High	High	0.000436	1.162e-07	5.76
FALSE	High	[R].LTTPGFSHSCSMSQNFDMFVSHYSSVSTPPCVHVYK.[L]	2xCarbamidomethyl [C10; C31]; 1xOxidation [M]; 1xTMT6plex [K36]; 1xTMT6plex [N-Term]	1.18333e-06	0.000428567	1	5	5	Q86TI2	Q86TI2 [541-576]		Dipeptidyl peptidase 9 OS=Homo sapiens OX=9606 GN=DPP9 PE=1 SV=3	0	4596.15	0.109	0.181	1.654	-3.19	-2.47	0.73	306.9	2806.8	1697.3				306.9	2806.8	1697.3		High	High	High	High	0.000436	7.939e-07	4.51
FALSE	High	[R].LTTPGFSHSCSMSQNFDMFVSHYSSVSTPPCVHVYK.[L]	2xCarbamidomethyl [C10; C31]; 1xTMT6plex [K36]; 1xTMT6plex [N-Term]	6.67902e-07	0.000428567	1	5	1	Q86TI2	Q86TI2 [541-576]		Dipeptidyl peptidase 9 OS=Homo sapiens OX=9606 GN=DPP9 PE=1 SV=3	0	4580.15	0.01	0.01	2.001	-6.64	-6.64	1		718.6	359.1					718.6	359.1		Not Found	High	High	High	0.000436	4.412e-07	6.02
FALSE	High	[K].LTTLPSDFCGLTHLVK.[L]	1xCarbamidomethyl [C9]; 1xTMT6plex [K16]; 1xTMT6plex [N-Term]	3.6427e-06	0.000428567	1	1	1	Q96AG4	Q96AG4 [51-66]		Leucine-rich repeat-containing protein 59 OS=Homo sapiens OX=9606 GN=LRRC59 PE=1 SV=1	0	2260.28	0.662	0.562	0.849	-0.59	-0.83	-0.24	655.3	989.6	1165.9				655.3	989.6	1165.9		High	High	High	High	0.000436	2.531e-06	4.35
FALSE	High	[R].LTSLVPFVDAFQLER.[A]	1xTMT6plex [N-Term]	2.33733e-05	0.000428567	1	8	1	J9R021	J9R021 [455-469]		Eukaryotic translation initiation factor 3 subunit A OS=Homo sapiens OX=9606 GN=eIF3a PE=2 SV=1	0	1964.11	0.517	0.16	0.31	-0.95	-2.64	-1.69	64.1	123.9	399.8				64.1	123.9	399.8		High	High	High	High	0.000436	1.709e-05	3.37
FALSE	High	[K].LTSLNEEYTK.[N]	1xTMT6plex [K10]; 1xTMT6plex [N-Term]	0.00026753	0.000428567	1	13	1	A0A2R8YFH0	A0A2R8YFH0 [556-565]		DNA mismatch repair protein OS=Homo sapiens OX=9606 GN=MSH2 PE=1 SV=1	0	1655.93																Excluded by Method	High	High	High	High	0.000436	0.0002084	3.34
FALSE	High	[R].ITSGPFEPDLYK.[S]	1xTMT6plex [K12]; 1xTMT6plex [N-Term]	8.15518e-06	0.000428567	1	5	1	A0A024RB85	A0A024RB85 [333-344]		Proliferation-associated 2G4, 38kDa, isoform CRA_a OS=Homo sapiens OX=9606 GN=PA2G4 PE=3 SV=1	0	1825.01	0.799	0.991	1.241	-0.32	-0.01	0.31	815.5	1021.1	823				815.5	1021.1	823		High	High	High	High	0.000436	5.777e-06	4.22
FALSE	High	[K].ITSEGGDGATK.[Y]	1xTMT6plex [K11]; 1xTMT6plex [N-Term]	1.26053e-05	0.000428567	1	6	1	E7ESP9	E7ESP9 [822-832]		Neurofilament medium chain OS=Homo sapiens OX=9606 GN=NEFM PE=1 SV=1	0	1493.82																Excluded by Method	High	High	High	High	0.000436	9.065e-06	3.81
FALSE	High	[R].ITSEAEDLVANFFPK.[K]	1xTMT6plex [K15]; 1xTMT6plex [N-Term]	3.19316e-05	0.000428567	1	7	1	K9J957	K9J957 [22-36]		Proteasome activator subunit 3 OS=Homo sapiens OX=9606 GN=PSME3 PE=1 SV=1	0	2139.17	1.03	0.7	0.68	0.04	-0.52	-0.56	488.3	474.3	697.8				488.3	474.3	697.8		High	High	High	High	0.000436	2.357e-05	2.9
FALSE	High	[R].LTVADALEPVQFEDGQK.[I]	1xTMT6plex [K17]; 1xTMT6plex [N-Term]	1.33019e-06	0.000428567	1	5	1	P10644	P10644 [265-281]		cAMP-dependent protein kinase type I-alpha regulatory subunit OS=Homo sapiens OX=9606 GN=PRKAR1A PE=1 SV=1	0	2318.26																Excluded by Method	High	High	High	High	0.000436	8.985e-07	4.27
FALSE	High	[K].ITSCIFQLLQEAGIK.[T]	1xCarbamidomethyl [C4]; 1xTMT6plex [K15]; 1xTMT6plex [N-Term]	6.96609e-05	0.000428567	1	3	1	P22234	P22234 [60-74]		Bifunctional phosphoribosylaminoimidazole carboxylase/phosphoribosylaminoimidazole succinocarboxamide synthetase OS=Homo sapiens OX=9606 GN=PAICS PE=1 SV=3	0	2179.26	0.738	0.864	1.17	-0.44	-0.21	0.23	154.2	208.9	178.5				154.2	208.9	178.5		High	High	High	High	0.000436	5.242e-05	2.52
FALSE	High	[K].LTQDQDVDVK.[Y]	1xTMT6plex [K10]; 1xTMT6plex [N-Term]	7.10327e-05	0.000428567	1	9	1	B4DDF7	B4DDF7 [557-566]		cDNA FLJ53296, highly similar to Serine/threonine-protein phosphatase 2A 65 kDa regulatory subunit A alpha isoform OS=Homo sapiens OX=9606 PE=2 SV=1	0	1618.91	0.937	0.597	0.637	-0.09	-0.74	-0.65	759	810.2	1271.5				759	810.2	1271.5		High	High	High	High	0.000436	5.35e-05	3.25
FALSE	High	[K].LTQAQIFDYGEIPNFPR.[S]	1xTMT6plex [N-Term]	9.153e-05	0.000428567	1	4	1	Q8N7G1	Q8N7G1 [42-58]		Purine nucleoside phosphorylase OS=Homo sapiens OX=9606 PE=2 SV=1	0	2238.18																Excluded by Method	High	High	High	High	0.000436	6.936e-05	3.61
FALSE	High	[R].LTPYEVDELR.[R]	1xTMT6plex [N-Term]	0.000557508	0.000428567	1	8	1	A0A5H1ZRQ2	A0A5H1ZRQ2 [144-153]		RNA helicase OS=Homo sapiens OX=9606 GN=DDX17 PE=1 SV=2	0	1463.79	0.892	0.929	1.041	-0.16	-0.11	0.06	367.4	411.7	395.5				367.4	411.7	395.5		High	High	High	High	0.000436	0.0004445	3.24
FALSE	High	[R].ITPSYVAFTPEGER.[L]	1xTMT6plex [N-Term]	0.000591068	0.000428567	1	4	1	V9HWB4	V9HWB4 [61-74]		78 kDa glucose-regulated protein OS=Homo sapiens OX=9606 GN=HEL-S-89n PE=2 SV=1	0	1795.94																Excluded by Method	High	High	High	High	0.000436	0.00047	4.35
FALSE	High	[K].LTPSGYEWGR.[Q]	1xTMT6plex [N-Term]	0.000522447	0.000428567	1	3	1	Q6P2Q9	Q6P2Q9 [2230-2239]		Pre-mRNA-processing-splicing factor 8 OS=Homo sapiens OX=9606 GN=PRPF8 PE=1 SV=2	0	1394.73																Excluded by Method	High	High	High	High	0.000436	0.000415	2.55
FALSE	High	[K].LTPLSHEVISR.[Q]	1xTMT6plex [N-Term]	0.00016324	0.000428567	1	4	1	P41091	P41091 [28-38]		Eukaryotic translation initiation factor 2 subunit 3 OS=Homo sapiens OX=9606 GN=EIF2S3 PE=1 SV=3	0	1480.87	0.745	0.779	1.047	-0.43	-0.36	0.07	175.6	235.8	225.3				175.6	235.8	225.3		High	High	High	High	0.000436	0.0001255	4.23
FALSE	High	[K].ITPENLPQILLQLK.[R]	1xTMT6plex [K14]; 1xTMT6plex [N-Term]	0.000515703	0.000428567	2	5	1	A8MXP9; A0A0R4J2E8	A8MXP9 [133-146]; A0A0R4J2E8 [133-146]		Matrin 3 OS=Homo sapiens OX=9606 GN=MATR3 PE=1 SV=1 Matrin-3 OS=Homo sapiens OX=9606 GN=MATR3 PE=1 SV=1	0	2078.3																Shared	High	High	High	High	0.000436	0.000409	2.74
FALSE	High	[K-].LTPEEEEILNK.[K]	1xTMT6plex [K11]; 1xTMT6plex [N-Term]	0.000136075	0.000428567	1	3	1	Q5JR94	Q5JR94 [129-139]		40S ribosomal protein S8 OS=Homo sapiens OX=9606 GN=RPS8 PE=2 SV=1	0	1773	0.642	0.534	0.831	-0.64	-0.9	-0.27	188.6	293.6	353.1				188.6	293.6	353.1		High	High	High	High	0.000436	0.0001044	3.79
FALSE	High	[R].LTNVAATSGDGYR.[G]	1xTMT6plex [N-Term]	0.000183503	0.000428567	1	5	1	B4DNM8	B4DNM8 [354-366]		procollagen-proline 3-dioxygenase OS=Homo sapiens OX=9606 PE=2 SV=1	0	1553.81																Excluded by Method	High	High	High	High	0.000436	0.0001416	2.4
FALSE	High	[K].ITNNINVLIK.[DA]	1xTMT6plex [K10]; 1xTMT6plex [N-Term]	0.000382477	0.000428567	1	8	1	Q9BZZ5-2	Q9BZZ5-2 [417-426]		Isoform 2 of Apoptosis inhibitor 5 OS=Homo sapiens OX=9606 GN=API5	0	1600.02	0.786	0.677	0.861	-0.35	-0.56	-0.22	377.1	479.5	556.9				377.1	479.5	556.9		High	High	High	High	0.000436	0.0003002	2.46
FALSE	High	[R].LTLYDIAHTPGVAADLSHIETK.[A]	1xTMT6plex [K22]; 1xTMT6plex [N-Term]	1.42877e-06	0.000428567	1	5	1	Q6FHZ0	Q6FHZ0 [53-74]		Malate dehydrogenase OS=Homo sapiens OX=9606 GN=MDH2 PE=2 SV=1	0	2823.57	0.993	1.065	1.072	-0.01	0.09	0.1	737.4	742.3	692.3				737.4	742.3	692.3		High	High	High	High	0.000436	9.638e-07	3.5
FALSE	High	[K].ITISSLQDLTLYNPER.[T]	1xTMT6plex [N-Term]	5.22685e-08	0.000428567	1	3	1	Q9NZI8	Q9NZI8 [310-325]		Insulin-like growth factor 2 mRNA-binding protein 1 OS=Homo sapiens OX=9606 GN=IGF2BP1 PE=1 SV=2	0	2092.15																Excluded by Method	High	High	High	High	0.000436	3.238e-08	6.09
FALSE	High	[K].ITSAVWGPLGECIIAGHESGELNQYSAK.[SR]	1xCarbamidomethyl [C12]; 1xTMT6plex [K28]; 1xTMT6plex [N-Term]	4.4558e-06	0.000428567	1	19	1	A0A7I2YQF8	A0A7I2YQF8 [149-176]		Eukaryotic translation initiation factor 3 subunit I OS=Homo sapiens OX=9606 GN=EIF3I PE=1 SV=1	0	3445.78	0.616	0.546	0.886	-0.7	-0.87	-0.18	253.5	411.6	464.7				253.5	411.6	464.7		High	High	High	High	0.000436	3.117e-06	3.66
FALSE	High	[K].LTVAENEAETK.[L]	1xTMT6plex [K11]; 1xTMT6plex [N-Term]	2.80389e-05	0.000428567	1	2	1	P07814	P07814 [1390-1400]		Bifunctional glutamate/proline--tRNA ligase OS=Homo sapiens OX=9606 GN=EPRS1 PE=1 SV=5	0	1662.93	0.61	0.428	0.701	-0.71	-1.23	-0.51	176.3	288.9	412.2				176.3	288.9	412.2		High	High	High	High	0.000436	2.06e-05	3.89
FALSE	High	[RK].LTVEDPVTVEYITR.[YF]	1xTMT6plex [N-Term]	1.65914e-06	0.000428567	1	12	1	Q05DH1	Q05DH1 [96-109]		Proteasome subunit alpha type (Fragment) OS=Homo sapiens OX=9606 GN=PSMA7 PE=2 SV=1	0	1864.03	0.743	0.526	0.708	-0.43	-0.93	-0.5	101.3	136.4	192.7				101.3	136.4	192.7		High	High	High	High	0.000436	1.124e-06	4.04
FALSE	High	[R].LTVLPPELGNLDLTGQK.[Q]	1xTMT6plex [K17]; 1xTMT6plex [N-Term]	0.00020898	0.000428567	1	3	1	Q15404	Q15404 [192-208]		Ras suppressor protein 1 OS=Homo sapiens OX=9606 GN=RSU1 PE=1 SV=3	0	2266.34	1.013	0.953	0.941	0.02	-0.07	-0.09	375	370.1	393.4				375	370.1	393.4		High	High	High	High	0.000436	0.0001621	4.88
FALSE	High	[K].LVINGNPITIFQER.[D]	1xTMT6plex [N-Term]	1.17356e-05	0.000428567	1	5	1	P04406	P04406 [67-80]		Glyceraldehyde-3-phosphate dehydrogenase OS=Homo sapiens OX=9606 GN=GAPDH PE=1 SV=3	0	1843.06	0.825	0.825	1	-0.28	-0.28	0	95.5	115.8	115.8				95.5	115.8	115.8		High	High	High	High	0.000436	8.433e-06	3.76
FALSE	High	[K].LVLLELNFLPTTGTK.[L]	1xTMT6plex [K15]; 1xTMT6plex [N-Term]	3.7566e-05	0.000428567	1	9	1	P48556	P48556 [121-135]		26S proteasome non-ATPase regulatory subunit 8 OS=Homo sapiens OX=9606 GN=PSMD8 PE=1 SV=2	0	2117.3	0.672	0.388	0.578	-0.57	-1.37	-0.79	179.3	267	461.9				179.3	267	461.9		High	High	High	High	0.000436	2.785e-05	3.24
FALSE	High	[K].LVILANNCPALR.[K-]	1xCarbamidomethyl [C8]; 1xTMT6plex [N-Term]	4.14133e-05	0.000428567	1	3	1	A0A024R9D3	A0A024R9D3 [45-56]		60S ribosomal protein L30 OS=Homo sapiens OX=9606 GN=RPL30 PE=3 SV=1	0	1582.93	0.8	0.746	0.932	-0.32	-0.42	-0.1	325.4	406.7	436.3				325.4	406.7	436.3		High	High	High	High	0.000436	3.08e-05	3.08
FALSE	High	[R].IVLFDTLLEEYSVLNK.[D]	1xTMT6plex [K16]; 1xTMT6plex [N-Term]	0.000327244	0.000428567	1	2	1	B3KNM6	B3KNM6 [37-52]		CAAX prenyl protease OS=Homo sapiens OX=9606 PE=2 SV=1	0	2354.36	0.931	0.775	0.832	-0.1	-0.37	-0.26	103.1	110.8	133.1				103.1	110.8	133.1		High	High	High	High	0.000436	0.0002559	2.96
FALSE	High	[R].LVLEVAQHLGESTVR.[T]	1xTMT6plex [N-Term]	2.29623e-06	0.000428567	1	2	1	V9HW31	V9HW31 [95-109]		ATP synthase subunit beta OS=Homo sapiens OX=9606 GN=HEL-S-271 PE=2 SV=1	0	1880.08	0.936	0.698	0.745	-0.09	-0.52	-0.42	131.1	140	187.8				131.1	140	187.8		High	High	High	High	0.000436	1.57e-06	4.15
FALSE	High	[K].LVLEQVVTSIASVADTAEEK.[F]	1xTMT6plex [K20]; 1xTMT6plex [N-Term]	7.00259e-08	0.000428567	1	6	1	H0Y8C6	H0Y8C6 [509-528]		Importin 5 (Fragment) OS=Homo sapiens OX=9606 GN=IPO5 PE=1 SV=1	0	2560.45	1.381	0.756	0.548	0.47	-0.4	-0.87	230	166.6	304.1				230	166.6	304.1		High	High	High	High	0.000436	4.352e-08	5.46
FALSE	High	[K].IVLDNSVFSEHR.[N]	1xTMT6plex [N-Term]	4.0089e-05	0.000428567	1	15	1	A0A8V8TQ14	A0A8V8TQ14 [1016-1027]		Clathrin heavy chain OS=Homo sapiens OX=9606 GN=CLTC PE=1 SV=1	0	1644.89	1.035	0.799	0.772	0.05	-0.32	-0.37	266.7	257.6	333.7				266.7	257.6	333.7		High	High	High	High	0.000436	2.967e-05	3.57
FALSE	High	[K].LVLDKDMAEEGVLEEAEFYNIGPLIR.[I]	1xOxidation [M7]; 1xTMT6plex [K5]; 1xTMT6plex [N-Term]	0.000293015	0.000428567	1	5	1	Q8N5Z5	Q8N5Z5 [97-122]		BTB/POZ domain-containing protein KCTD17 OS=Homo sapiens OX=9606 GN=KCTD17 PE=1 SV=3	1	3437.83	0.788	0.687	0.872	-0.34	-0.54	-0.2	91.6	116.2	133.3				91.6	116.2	133.3		High	High	High	High	0.000436	0.0002287	2.84
FALSE	High	[K].LVLDKDMAEEGVLEEAEFYNIGPLIR.[I]	1xTMT6plex [K5]; 1xTMT6plex [N-Term]	0.000435555	0.000428567	1	5	1	Q8N5Z5	Q8N5Z5 [97-122]		BTB/POZ domain-containing protein KCTD17 OS=Homo sapiens OX=9606 GN=KCTD17 PE=1 SV=3	1	3421.83	0.669	0.587	0.877	-0.58	-0.77	-0.19	42.5	63.5	72.4				42.5	63.5	72.4		High	High	High	High	0.000436	0.0003431	3.62
FALSE	High	[R].LVKPGNQNTQVTEAWNK.[V]	2xTMT6plex [K3; K17]; 1xTMT6plex [N-Term]	4.50111e-08	0.000428567	1	8	1	A0A024RB85	A0A024RB85 [156-172]		Proliferation-associated 2G4, 38kDa, isoform CRA_a OS=Homo sapiens OX=9606 GN=PA2G4 PE=3 SV=1	0	2614.49	0.923	1.06	1.148	-0.12	0.08	0.2	1275.2	1381.1	1202.9				1275.2	1381.1	1202.9		High	High	High	High	0.000436	2.766e-08	6.82
FALSE	High	[R].IVHSLDYYNTCEYPNEDEMPNR.[C]	1xCarbamidomethyl [C11]; 1xTMT6plex [N-Term]	2.33048e-07	0.000428567	1	6	1	Q9BXP5	Q9BXP5 [618-639]		Serrate RNA effector molecule homolog OS=Homo sapiens OX=9606 GN=SRRT PE=1 SV=1	0	2988.33																Excluded by Method	High	High	High	High	0.000436	1.499e-07	6.31
FALSE	High	[R].LVGSQEELASWGHEYVR.[HE]	1xTMT6plex [N-Term]	9.73701e-07	0.000428567	1	5	1	Q13200	Q13200 [144-160]		26S proteasome non-ATPase regulatory subunit 2 OS=Homo sapiens OX=9606 GN=PSMD2 PE=1 SV=3	0	2189.12	0.641	0.469	0.731	-0.64	-1.09	-0.45	98.7	153.9	210.6				98.7	153.9	210.6		High	High	High	High	0.000436	6.517e-07	5.94
FALSE	High	[K].LVGQSIIAYLQK.[K]	1xTMT6plex [K12]; 1xTMT6plex [N-Term]	0.000424381	0.000428567	1	4	1	P53621	P53621 [620-631]		Coatomer subunit alpha OS=Homo sapiens OX=9606 GN=COPA PE=1 SV=2	0	1791.11																Excluded by Method	High	High	High	High	0.000436	0.000336	2.93
FALSE	High	[K].IVFDSIDNLEAAPHDIGYVK.[Q]	1xTMT6plex [K20]; 1xTMT6plex [N-Term]	0.000477029	0.000428567	1	8	1	H0YEB7	H0YEB7 [153-172]		N-acetyl-D-glucosamine kinase (Fragment) OS=Homo sapiens OX=9606 GN=NAGK PE=1 SV=1	0	2674.45																Excluded by Method	High	High	High	High	0.000436	0.0003775	3.3
FALSE	High	[R].IVEPYIAWGYPNLK.[S]	1xTMT6plex [K14]; 1xTMT6plex [N-Term]	3.61291e-05	0.000428567	1	4	1	P18124	P18124 [135-148]		60S ribosomal protein L7 OS=Homo sapiens OX=9606 GN=RPL7 PE=1 SV=1	0	2121.21	0.577	0.601	1.041	-0.79	-0.74	0.06	408.9	708.6	680.7				408.9	708.6	680.7		High	High	High	High	0.000436	2.669e-05	5.09
FALSE	High	[R].LVEGILHAPDAGWGNLVYVVNYPK.[DGV]	1xTMT6plex [K24]; 1xTMT6plex [N-Term]	3.37548e-07	0.000428567	1	13	1	A0A0A0N0L3	A0A0A0N0L3 [56-79]		TAR DNA-binding protein 43 OS=Homo sapiens OX=9606 GN=TDP43 PE=2 SV=1	0	3082.71																Excluded by Method	High	High	High	High	0.000436	2.196e-07	6.15
FALSE	High	[R].IVEANPLLEAFGNAK.[T]	1xTMT6plex [K15]; 1xTMT6plex [N-Term]	0.000331525	0.000428567	1	19	1	A0A1Y0BRN0	A0A1Y0BRN0 [182-196]		Unconventional myosin-VI OS=Homo sapiens OX=9606 GN=Myo6-008 PE=2 SV=1	0	2044.18																Excluded by Method	High	High	High	High	0.000436	0.0002602	2.91
FALSE	High	[R].LVDEYSLNAGK.[Q]	1xTMT6plex [K11]; 1xTMT6plex [N-Term]	5.20799e-06	0.000428567	1	8	1	Q59FD4	Q59FD4 [760-770]		hexokinase (Fragment) OS=Homo sapiens OX=9606 PE=2 SV=1	0	1666.94	1.265	0.819	0.647	0.34	-0.29	-0.63	323.5	255.8	395.1				323.5	255.8	395.1		High	High	High	High	0.000436	3.65e-06	3.43
FALSE	High	[R].IVDDWANDGWGLK.[K]	1xTMT6plex [K13]; 1xTMT6plex [N-Term]	8.0371e-05	0.000428567	1	11	1	P27824	P27824 [446-458]		Calnexin OS=Homo sapiens OX=9606 GN=CANX PE=1 SV=2	0	1947.04	0.705	0.544	0.773	-0.5	-0.88	-0.37	254.6	361.3	467.7				254.6	361.3	467.7		High	High	High	High	0.000436	6.061e-05	3.36
FALSE	High	[K].IVAERPGTNSTGPAPMAPPR.[A]	1xTMT6plex [N-Term]	1.79372e-06	0.000428567	1	4	1	B2R8R5	B2R8R5 [408-427]		cDNA, FLJ94025, highly similar to Homo sapiens tripartite motif-containing 28 (TRIM28), mRNA OS=Homo sapiens OX=9606 PE=2 SV=1	0	2248.21	0.612	0.378	0.618	-0.71	-1.4	-0.69	279.9	457.6	740.8				279.9	457.6	740.8		High	High	High	High	0.000436	1.225e-06	4.68
FALSE	High	[K].LTYQDAVNLQNYVEEK.[L]	1xTMT6plex [K16]; 1xTMT6plex [N-Term]	6.75424e-06	0.000428567	1	3	1	O95071	O95071 [1819-1834]		E3 ubiquitin-protein ligase UBR5 OS=Homo sapiens OX=9606 GN=UBR5 PE=1 SV=2	0	2385.27	0.681	0.34	0.499	-0.55	-1.56	-1	205.8	302	605.6				205.8	302	605.6		High	High	High	High	0.000436	4.76e-06	4.58
FALSE	High	[K].ITYPLGLATLGATVCYPVQSVIIAK.[V]	1xCarbamidomethyl [C15]; 1xDeamidated [Q19]; 1xTMT6plex [K25]; 1xTMT6plex [N-Term]	0.000121049	0.000428567	1	2	1	Q68DW4	Q68DW4 [138-162]		MICOS complex subunit OS=Homo sapiens OX=9606 GN=DKFZp779P1227 PE=2 SV=1	0	3107.78																Excluded by Method	High	High	High	High	0.000436	9.257e-05	4.79
FALSE	High	[R].LTWHAYPEDAENK.[E]	1xTMT6plex [K13]; 1xTMT6plex [N-Term]	1.42622e-05	0.000428567	1	2	1	P45973	P45973 [172-184]		Chromobox protein homolog 5 OS=Homo sapiens OX=9606 GN=CBX5 PE=1 SV=1	0	2032.05	1.093	0.815	0.746	0.13	-0.29	-0.42	359.6	329	441.1				359.6	329	441.1		High	High	High	High	0.000436	1.029e-05	4.07
FALSE	High	[K].LTWFVNEGLVDGWDDPR.[F]	1xTMT6plex [N-Term]	6.87611e-05	0.000428567	1	5	1	P07814	P07814 [438-454]		Bifunctional glutamate/proline--tRNA ligase OS=Homo sapiens OX=9606 GN=EPRS1 PE=1 SV=5	0	2248.12	0.644	0.372	0.578	-0.63	-1.43	-0.79	75.6	117.4	203.1				75.6	117.4	203.1		High	High	High	High	0.000436	5.168e-05	3.4
FALSE	High	[K].ITVTFNINNSIPPTFDGEEEPSQGQK.[V]	1xTMT6plex [K26]; 1xTMT6plex [N-Term]	0.00027103	0.000428567	1	3	2	Q07021	Q07021 [129-154]		Complement component 1 Q subcomponent-binding protein, mitochondrial OS=Homo sapiens OX=9606 GN=C1QBP PE=1 SV=1	0	3320.71	1.024	0.815	0.795	0.03	-0.3	-0.33	430	419.9	527.9				430	419.9	527.9		High	High	High	High	0.000436	0.0002114	4.02
FALSE	High	[K].LTVQEEQIVELIEK.[I]	1xTMT6plex [K14]; 1xTMT6plex [N-Term]	0.000392548	0.000428567	1	4	1	P52732	P52732 [412-425]		Kinesin-like protein KIF11 OS=Homo sapiens OX=9606 GN=KIF11 PE=1 SV=2	0	2129.25	0.707	0.795	1.125	-0.5	-0.33	0.17	358.9	507.7	451.2				358.9	507.7	451.2		High	High	High	High	0.000436	0.000309	2.61
FALSE	High	[K].ITVPGNFQGHSGAQCITCSYK.[A]	2xCarbamidomethyl [C15; C18]; 1xTMT6plex [K21]; 1xTMT6plex [N-Term]	0.000614554	0.000428567	1	1	1	Q08945	Q08945 [326-346]		FACT complex subunit SSRP1 OS=Homo sapiens OX=9606 GN=SSRP1 PE=1 SV=1	0	2783.4	0.497	0.448	0.901	-1.01	-1.16	-0.15	174.4	350.9	389.5				174.4	350.9	389.5		High	High	High	High	0.000436	0.0004904	2.52
FALSE	High	[K].LVLPAPQISDAELQEVVK.[V]	1xTMT6plex [K18]; 1xTMT6plex [N-Term]	2.30038e-07	0.000428567	1	3	1	B3KY60	B3KY60 [295-312]		cDNA FLJ16777 fis, clone BRHIP2029567, highly similar to Cell division cycle 5-like protein OS=Homo sapiens OX=9606 PE=2 SV=1	0	2407.42	0.67	0.69	1.031	-0.58	-0.53	0.04	341.4	509.8	494.6				341.4	509.8	494.6		High	High	High	High	0.000436	1.48e-07	3.77
FALSE	High	[K].NLISPDLGVVFLNVPENLK.[N]	1xTMT6plex [K19]; 1xTMT6plex [N-Term]	0.000262364	0.000428567	1	12	1	A0A024RAM4	A0A024RAM4 [348-366]		Microtubule-associated protein 1B, isoform CRA_b OS=Homo sapiens OX=9606 GN=MAP1B PE=4 SV=1	0	2539.49	0.561	0.488	0.87	-0.83	-1.04	-0.2	171.6	306	351.8				171.6	306	351.8		High	High	High	High	0.000436	0.0002051	4.31
FALSE	High	[R].IFSFLLNTLQENVNK.[Y]	1xTMT6plex [K15]; 1xTMT6plex [N-Term]	3.78756e-06	0.000428567	1	2	1	A8K5Y7	A8K5Y7 [189-203]		cDNA FLJ78655, highly similar to Homo sapiens exportin 5 (XPO5), mRNA OS=Homo sapiens OX=9606 PE=2 SV=1	0	2238.29	0.607	0.432	0.712	-0.72	-1.21	-0.49	57.3	94.4	132.5				57.3	94.4	132.5		High	High	High	High	0.000436	2.624e-06	3.36
FALSE	High	[R].IFSAEIIYHLFDAFTK.[Y]	1xTMT6plex [K16]; 1xTMT6plex [N-Term]	6.48536e-05	0.000428567	1	5	1	O60841	O60841 [1056-1071]		Eukaryotic translation initiation factor 5B OS=Homo sapiens OX=9606 GN=EIF5B PE=1 SV=4	0	2373.33	0.818	0.822	1.005	-0.29	-0.28	0.01	79.8	97.6	97.1				79.8	97.6	97.1		High	High	High	High	0.000436	4.856e-05	3.42
FALSE	High	[K].HGEVCPAGWKPGSDTIKPDVQK.[S]	1xCarbamidomethyl [C5]; 3xTMT6plex [K10; K17; K22]; 1xTMT6plex [N-Term]	1.27931e-06	0.000428567	1	2	1	Q06830	Q06830 [169-190]		Peroxiredoxin-1 OS=Homo sapiens OX=9606 GN=PRDX1 PE=1 SV=1	0	3322.84	2.793	0.907	0.325	1.48	-0.14	-1.62	2828	1012.5	3117.4				2828	1012.5	3117.4		High	High	High	High	0.000436	8.626e-07	2.16
FALSE	High	[R].HGESAWNLENR.[F]	1xTMT6plex [N-Term]	1.89841e-05	0.000428567	1	5	1	Q6FHU2	Q6FHU2 [11-21]		Phosphoglycerate mutase (Fragment) OS=Homo sapiens OX=9606 GN=PGAM1 PE=2 SV=1	0	1541.77																Excluded by Method	High	High	High	High	0.000436	1.374e-05	3.25
FALSE	High	[K].HGDPGDAAQQEAK.[H]	1xTMT6plex [K13]; 1xTMT6plex [N-Term]	1.72205e-05	0.000428567	1	5	1	O14737	O14737 [21-33]		Programmed cell death protein 5 OS=Homo sapiens OX=9606 GN=PDCD5 PE=1 SV=3	0	1781.92	0.825	0.561	0.679	-0.28	-0.83	-0.56	556.6	674.3	992.8				556.6	674.3	992.8		High	High	High	High	0.000436	1.248e-05	3.49
FALSE	High	[K].HGDEIITSTTSNYETQTFSSK.[T]	1xTMT6plex [K21]; 1xTMT6plex [N-Term]	2.54516e-09	0.000428567	1	3	1	Q6P2Q9	Q6P2Q9 [2050-2070]		Pre-mRNA-processing-splicing factor 8 OS=Homo sapiens OX=9606 GN=PRPF8 PE=1 SV=2	0	2804.4	0.875	0.616	0.704	-0.19	-0.7	-0.51	382.4	437	621.1				382.4	437	621.1		High	High	High	High	0.000436	1.45e-09	6.71
FALSE	High	[R].HGAEVIDTPVFELK.[EDV]	1xTMT6plex [K14]; 1xTMT6plex [N-Term]	0.000262364	0.000428567	1	13	1	A0A6Q8PHA5	A0A6Q8PHA5 [87-100]		Histidine--tRNA ligase, cytoplasmic OS=Homo sapiens OX=9606 GN=HARS1 PE=1 SV=1	0	2013.14																Excluded by Method	High	High	High	High	0.000436	0.0002039	3.13
FALSE	High	[R].HFYWYLTNEGIQYLR.[D]	1xTMT6plex [N-Term]	8.87418e-06	0.000428567	1	8	1	P46783	P46783 [66-80]		40S ribosomal protein S10 OS=Homo sapiens OX=9606 GN=RPS10 PE=1 SV=1	0	2232.14	0.807	0.799	0.99	-0.31	-0.32	-0.02	144.7	179.2	181.1				144.7	179.2	181.1		High	High	High	High	0.000436	6.328e-06	4.55
FALSE	High	[K].HFSVEGQLEFR.[A]	1xTMT6plex [N-Term]	6.24747e-06	0.000428567	3	14	3	K9JA46; A0A024RD80; Q58FG1	K9JA46 [328-338]; A0A024RD80 [320-330]; Q58FG1 [132-142]		Epididymis luminal secretory protein 52 OS=Homo sapiens OX=9606 GN=EL52 PE=2 SV=1 Heat shock protein 90kDa alpha (Cytosolic), class B member 1, isoform CRA_a OS=Homo sapiens OX=9606 GN=HSP90AB1 PE=3 SV=1 Putative heat shock protein HSP 90-alpha A4 OS=Homo sapiens OX=9606 GN=HSP90AA4P PE=5 SV=1	0	1577.83	0.46	0.358	0.78	-1.12	-1.48	-0.36	87.1	189.5	243				87.1	189.5	243	Shared	High	High	High	High	0.000436	4.407e-06	4.14
FALSE	High	[R].HFLQQATQVNAWDR.[T]	1xTMT6plex [N-Term]	0.000291116	0.000428567	1	1	1	P37198	P37198 [350-363]		Nuclear pore glycoprotein p62 OS=Homo sapiens OX=9606 GN=NUP62 PE=1 SV=3	0	1943.01																Excluded by Method	High	High	High	High	0.000436	0.0002271	3.55
FALSE	High	[K].HFILDECDK.[M]	1xCarbamidomethyl [C7]; 1xTMT6plex [K9]; 1xTMT6plex [N-Term]	0.000358413	0.000428567	1	20	1	Q13838	Q13838 [192-200]		Spliceosome RNA helicase DDX39B OS=Homo sapiens OX=9606 GN=DDX39B PE=1 SV=1	0	1634.86	0.927	0.548	0.592	-0.11	-0.87	-0.76	574.1	619.4	1046.8				574.1	619.4	1046.8		High	High	High	High	0.000436	0.0002818	3.97
FALSE	High	[K].HFELGGDK.[K]	1xTMT6plex [K8]; 1xTMT6plex [N-Term]	2.84058e-05	0.000428567	2	7	1	J3KQN4; B2R4V2	J3KQN4 [126-133]; B2R4V2 [90-97]		Ribosomal protein L36a OS=Homo sapiens OX=9606 GN=RPL36A PE=1 SV=1 cDNA, FLJ92227, highly similar to Homo sapiens ribosomal protein L36a-like (RPL36AL), mRNA OS=Homo sapiens OX=9606 PE=2 SV=1	0	1360.76	0.836	0.7	0.837	-0.26	-0.52	-0.26	1251.1	1497.3	1788.5				1251.1	1497.3	1788.5	Shared	High	High	High	High	0.000436	2.087e-05	3.53
FALSE	High	[K].HFADLLPGFLQAVNDSCYQNDDSVLK.[S]	1xCarbamidomethyl [C17]; 1xTMT6plex [K26]; 1xTMT6plex [N-Term]	1.22112e-09	0.000428567	1	4	1	H0Y8C6	H0Y8C6 [215-240]		Importin 5 (Fragment) OS=Homo sapiens OX=9606 GN=IPO5 PE=1 SV=1	0	3424.72	1.133	0.594	0.524	0.18	-0.75	-0.93	39.1	34.5	65.8				39.1	34.5	65.8		High	High	High	High	0.000436	6.802e-10	5.97
FALSE	High	[K].HESQQDYSK.[G]	1xTMT6plex [K9]; 1xTMT6plex [N-Term]	0.000211714	0.000428567	1	4	1	Q14247	Q14247 [296-304]		Src substrate cortactin OS=Homo sapiens OX=9606 GN=CTTN PE=1 SV=2	0	1579.81	1.044	1.599	1.532	0.06	0.68	0.62	1303.6	1248.7	815.2				1303.6	1248.7	815.2		High	High	High	High	0.000436	0.0001641	3.35
FALSE	High	[R].HGGEDYVFSLLTGYCEPPTGVSLR.[E]	1xCarbamidomethyl [C15]; 1xTMT6plex [N-Term]	1.31066e-05	0.000428567	1	2	1	Q8TBT6	Q8TBT6 [195-218]		Cytochrome c1, heme protein, mitochondrial (Fragment) OS=Homo sapiens OX=9606 PE=2 SV=1	0	2883.42	0.539	0.392	0.728	-0.89	-1.35	-0.46	88.5	164.2	225.6				88.5	164.2	225.6		High	High	High	High	0.000436	9.406e-06	5.17
FALSE	High	[K].HESCGQCTPCR.[E]	3xCarbamidomethyl [C4; C7; C10]; 1xTMT6plex [N-Term]	0.00013966	0.000428567	1	7	1	G3V0I5	G3V0I5 [369-379]		NADH dehydrogenase [ubiquinone] flavoprotein 1, mitochondrial OS=Homo sapiens OX=9606 GN=NDUFV1 PE=1 SV=1	0	1620.69																Excluded by Method	High	High	High	High	0.000436	0.000107	3.6
FALSE	High	[K].HEPLVLFCESCDTLTCR.[D]	3xCarbamidomethyl [C8; C11; C16]; 1xTMT6plex [N-Term]	3.97822e-08	0.000428567	1	5	1	B2R8R5	B2R8R5 [214-230]		cDNA, FLJ94025, highly similar to Homo sapiens tripartite motif-containing 28 (TRIM28), mRNA OS=Homo sapiens OX=9606 PE=2 SV=1	0	2366.11	0.84	0.628	0.747	-0.25	-0.67	-0.42	142.3	169.4	226.7				142.3	169.4	226.7		High	High	High	High	0.000436	2.439e-08	4.61
FALSE	High	[K].HELQANCYEEVK.[D]	1xCarbamidomethyl [C7]; 1xTMT6plex [K12]; 1xTMT6plex [N-Term]	8.06435e-07	0.000428567	1	4	1	E9PK25	E9PK25 [171-182]		Cofilin 1 OS=Homo sapiens OX=9606 GN=CFL1 PE=1 SV=1	0	1978.01																Excluded by Method	High	High	High	High	0.000436	5.379e-07	3.55
FALSE	High	[K].HELLQPFNVLYEK.[E]	1xTMT6plex [K13]; 1xTMT6plex [N-Term]	3.6191e-06	0.000428567	1	5	1	A0A024RB85	A0A024RB85 [299-311]		Proliferation-associated 2G4, 38kDa, isoform CRA_a OS=Homo sapiens OX=9606 GN=PA2G4 PE=3 SV=1	0	2088.19	0.853	1.071	1.256	-0.23	0.1	0.33	1200.9	1408.3	1121.5				1200.9	1408.3	1121.5		High	High	High	High	0.000436	2.514e-06	3.95
FALSE	High	[R].HELLLGAGSGPGAGQQQATPGALLQAGPPR.[C]	1xTMT6plex [N-Term]	4.53389e-12	0.000428567	1	3	1	A0MNP2	A0MNP2 [22-51]		CDW11/WDR57 OS=Homo sapiens OX=9606 GN=WDR57 PE=2 SV=1	0	3078.66	0.805	0.804	0.999	-0.31	-0.31	0	57	70.8	70.9				57	70.8	70.9		High	High	High	High	0.000436	2.173e-12	7.01
FALSE	High	[K].HEKEDGAISTIVLR.[G]	1xTMT6plex [K3]; 1xTMT6plex [N-Term]	0.00037025	0.000428567	1	5	1	P50990-2	P50990-2 [346-359]		Isoform 2 of T-complex protein 1 subunit theta OS=Homo sapiens OX=9606 GN=CCT8	1	2026.17	0.86	0.492	0.573	-0.22	-1.02	-0.8	891.4	1036.6	1810.4				891.4	1036.6	1810.4		High	High	High	High	0.000436	0.0002915	2.53
FALSE	High	[K].HECQANGPEDLNR.[A]	1xCarbamidomethyl [C3]; 1xTMT6plex [N-Term]	7.48245e-05	0.000428567	1	3	1	B7Z9M9	B7Z9M9 [116-128]		cDNA, FLJ78893, highly similar to Destrin OS=Homo sapiens OX=9606 PE=2 SV=1	0	1768.82																Excluded by Method	High	High	High	High	0.000436	5.647e-05	3.18
FALSE	High	[K].HDYDDSSEEQSAEDSYEASPGSETQR.[R]	1xTMT6plex [N-Term]	4.46384e-07	0.000428567	1	4	1	Q7Z3D7	Q7Z3D7 [120-145]		Uncharacterized protein DKFZp686E2459 OS=Homo sapiens OX=9606 GN=DKFZp686E2459 PE=2 SV=1	0	3148.29	0.423	0.296	0.7	-1.24	-1.76	-0.52	6.3	14.9	21.3				6.3	14.9	21.3		High	High	High	High	0.000436	2.932e-07	5.81
FALSE	High	[R].HDSEQDNSDNNTIFVQGLGENVTIESVADYFK.[Q]	1xTMT6plex [K32]; 1xTMT6plex [N-Term]	4.80918e-05	0.000428567	1	7	1	Q8TBR3	Q8TBR3 [275-306]		Fusion (Involved in t(1216) in malignant liposarcoma) OS=Homo sapiens OX=9606 GN=FUS PE=2 SV=1	0	4043.95	0.778	0.698	0.896	-0.36	-0.52	-0.16	284	364.9	407.1				284	364.9	407.1		High	High	High	High	0.000436	3.571e-05	4.46
FALSE	High	[K].HDNEGSGSK.[R]	1xTMT6plex [K9]; 1xTMT6plex [N-Term]	5.92121e-05	0.000428567	1	7	1	P12956	P12956 [545-553]		X-ray repair cross-complementing protein 6 OS=Homo sapiens OX=9606 GN=XRCC6 PE=1 SV=2	0	1388.72	0.573	0.551	0.961	-0.8	-0.86	-0.06	497.9	869.4	904.4				497.9	869.4	904.4		High	High	High	High	0.000436	4.447e-05	3.21
FALSE	High	[RK].HDLDLICR.[A]	1xCarbamidomethyl [C7]; 1xTMT6plex [N-Term]	0.000276367	0.000428567	3	18	1	B7ZB67; P62136; P36873	B7ZB67 [210-217]; P62136 [239-246]; P36873 [239-246]		Serine/threonine-protein phosphatase OS=Homo sapiens OX=9606 PE=2 SV=1 Serine/threonine-protein phosphatase PP1-alpha catalytic subunit OS=Homo sapiens OX=9606 GN=PPP1CA PE=1 SV=1 Serine/threonine-protein phosphatase PP1-gamma catalytic subunit OS=Homo sapiens OX=9606 GN=PPP1CC PE=1 SV=1	0	1270.68	1.039	0.797	0.768	0.05	-0.33	-0.38	677.7	652.5	849.9				677.7	652.5	849.9	Shared	High	High	High	High	0.000436	0.0002163	3.27
FALSE	High	[R].HDIAFVEFENDGQAGAAR.[D]	1xTMT6plex [N-Term]	2.01998e-07	0.000428567	1	2	1	P08579	P08579 [187-204]		U2 small nuclear ribonucleoprotein B'' OS=Homo sapiens OX=9606 GN=SNRPB2 PE=1 SV=1	0	2176.06	0.94	0.854	0.908	-0.09	-0.23	-0.14	304.2	323.7	356.4				304.2	323.7	356.4		High	High	High	High	0.000436	1.292e-07	3.31
FALSE	High	[R].HDIAFVEFDNEVQAGAAR.[D]	1xTMT6plex [N-Term]	4.98533e-07	0.000428567	1	4	1	P09012	P09012 [244-261]		U1 small nuclear ribonucleoprotein A OS=Homo sapiens OX=9606 GN=SNRPA PE=1 SV=3	0	2218.11																Excluded by Method	High	High	High	High	0.000436	3.28e-07	3.37
FALSE	High	[K].HEQNIDCGGGYVK.[L]	1xCarbamidomethyl [C7]; 1xTMT6plex [K13]; 1xTMT6plex [N-Term]	4.74133e-08	0.000428567	1	5	1	Q53G71	Q53G71 [88-100]		Calreticulin variant (Fragment) OS=Homo sapiens OX=9606 PE=2 SV=1	0	1934.98	1.044	0.938	0.899	0.06	-0.09	-0.15	730.9	700.3	778.8				730.9	700.3	778.8		High	High	High	High	0.000436	2.931e-08	3.98
FALSE	High	[K].HDGTGGQSIYGDKFEDENFDVK.[H]	2xTMT6plex [K13; K22]; 1xTMT6plex [N-Term]	2.92047e-06	0.000428567	1	7	1	P49792	P49792 [3130-3151]		E3 SUMO-protein ligase RanBP2 OS=Homo sapiens OX=9606 GN=RANBP2 PE=1 SV=2	1	3145.57	0.859	0.64	0.745	-0.22	-0.64	-0.43	379.4	441.6	593				379.4	441.6	593		High	High	High	High	0.000436	2.02e-06	4.27
FALSE	High	[K].HGLEVIYMIEPIDEYCVQQLK.[E]	1xCarbamidomethyl [C16]; 1xOxidation [M8]; 1xTMT6plex [K21]; 1xTMT6plex [N-Term]	4.89794e-08	0.000428567	1	7	4	K9JA46	K9JA46 [514-534]		Epididymis luminal secretory protein 52 OS=Homo sapiens OX=9606 GN=EL52 PE=2 SV=1	0	3051.59	0.383	0.211	0.55	-1.38	-2.25	-0.86	140.8	367.6	668				140.8	367.6	668		High	High	High	High	0.000436	3.022e-08	5.54
FALSE	High	[K].HGINCFINR.[Q]	1xCarbamidomethyl [C5]; 1xTMT6plex [N-Term]	0.000455821	0.000428567	1	5	1	V9HW96	V9HW96 [285-293]		T-complex protein 1 subunit beta OS=Homo sapiens OX=9606 GN=HEL-S-100n PE=2 SV=1	0	1359.72	0.671	0.436	0.65	-0.58	-1.2	-0.62	328.5	489.5	753.5				328.5	489.5	753.5		High	High	High	High	0.000436	0.0003617	3.42
FALSE	High	[K].HLNEIDLFHCIDPNDSK.[H]	1xCarbamidomethyl [C10]; 1xTMT6plex [K17]; 1xTMT6plex [N-Term]	5.20799e-06	0.000428567	1	5	1	A0A087WYT3	A0A087WYT3 [53-69]		Prostaglandin E synthase 3 OS=Homo sapiens OX=9606 GN=PTGES3 PE=1 SV=1	0	2525.29	0.663	0.591	0.892	-0.59	-0.76	-0.16	242.8	366.2	410.5				242.8	366.2	410.5		High	High	High	High	0.000436	3.645e-06	2.39
FALSE	High	[R].HLMLPDFDLLEDIESK.[I]	1xOxidation [M3]; 1xTMT6plex [K16]; 1xTMT6plex [N-Term]	4.23004e-06	0.000428567	1	3	1	P13010	P13010 [82-97]		X-ray repair cross-complementing protein 5 OS=Homo sapiens OX=9606 GN=XRCC5 PE=1 SV=3	0	2389.27	0.945	0.768	0.812	-0.08	-0.38	-0.3	445.5	471.3	580.4				445.5	471.3	580.4		High	High	High	High	0.000436	2.944e-06	3.88
FALSE	High	[R].HLMLPDFDLLEDIESK.[I]	1xTMT6plex [K16]; 1xTMT6plex [N-Term]	0.00014241	0.000428567	1	3	1	P13010	P13010 [82-97]		X-ray repair cross-complementing protein 5 OS=Homo sapiens OX=9606 GN=XRCC5 PE=1 SV=3	0	2373.28	0.934	0.742	0.795	-0.1	-0.43	-0.33	430.5	461	580.2				430.5	461	580.2		High	High	High	High	0.000436	0.0001093	3.06
FALSE	High	[K].HIMGQNVADYMR.[Y]	1xTMT6plex [N-Term]	5.67736e-07	0.000428567	1	4	1	A0A2R8Y6J3	A0A2R8Y6J3 [148-159]		Ribosomal protein L5 (Fragment) OS=Homo sapiens OX=9606 GN=RPL5 PE=1 SV=1	0	1663.82	1.193	1.201	1.006	0.25	0.26	0.01	305.3	255.9	254.3				305.3	255.9	254.3		High	High	High	High	0.000436	3.751e-07	3.04
FALSE	High	[K].HLLSLMGIPYLDAPSEAEASCAALVK.[A]	1xCarbamidomethyl [C21]; 1xOxidation [M6]; 1xTMT6plex [K26]; 1xTMT6plex [N-Term]	1.4569e-06	0.000428567	1	3	1	Q6FHX6	Q6FHX6 [143-168]		Flap endonuclease 1 OS=Homo sapiens OX=9606 GN=FEN1 PE=2 SV=1	0	3230.72																Excluded by Method	High	High	High	High	0.000436	9.844e-07	4.66
FALSE	High	[K].HLLSLMGIPYLDAPSEAEASCAALVK.[A]	1xCarbamidomethyl [C21]; 1xTMT6plex [K26]; 1xTMT6plex [N-Term]	6.96609e-05	0.000428567	1	3	1	Q6FHX6	Q6FHX6 [143-168]		Flap endonuclease 1 OS=Homo sapiens OX=9606 GN=FEN1 PE=2 SV=1	0	3214.73																Excluded by Method	High	High	High	High	0.000436	5.238e-05	5.18
FALSE	High	[K].HLIPAANTGESK.[V]	1xTMT6plex [K12]; 1xTMT6plex [N-Term]	5.53167e-07	0.000428567	1	5	1	V9HW98	V9HW98 [107-118]		Epididymis luminal protein 2 OS=Homo sapiens OX=9606 GN=HEL2 PE=1 SV=1	0	1695.98	1.166	0.656	0.563	0.22	-0.61	-0.83	392.1	336.2	597.4				392.1	336.2	597.4		High	High	High	High	0.000436	3.656e-07	3.33
FALSE	High	[K].HLLIGVSSDR.[G]	1xTMT6plex [N-Term]	0.000316781	0.000428567	1	5	1	Q8TAS0	Q8TAS0 [84-93]		ATP synthase subunit gamma (Fragment) OS=Homo sapiens OX=9606 PE=2 SV=1	0	1325.77																Excluded by Method	High	High	High	High	0.000436	0.000248	2.87
FALSE	High	[R].HILLAVANDEELNQLLK.[G]	1xTMT6plex [K17]; 1xTMT6plex [N-Term]	1.05955e-06	0.000428567	1	15	1	A0A7I2V6E9	A0A7I2V6E9 [102-118]		Histone H2A (Fragment) OS=Homo sapiens OX=9606 GN=MACROH2A2 PE=1 SV=1	0	2391.4	1.079	0.465	0.431	0.11	-1.11	-1.22	135.4	125.5	291.4				135.4	125.5	291.4		High	High	High	High	0.000436	7.104e-07	4.02
FALSE	High	[K].HILGFDTGDAVLNEAAQILR.[L]	1xTMT6plex [N-Term]	0.000308652	0.000428567	1	2	1	Q549M8	Q549M8 [186-205]		RNA transcription, translation and transport factor protein OS=Homo sapiens OX=9606 GN=C14orf166 PE=2 SV=1	0	2382.3	0.839	0.665	0.793	-0.25	-0.59	-0.33	134	159.8	201.4				134	159.8	201.4		High	High	High	High	0.000436	0.0002414	3.65
FALSE	High	[K].HLGVCISVANNR.[L]	1xCarbamidomethyl [C5]; 1xTMT6plex [N-Term]	1.98678e-05	0.000428567	2	13	1	O43390; O43390-2	O43390 [236-247]; O43390-2 [236-247]		Heterogeneous nuclear ribonucleoprotein R OS=Homo sapiens OX=9606 GN=HNRNPR PE=1 SV=1 Isoform 2 of Heterogeneous nuclear ribonucleoprotein R OS=Homo sapiens OX=9606 GN=HNRNPR	0	1568.85	0.63	0.665	1.055	-0.67	-0.59	0.08	145.7	231.2	219.2				145.7	231.2	219.2	Shared	High	High	High	High	0.000436	1.443e-05	3.09
FALSE	High	[R].HLGLVPLEPGGWLR.[R]	1xTMT6plex [N-Term]	0.000298784	0.000428567	1	2	1	O14654	O14654 [360-373]		Insulin receptor substrate 4 OS=Homo sapiens OX=9606 GN=IRS4 PE=1 SV=1	0	1773.04	0.265	0.14	0.53	-1.92	-2.83	-0.92	34.8	131.3	247.7				34.8	131.3	247.7		High	High	High	High	0.000436	0.0002329	2.74
FALSE	High	[R].HGLEVSEMAVSELPGNPNAVWTVR.[R]	1xTMT6plex [N-Term]	2.95869e-06	0.000428567	1	4	1	Q15393	Q15393 [440-463]		Splicing factor 3B subunit 3 OS=Homo sapiens OX=9606 GN=SF3B3 PE=1 SV=4	0	2821.45	0.696	0.494	0.711	-0.52	-1.02	-0.49	91.7	131.8	185.5				91.7	131.8	185.5		High	High	High	High	0.000436	2.042e-06	4.27
FALSE	High	[K].HLGGIPWTYAEDAVPTLTPCR.[F]	1xCarbamidomethyl [C20]; 1xTMT6plex [N-Term]	4.46384e-07	0.000428567	1	2	1	B4DUL5	B4DUL5 [134-154]		cDNA FLJ51625, highly similar to Ubiquinol-cytochrome-c reductase complex coreprotein I, mitochondrial OS=Homo sapiens OX=9606 PE=2 SV=1	0	2583.32	0.788	0.721	0.915	-0.34	-0.47	-0.13	157.9	200.3	219				157.9	200.3	219		High	High	High	High	0.000436	2.924e-07	3.89
FALSE	High	[K].HLEINPDHSIIETLR.[Q]	1xTMT6plex [N-Term]	6.50762e-07	0.000428567	1	5	1	K9JA46	K9JA46 [633-647]		Epididymis luminal secretory protein 52 OS=Homo sapiens OX=9606 GN=EL52 PE=2 SV=1	0	2016.11	0.266	0.161	0.605	-1.91	-2.63	-0.72	57.2	215	355.2				57.2	215	355.2		High	High	High	High	0.000436	4.323e-07	4.43
FALSE	High	[K].HLEINPDHPIVETLR.[Q]	1xTMT6plex [N-Term]	4.64136e-07	0.000428567	1	5	1	A0A024RD80	A0A024RD80 [625-639]		Heat shock protein 90kDa alpha (Cytosolic), class B member 1, isoform CRA_a OS=Homo sapiens OX=9606 GN=HSP90AB1 PE=3 SV=1	0	2012.11	0.323	0.19	0.587	-1.63	-2.4	-0.77	119.7	370.9	631.6				119.7	370.9	631.6		High	High	High	High	0.000436	3.051e-07	4.22
FALSE	High	[K].HLEGLSEEAIMELNLPTGIPIVYELDK.[N]	1xTMT6plex [K27]; 1xTMT6plex [N-Term]	0.000117942	0.000428567	1	9	1	Q6FHU2	Q6FHU2 [196-222]		Phosphoglycerate mutase (Fragment) OS=Homo sapiens OX=9606 GN=PGAM1 PE=2 SV=1	0	3481.89	0.854	0.833	0.975	-0.23	-0.26	-0.04	151.5	177.4	181.9				151.5	177.4	181.9		High	High	High	High	0.000436	9.013e-05	2.9
FALSE	High	[K].HLDGEEDGSSDQSQASGTTGGR.[R]	1xTMT6plex [N-Term]	5.60828e-11	0.000428567	1	4	1	Q5H909	Q5H909 [164-185]		MAGE family member D2 OS=Homo sapiens OX=9606 GN=MAGED2 PE=1 SV=2	0	2420.08	0.446	0.386	0.865	-1.16	-1.37	-0.21	40.8	91.4	105.7				40.8	91.4	105.7		High	High	High	High	0.000436	2.886e-11	6.25
FALSE	High	[K].HLCQQLQAEQAAAEK.[R]	1xCarbamidomethyl [C3]; 1xTMT6plex [K15]; 1xTMT6plex [N-Term]	6.01936e-07	0.000428567	1	10	1	A0A024R5M9	A0A024R5M9 [1365-1379]		Nuclear mitotic apparatus protein 1, isoform CRA_a OS=Homo sapiens OX=9606 GN=NUMA1 PE=4 SV=1	0	2183.16	0.729	0.61	0.837	-0.46	-0.71	-0.26	276.5	379.5	453.4				276.5	379.5	453.4		High	High	High	High	0.000436	3.968e-07	4.38
FALSE	High	[K].HIANYISGIQTIGHR.[V]	1xTMT6plex [N-Term]	5.0088e-06	0.000428567	1	5	1	Q15393	Q15393 [985-999]		Splicing factor 3B subunit 3 OS=Homo sapiens OX=9606 GN=SF3B3 PE=1 SV=4	0	1909.06	0.839	0.676	0.806	-0.25	-0.56	-0.31	158.8	189.2	234.8				158.8	189.2	234.8		High	High	High	High	0.000436	3.514e-06	5.46
FALSE	High	[R].HIADLAGNSEVILPVPAFNVINGGSHAGNK.[L]	1xDeamidated [N19]; 1xTMT6plex [K30]; 1xTMT6plex [N-Term]	0.000258975	0.000428567	1	7	1	A0A024R4F1	A0A024R4F1 [133-162]		phosphopyruvate hydratase OS=Homo sapiens OX=9606 GN=HEL-S-17 PE=2 SV=1	0	3470.88	1.067	1.071	1.005	0.09	0.1	0.01	687.7	644.8	641.9				687.7	644.8	641.9		High	High	High	High	0.000436	0.0002015	3.13
FALSE	High	[R].HIADLAGNSEVILPVPAFNVINGGSHAGNK.[L]	1xTMT6plex [K30]; 1xTMT6plex [N-Term]	4.98533e-07	0.000428567	1	7	1	A0A024R4F1	A0A024R4F1 [133-162]		phosphopyruvate hydratase OS=Homo sapiens OX=9606 GN=HEL-S-17 PE=2 SV=1	0	3469.9	0.596	0.806	1.352	-0.75	-0.31	0.44	296.2	496.9	367.4				296.2	496.9	367.4		High	High	High	High	0.000436	3.28e-07	2.76
FALSE	High	[R].HHYEQQQEDLAR.[N]	1xTMT6plex [N-Term]	4.90388e-05	0.000428567	1	35	1	A0A2U3TZM0	A0A2U3TZM0 [1307-1318]		DNA helicase OS=Homo sapiens OX=9606 GN=CHD4 PE=1 SV=1	0	1782.87	0.48	0.545	1.135	-1.06	-0.88	0.18	61.1	127.4	112.2				61.1	127.4	112.2		High	High	High	High	0.000436	3.652e-05	5.22
FALSE	High	[K].HHEEEIVHHK.[K]	1xTMT6plex [K10]; 1xTMT6plex [N-Term]	0.000304666	0.000428567	1	1	1	Q9UII2	Q9UII2 [73-82]		ATPase inhibitor, mitochondrial OS=Homo sapiens OX=9606 GN=ATP5IF1 PE=1 SV=1	0	1752.95																Excluded by Method	High	High	High	High	0.000436	0.0002382	2.72
FALSE	High	[K].HGYIGEFEIIDDHR.[A]	1xTMT6plex [N-Term]	2.51952e-07	0.000428567	1	5	1	P62244	P62244 [44-57]		40S ribosomal protein S15a OS=Homo sapiens OX=9606 GN=RPS15A PE=1 SV=2	0	1929.97	0.692	0.585	0.845	-0.53	-0.77	-0.24	281.6	407.2	481.7				281.6	407.2	481.7		High	High	High	High	0.000436	1.626e-07	5.57
FALSE	High	[K].HGITQANELVNLTEFFVNHILPDLK.[S]	1xTMT6plex [K25]; 1xTMT6plex [N-Term]	4.88026e-06	0.000428567	1	7	1	A0A384NKW7	A0A384NKW7 [446-470]		Exportin-2 OS=Homo sapiens OX=9606 PE=2 SV=1	0	3320.84																No Quan Values	High	High	High	High	0.000436	3.411e-06	3.83
FALSE	High	[K].HLEPEPEEEIIAEDYDDDPVDYEATR.[L]	1xTMT6plex [N-Term]	4.45913e-10	0.000428567	1	13	1	A0A0S2Z556	A0A0S2Z556 [19-44]		Polyglutamine binding protein 1 isoform 2 (Fragment) OS=Homo sapiens OX=9606 GN=PQBP1 PE=2 SV=1	0	3318.5	0.809	0.855	1.056	-0.31	-0.23	0.08	33.5	41.4	39.2				33.5	41.4	39.2		High	High	High	High	0.000436	2.416e-10	6.51
FALSE	High	[K].HDELADSLPCAEGEFIFLR.[L]	1xCarbamidomethyl [C10]; 1xTMT6plex [N-Term]	3.38553e-05	0.000428567	1	5	1	B3KMC9	B3KMC9 [287-305]		5'-3' exoribonuclease OS=Homo sapiens OX=9606 PE=2 SV=1	0	2448.21	0.834	0.769	0.922	-0.26	-0.38	-0.12	131.9	158.2	171.6				131.9	158.2	171.6		High	High	High	High	0.000436	2.491e-05	3.9
FALSE	High	[R].HDADGQATLLNLLLR.[N]	1xTMT6plex [N-Term]	0.000159051	0.000428567	1	9	1	B4DEB0	B4DEB0 [217-231]		cDNA FLJ56054, highly similar to 26S proteasome non-ATPase regulatory subunit 3 OS=Homo sapiens OX=9606 PE=2 SV=1	0	1879.06	0.529	0.379	0.717	-0.92	-1.4	-0.48	94.5	178.5	249.1				94.5	178.5	249.1		High	High	High	High	0.000436	0.0001226	4.52
FALSE	High	[K].HCECAEEGTR.[N]	2xCarbamidomethyl [C2; C4]; 1xTMT6plex [N-Term]	0.000128342	0.000428567	1	5	1	Q86VP6	Q86VP6 [939-948]		Cullin-associated NEDD8-dissociated protein 1 OS=Homo sapiens OX=9606 GN=CAND1 PE=1 SV=2	0	1477.64																Excluded by Method	High	High	High	High	0.000436	9.802e-05	3.59
FALSE	High	[K].GYAFVHFETQEAADK.[A]	1xTMT6plex [K15]; 1xTMT6plex [N-Term]	0.000100905	0.000428567	1	11	1	Q6IQ30	Q6IQ30 [139-153]		Polyadenylate-binding protein OS=Homo sapiens OX=9606 GN=PABPC4 PE=2 SV=1	0	2171.12																Excluded by Method	High	High	High	High	0.000436	7.655e-05	3.49
FALSE	High	[R].GYAFIEYEHER.[D]	1xTMT6plex [N-Term]	4.62522e-05	0.000428567	1	5	1	A0A024QZD5	A0A024QZD5 [145-155]		U1 small nuclear ribonucleoprotein 70 kDa OS=Homo sapiens OX=9606 GN=SNRP70 PE=4 SV=1	0	1642.81	0.733	0.619	0.844	-0.45	-0.69	-0.25	368.1	502.1	595.1				368.1	502.1	595.1		High	High	High	High	0.000436	3.442e-05	4.8
FALSE	High	[K].GYAFIEFASFEDAK.[E]	1xTMT6plex [K14]; 1xTMT6plex [N-Term]	2.87775e-05	0.000428567	1	14	6	P19338	P19338 [524-537]		Nucleolin OS=Homo sapiens OX=9606 GN=NCL PE=1 SV=3	0	2053.07	1.19	1.184	0.995	0.25	0.24	-0.01	662	556.2	559.2				662	556.2	559.2		High	High	High	High	0.000436	2.113e-05	4.3
FALSE	High	[R].GWVLGPNNYYSFASQQQKPEDTTIPSTELAK.[Q]	2xTMT6plex [K18; K31]; 1xTMT6plex [N-Term]	7.72965e-05	0.000428567	1	3	1	P48556	P48556 [307-337]		26S proteasome non-ATPase regulatory subunit 8 OS=Homo sapiens OX=9606 GN=PSMD8 PE=1 SV=2	0	4157.18	0.482	0.395	0.82	-1.05	-1.34	-0.29	114.2	236.8	288.9				114.2	236.8	288.9		High	High	High	High	0.000436	5.84e-05	4.53
FALSE	High	[K].GWGELEFGAGDLQGPLFGLK.[L]	1xTMT6plex [K20]; 1xTMT6plex [N-Term]	3.25228e-08	0.000428567	1	7	1	Q5TH61	Q5TH61 [183-202]		DnaJ heat shock protein family (Hsp40) member C11 (Fragment) OS=Homo sapiens OX=9606 GN=DNAJC11 PE=1 SV=1	0	2549.38	0.488	0.291	0.595	-1.03	-1.78	-0.75	54.4	111.4	187.2				54.4	111.4	187.2		High	High	High	High	0.000436	1.985e-08	5.53
FALSE	High	[R].GWFDAEGQALDGVSISDLK.[S]	1xTMT6plex [K19]; 1xTMT6plex [N-Term]	4.32111e-07	0.000428567	1	2	1	P27694	P27694 [413-431]		Replication protein A 70 kDa DNA-binding subunit OS=Homo sapiens OX=9606 GN=RPA1 PE=1 SV=2	0	2466.29	1.122	0.992	0.884	0.17	-0.01	-0.18	730.2	650.8	736.2				730.2	650.8	736.2		High	High	High	High	0.000436	2.824e-07	4.51
FALSE	High	[K].GWAPTFLGYSMQGLCK.[F]	1xCarbamidomethyl [C15]; 1xOxidation [M11]; 1xTMT6plex [K16]; 1xTMT6plex [N-Term]	0.000427147	0.000428567	1	7	1	F8VVM2	F8VVM2 [121-136]		Phosphate carrier protein, mitochondrial OS=Homo sapiens OX=9606 GN=SLC25A3 PE=1 SV=1	0	2290.18																Excluded by Method	High	High	High	High	0.000436	0.0003366	2.79
FALSE	High	[K].GWAPTFLGYSMQGLCK.[F]	1xCarbamidomethyl [C15]; 1xTMT6plex [K16]; 1xTMT6plex [N-Term]	1.52471e-06	0.000428567	1	7	1	F8VVM2	F8VVM2 [121-136]		Phosphate carrier protein, mitochondrial OS=Homo sapiens OX=9606 GN=SLC25A3 PE=1 SV=1	0	2274.18	0.353	0.319	0.905	-1.5	-1.65	-0.14	109.3	309.8	342.2				109.3	309.8	342.2		High	High	High	High	0.000436	1.036e-06	4.27
FALSE	High	[R].GVVTLLSDYEVCK.[E]	1xCarbamidomethyl [C12]; 1xTMT6plex [K13]; 1xTMT6plex [N-Term]	8.31575e-06	0.000428567	1	1	1	Q9UKD2	Q9UKD2 [165-177]		mRNA turnover protein 4 homolog OS=Homo sapiens OX=9606 GN=MRTO4 PE=1 SV=2	0	1941.08	1.114	0.747	0.67	0.16	-0.42	-0.58	357.9	321.3	479.3				357.9	321.3	479.3		High	High	High	High	0.000436	5.916e-06	3.61
FALSE	High	[R].GVVQELQQAISK.[L]	1xTMT6plex [K12]; 1xTMT6plex [N-Term]	2.02948e-06	0.000428567	1	20	1	P29692	P29692 [96-107]		Elongation factor 1-delta OS=Homo sapiens OX=9606 GN=EEF1D PE=1 SV=5	0	1758.05																Excluded by Method	High	High	High	High	0.000436	1.387e-06	4.29
FALSE	High	[K].GVVPLAGTNGETTTQGLDGLSER.[C]	1xDeamidated [N9]; 1xTMT6plex [N-Term]	9.81828e-08	0.000428567	1	10	1	V9HWN7	V9HWN7 [112-134]		Fructose-bisphosphate aldolase OS=Homo sapiens OX=9606 GN=HEL-S-87p PE=2 SV=1	0	2502.29	0.902	0.888	0.984	-0.15	-0.17	-0.02	113.8	126.1	128.1				113.8	126.1	128.1		High	High	High	High	0.000436	6.176e-08	4.96
FALSE	High	[K].GVVPLAGTNGETTTQGLDGLSER.[C]	1xTMT6plex [N-Term]	1.14965e-08	0.000428567	1	10	1	V9HWN7	V9HWN7 [112-134]		Fructose-bisphosphate aldolase OS=Homo sapiens OX=9606 GN=HEL-S-87p PE=2 SV=1	0	2501.3	0.763	0.768	1.006	-0.39	-0.38	0.01	254	333	330.9				254	333	330.9		High	High	High	High	0.000436	6.818e-09	5.9
FALSE	High	[K].GYAFVQYSNER.[H]	1xTMT6plex [N-Term]	0.000127511	0.000428567	1	8	1	Q9UKM9	Q9UKM9 [56-66]		RNA-binding protein Raly OS=Homo sapiens OX=9606 GN=RALY PE=1 SV=1	0	1562.78																Excluded by Method	High	High	High	High	0.000436	9.768e-05	3.83
FALSE	High	[K].GVVPLAGTDGETTTQGLDGLSER.[C]	1xTMT6plex [N-Term]	1.8271e-09	0.000428567	1	9	1	B7Z1Y2	B7Z1Y2 [93-115]		Fructose-bisphosphate aldolase OS=Homo sapiens OX=9606 PE=2 SV=1	0	2502.29	0.879	1.073	1.221	-0.19	0.1	0.29	220.2	250.6	205.2				220.2	250.6	205.2		High	High	High	High	0.000436	1.028e-09	5.81
FALSE	High	[R].GVVCIDEFDK.[M]	1xCarbamidomethyl [C4]; 1xTMT6plex [K10]; 1xTMT6plex [N-Term]	8.19537e-05	0.000428567	1	10	1	Q53HJ4	Q53HJ4 [404-413]		DNA replication licensing factor MCM3 (Fragment) OS=Homo sapiens OX=9606 PE=2 SV=1	0	1639.88	0.68	0.443	0.651	-0.56	-1.17	-0.62	204.7	300.9	461.9				204.7	300.9	461.9		High	High	High	High	0.000436	6.179e-05	3.22
FALSE	High	[K].GVTQYYAYVTER.[Q]	1xTMT6plex [N-Term]	2.38336e-05	0.000428567	1	2	1	P26196	P26196 [308-319]		Probable ATP-dependent RNA helicase DDX6 OS=Homo sapiens OX=9606 GN=DDX6 PE=1 SV=2	0	1678.86																Excluded by Method	High	High	High	High	0.000436	1.742e-05	3.45
FALSE	High	[K].GVTIIGPATVGGIKPGCFK.[I]	1xCarbamidomethyl [C17]; 2xTMT6plex [K14; K19]; 1xTMT6plex [N-Term]	0.000177635	0.000428567	1	5	1	A0A024R1T9	A0A024R1T9 [617-635]		ATP-citrate synthase OS=Homo sapiens OX=9606 GN=ACLY PE=3 SV=1	0	2559.53	0.888	0.872	0.982	-0.17	-0.2	-0.03	326.2	367.3	373.9				326.2	367.3	373.9		High	High	High	High	0.000436	0.0001366	2.04
FALSE	High	[R].GVSSESSGDREK.[D]	1xTMT6plex [K12]; 1xTMT6plex [N-Term]	0.000561141	0.000428567	1	4	1	E9PPJ0	E9PPJ0 [324-335]		Splicing factor 3b subunit 2 OS=Homo sapiens OX=9606 GN=SF3B2 PE=1 SV=1	1	1695.89																Excluded by Method	High	High	High	High	0.000436	0.0004451	2.8
FALSE	High	[R].GVSSESSGDR.[E]	1xTMT6plex [N-Term]	5.3363e-05	0.000428567	1	4	1	E9PPJ0	E9PPJ0 [324-333]		Splicing factor 3b subunit 2 OS=Homo sapiens OX=9606 GN=SF3B2 PE=1 SV=1	0	1209.59																Excluded by Method	High	High	High	High	0.000436	3.971e-05	3.39
FALSE	High	[K].GVSEAAVLKPSEELPAEATSSVEPEKDSGSAAEAPR.[-]	2xTMT6plex [K9; K26]; 1xTMT6plex [N-Term]	1.74459e-05	0.000428567	1	4	1	Q0P607	Q0P607 [1111-1146]		Splicing factor, arginine/serine-rich 15 OS=Homo sapiens OX=9606 GN=SFRS15 PE=2 SV=1	1	4283.25	0.78	0.736	0.943	-0.36	-0.44	-0.08	190.2	243.7	258.4				190.2	243.7	258.4		High	High	High	High	0.000436	1.266e-05	3.71
FALSE	High	[R].GVQDIVVGEGTHFLIPWVQKPIIFDCR.[S]	1xCarbamidomethyl [C26]; 1xTMT6plex [K20]; 1xTMT6plex [N-Term]	1.28396e-08	0.000428567	1	7	1	P35232	P35232 [44-70]		Prohibitin 1 OS=Homo sapiens OX=9606 GN=PHB1 PE=1 SV=1	0	3581.97	0.647	0.544	0.841	-0.63	-0.88	-0.25	260.3	402.5	478.6				260.3	402.5	478.6		High	High	High	High	0.000436	7.639e-09	4.45
FALSE	High	[R].GVPQIEVTFDIDANGILNVTATDK.[S]	2xDeamidated [N18; N/Q]; 1xTMT6plex [K24]; 1xTMT6plex [N-Term]	2.49868e-06	0.000428567	1	18	3	A0A0G2JIW1	A0A0G2JIW1 [471-494]		Heat shock 70 kDa protein 1B OS=Homo sapiens OX=9606 GN=HSPA1B PE=1 SV=1	0	2990.6																No Quan Values	High	High	High	High	0.000436	1.712e-06	5.54
FALSE	High	[R].GVPQIEVTFDIDANGILNVTATDK.[S]	1xDeamidated [N]; 1xTMT6plex [K24]; 1xTMT6plex [N-Term]	1.85969e-08	0.000428567	1	18	14	A0A0G2JIW1	A0A0G2JIW1 [471-494]		Heat shock 70 kDa protein 1B OS=Homo sapiens OX=9606 GN=HSPA1B PE=1 SV=1	0	2989.61	0.455	0.148	0.326	-1.13	-2.75	-1.62	166.8	366.3	1124.8				166.8	366.3	1124.8		High	High	High	High	0.000436	1.12e-08	6.19
FALSE	High	[R].GVPQIEVTFDIDANGILNVTATDK.[S]	1xTMT6plex [K24]; 1xTMT6plex [N-Term]	7.08135e-07	0.000428567	1	18	15	A0A0G2JIW1	A0A0G2JIW1 [471-494]		Heat shock 70 kDa protein 1B OS=Homo sapiens OX=9606 GN=HSPA1B PE=1 SV=1	0	2988.63	0.443	0.172	0.388	-1.17	-2.54	-1.37	231.5	522.4	1346.6				231.5	522.4	1346.6		High	High	High	High	0.000436	4.715e-07	5.56
FALSE	High	[R].GVPQIEVTFDIDANGILNVSAVDK.[S]	2xDeamidated [N18; N/Q]; 1xTMT6plex [K24]; 1xTMT6plex [N-Term]	5.64058e-07	0.000428567	1	12	4	V9HW22	V9HW22 [470-493]		Epididymis luminal protein 33 OS=Homo sapiens OX=9606 GN=HEL-S-72p PE=2 SV=1	0	2974.6	0.754	0.444	0.589	-0.41	-1.17	-0.76	14.7	19.5	33.1				14.7	19.5	33.1		High	High	High	High	0.000436	3.733e-07	5.89
FALSE	High	[R].GVPQIEVTFDIDANGILNVSAVDK.[S]	1xDeamidated [Q/N]; 1xTMT6plex [K24]; 1xTMT6plex [N-Term]	1.27564e-08	0.000428567	1	12	20	V9HW22	V9HW22 [470-493]		Epididymis luminal protein 33 OS=Homo sapiens OX=9606 GN=HEL-S-72p PE=2 SV=1	0	2973.62	0.646	0.351	0.543	-0.63	-1.51	-0.88	285.5	441.9	814.4				285.5	441.9	814.4		High	High	High	High	0.000436	7.61e-09	5.33
FALSE	High	[R].GVVDSEDIPLNLSR.[E]	1xTMT6plex [N-Term]	1.46906e-07	0.000428567	1	8	1	Q53FS6	Q53FS6 [389-402]		TNF receptor-associated protein 1 variant (Fragment) OS=Homo sapiens OX=9606 PE=2 SV=1	0	1742.95	0.378	0.224	0.592	-1.4	-2.16	-0.76	262.8	695.9	1175.8				262.8	695.9	1175.8		High	High	High	High	0.000436	9.344e-08	3.97
FALSE	High	[R].GYAVNVFDIQQGFDNPQVR.[F]	1xTMT6plex [N-Term]	5.23324e-05	0.000428567	1	3	1	A0A7D5Q2L7	A0A7D5Q2L7 [61-79]		NAD(P) dependent steroid dehydrogenase-like protein transcript variant OS=Homo sapiens OX=9606 PE=3 SV=1	0	2396.22																Excluded by Method	High	High	High	High	0.000436	3.901e-05	3.32
FALSE	High	[K].GYAYVEFENPDEAEK.[A]	1xTMT6plex [K15]; 1xTMT6plex [N-Term]	1.84096e-06	0.000428567	1	8	1	H3BMM9	H3BMM9 [204-218]		RNA-binding protein with serine-rich domain 1 (Fragment) OS=Homo sapiens OX=9606 GN=RNPS1 PE=1 SV=1	0	2219.09	0.848	0.711	0.839	-0.24	-0.49	-0.25	507.1	598.3	712.8				507.1	598.3	712.8		High	High	High	High	0.000436	1.255e-06	5.64
FALSE	High	[K].GYDVIAQAQSGTGK.[T]	1xTMT6plex [K14]; 1xTMT6plex [N-Term]	7.72965e-05	0.000428567	1	23	1	P60842	P60842 [69-82]		Eukaryotic initiation factor 4A-I OS=Homo sapiens OX=9606 GN=EIF4A1 PE=1 SV=1	0	1853.02	0.992	0.656	0.662	-0.01	-0.61	-0.6	481.1	485.1	733.2				481.1	485.1	733.2		High	High	High	High	0.000436	5.824e-05	4.2
FALSE	High	[K].HAVSDPSILDSLDLNEDEREVLINNINR.[R]	1xTMT6plex [N-Term]	9.05559e-10	0.000428567	1	3	1	Q53XC0	Q53XC0 [155-182]		Eukaryotic translation initiation factor 2 subunit 1 OS=Homo sapiens OX=9606 GN=EIF2S1 PE=2 SV=1	1	3419.76	1.004	1.056	1.052	0.01	0.08	0.07	128.9	128.4	122.1				128.9	128.4	122.1		High	High	High	High	0.000436	5.008e-10	5.15
FALSE	High	[K].HAVSDPSILDSLDLNEDER.[E]	1xTMT6plex [N-Term]	1.17229e-08	0.000428567	1	3	1	Q53XC0	Q53XC0 [155-173]		Eukaryotic translation initiation factor 2 subunit 1 OS=Homo sapiens OX=9606 GN=EIF2S1 PE=2 SV=1	0	2354.17	0.89	0.87	0.978	-0.17	-0.2	-0.03	167.3	188	192.3				167.3	188	192.3		High	High	High	High	0.000436	6.944e-09	4.49
FALSE	High	[K].HAVITVPAYFNDSQR.[Q]	1xTMT6plex [N-Term]	3.47471e-05	0.000428567	1	4	1	P17066	P17066 [143-157]		Heat shock 70 kDa protein 6 OS=Homo sapiens OX=9606 GN=HSPA6 PE=1 SV=2	0	1947.03	1.786	0.172	0.096	0.84	-2.54	-3.38	77.7	43.5	452.4				77.7	43.5	452.4		High	High	High	High	0.000436	2.568e-05	2.86
FALSE	High	[K].HATIYPTEEELQAVQK.[I]	1xTMT6plex [K16]; 1xTMT6plex [N-Term]	0.000594919	0.000428567	1	3	1	B2RNR6	B2RNR6 [731-746]		Zinc finger RNA binding protein OS=Homo sapiens OX=9606 GN=ZFR PE=2 SV=1	0	2315.26	0.747	0.797	1.067	-0.42	-0.33	0.09	619.6	829.3	777.5				619.6	829.3	777.5		High	High	High	High	0.000436	0.0004732	3.4
FALSE	High	[K].HALLEADVAAHQDR.[I]	1xTMT6plex [N-Term]	2.3432e-10	0.000428567	2	8	1	Q13813-3; Q13813	Q13813-3 [720-733]; Q13813 [720-733]		Isoform 3 of Spectrin alpha chain, non-erythrocytic 1 OS=Homo sapiens OX=9606 GN=SPTAN1 Spectrin alpha chain, non-erythrocytic 1 OS=Homo sapiens OX=9606 GN=SPTAN1 PE=1 SV=3	0	1774.94																Excluded by Method	High	High	High	High	0.000436	1.253e-10	5.26
FALSE	High	[K].HAAWYPSEILDPHVVLLTSDNVIR.[RIS]	1xTMT6plex [N-Term]	9.1243e-07	0.000428567	1	21	1	A0A8V8TQB1	A0A8V8TQB1 [175-198]		Nucleoporin 88 OS=Homo sapiens OX=9606 GN=NUP88 PE=1 SV=1	0	2974.6	0.815	0.565	0.693	-0.3	-0.82	-0.53	149.1	183	264				149.1	183	264		High	High	High	High	0.000436	6.103e-07	4.11
FALSE	High	[R].GYYEVTPPTLVQTQVEGGATLFK.[L]	1xTMT6plex [K23]; 1xTMT6plex [N-Term]	0.000230382	0.000428567	1	2	1	O43776	O43776 [264-286]		Asparagine--tRNA ligase, cytoplasmic OS=Homo sapiens OX=9606 GN=NARS1 PE=1 SV=1	0	2956.61																No Quan Values	High	High	High	High	0.000436	0.0001794	3.67
FALSE	High	[K].GYWASLDASTQTTHELTIPNNLIGCIIGR.[Q]	1xCarbamidomethyl [C25]; 1xTMT6plex [N-Term]	0.000120265	0.000428567	1	1	1	Q15365	Q15365 [269-297]		Poly(rC)-binding protein 1 OS=Homo sapiens OX=9606 GN=PCBP1 PE=1 SV=2	0	3430.76	1.002	0.709	0.708	0	-0.5	-0.5	56.6	56.5	79.8				56.6	56.5	79.8		High	High	High	High	0.000436	9.208e-05	4.19
FALSE	High	[K].GYWAGLDASAQTTSHELTIPNDLIGCIIGR.[Q]	1xCarbamidomethyl [C26]; 1xTMT6plex [N-Term]	3.21398e-05	0.000428567	1	6	1	F8VZX2	F8VZX2 [232-261]		Poly(rC) binding protein 2 OS=Homo sapiens OX=9606 GN=PCBP2 PE=1 SV=1	0	3458.76	0.701	0.746	1.063	-0.51	-0.42	0.09	137	195.3	183.7				137	195.3	183.7		High	High	High	High	0.000436	2.359e-05	3.06
FALSE	High	[K].GYTLVEYETYK.[E]	1xTMT6plex [K11]; 1xTMT6plex [N-Term]	4.97635e-06	0.000428567	1	3	1	Q9Y5S9	Q9Y5S9 [115-125]		RNA-binding protein 8A OS=Homo sapiens OX=9606 GN=RBM8A PE=1 SV=1	0	1823.98	1.109	0.866	0.781	0.15	-0.21	-0.36	382.8	345.3	442.1				382.8	345.3	442.1		High	High	High	High	0.000436	3.489e-06	4.46
FALSE	High	[K].GYTLLSEGIDEMVGIIYKPK.[T]	2xTMT6plex [K18; K20]; 1xTMT6plex [N-Term]	1.18891e-05	0.000428567	1	3	1	O75643	O75643 [86-105]		U5 small nuclear ribonucleoprotein 200 kDa helicase OS=Homo sapiens OX=9606 GN=SNRNP200 PE=1 SV=2	0	2913.66	0.785	0.761	0.97	-0.35	-0.39	-0.04	246.8	314.5	324.1				246.8	314.5	324.1		High	High	High	High	0.000436	8.499e-06	3.23
FALSE	High	[R].GYSLVSGGTDNHLVLVDLRPK.[G]	1xTMT6plex [K21]; 1xTMT6plex [N-Term]	0.000405511	0.000428567	1	14	1	P34897	P34897 [369-389]		Serine hydroxymethyltransferase, mitochondrial OS=Homo sapiens OX=9606 GN=SHMT2 PE=1 SV=3	0	2698.53	0.637	0.543	0.851	-0.65	-0.88	-0.23	232.2	364.3	428				232.2	364.3	428		High	High	High	High	0.000436	0.0003194	3.52
FALSE	High	[R].GYSFSLTTFSPSGK.[L]	1xTMT6plex [K14]; 1xTMT6plex [N-Term]	0.000447022	0.000428567	1	4	1	P25787	P25787 [5-18]		Proteasome subunit alpha type-2 OS=Homo sapiens OX=9606 GN=PSMA2 PE=1 SV=2	0	1937.04	0.775	0.526	0.679	-0.37	-0.93	-0.56	245.9	317.1	467.1				245.9	317.1	467.1		High	High	High	High	0.000436	0.0003532	3.95
FALSE	High	[K].GYPHLCSICDLPVHSNK.[E]	2xCarbamidomethyl [C6; C9]; 1xTMT6plex [K17]; 1xTMT6plex [N-Term]	1.9753e-09	0.000428567	2	6	1	A8MXP9; A0A0R4J2E8	A8MXP9 [288-304]; A0A0R4J2E8 [288-304]		Matrin 3 OS=Homo sapiens OX=9606 GN=MATR3 PE=1 SV=1 Matrin-3 OS=Homo sapiens OX=9606 GN=MATR3 PE=1 SV=1	0	2455.26	0.633	1.088	1.718	-0.66	0.12	0.78	378.4	597.4	347.8				378.4	597.4	347.8	Shared	High	High	High	High	0.000436	1.116e-09	5.01
FALSE	High	[K].GYNHGQGSYSYSNSYNSPGGGGGSDYNYESK.[F]	1xDeamidated [N27]; 1xTMT6plex [K31]; 1xTMT6plex [N-Term]	1.33019e-06	0.000428567	1	3	1	Q12906-7	Q12906-7 [780-810]		Isoform 7 of Interleukin enhancer-binding factor 3 OS=Homo sapiens OX=9606 GN=ILF3	0	3712.61	0.787	1.13	1.436	-0.35	0.18	0.52	203	257.9	179.6				203	257.9	179.6		High	High	High	High	0.000436	8.966e-07	6.17
FALSE	High	[K].GYNHGQGSYSYSNSYNSPGGGGGSDYNYESK.[F]	1xTMT6plex [K31]; 1xTMT6plex [N-Term]	4.03504e-05	0.000428567	1	3	1	Q12906-7	Q12906-7 [780-810]		Isoform 7 of Interleukin enhancer-binding factor 3 OS=Homo sapiens OX=9606 GN=ILF3	0	3711.63	0.793	1.062	1.339	-0.34	0.09	0.42	250.1	315.5	235.6				250.1	315.5	235.6		High	High	High	High	0.000436	2.992e-05	4.11
FALSE	High	[K].GYIWNYGAIPQTWEDPGHNDK.[H]	1xTMT6plex [K21]; 1xTMT6plex [N-Term]	2.06579e-05	0.000428567	1	2	1	V9HWB5	V9HWB5 [89-109]		inorganic diphosphatase OS=Homo sapiens OX=9606 GN=HEL-S-66p PE=2 SV=1	0	2919.45																Excluded by Method	High	High	High	High	0.000436	1.503e-05	4.62
FALSE	High	[R].GYISPYFINTSK.[G-]	1xTMT6plex [K12]; 1xTMT6plex [N-Term]	0.000242678	0.000428567	1	16	1	A0A7I2V599	A0A7I2V599 [222-233]		60 kDa heat shock protein, mitochondrial OS=Homo sapiens OX=9606 GN=HSPD1 PE=1 SV=1	0	1848.03																Excluded by Method	High	High	High	High	0.000436	0.0001885	3.2
FALSE	High	[K].GYIFLEYASPAHAVDAVK.[N]	1xTMT6plex [K18]; 1xTMT6plex [N-Term]	1.42467e-08	0.000428567	1	8	1	A0A024R821	A0A024R821 [231-248]		Eukaryotic translation initiation factor 3 subunit B OS=Homo sapiens OX=9606 GN=EIF3S9 PE=3 SV=1	0	2409.32	0.641	0.623	0.973	-0.64	-0.68	-0.04	438.3	683.8	703				438.3	683.8	703		High	High	High	High	0.000436	8.499e-09	5.63
FALSE	High	[K].GYGPATQVR.[W]	1xTMT6plex [N-Term]	0.000379999	0.000428567	1	9	1	P51610	P51610 [1990-1998]		Host cell factor 1 OS=Homo sapiens OX=9606 GN=HCFC1 PE=1 SV=2	0	1177.65																Excluded by Method	High	High	High	High	0.000436	0.000299	2.7
FALSE	High	[K].GYGFVSFYNK.[L]	1xTMT6plex [K10]; 1xTMT6plex [N-Term]	8.63286e-05	0.000428567	1	9	1	Q01085	Q01085 [139-148]		Nucleolysin TIAR OS=Homo sapiens OX=9606 GN=TIAL1 PE=1 SV=1	0	1639.89	0.827	0.925	1.118	-0.27	-0.11	0.16	335.5	405.5	362.8				335.5	405.5	362.8		High	High	High	High	0.000436	6.508e-05	3.4
FALSE	High	[K].GYGFVHFETQEAAER.[A-]	1xTMT6plex [N-Term]	9.03477e-05	0.000428567	1	17	1	H0YAR2	H0YAR2 [139-153]		Polyadenylate-binding protein OS=Homo sapiens OX=9606 GN=PABPC1 PE=1 SV=2	0	1969.96	1.16	0.972	0.838	0.21	-0.04	-0.25	344.3	296.9	354.3				344.3	296.9	354.3		High	High	High	High	0.000436	6.863e-05	4.49
FALSE	High	[R].GYFEYIEENKYSR.[A]	1xTMT6plex [K10]; 1xTMT6plex [N-Term]	0.00038497	0.000428567	2	9	1	Q00839; B4DLR3	Q00839 [256-268]; B4DLR3 [215-227]		Heterogeneous nuclear ribonucleoprotein U OS=Homo sapiens OX=9606 GN=HNRNPU PE=1 SV=6 cDNA FLJ54020, highly similar to Heterogeneous nuclear ribonucleoprotein U OS=Homo sapiens OX=9606 PE=2 SV=1	1	2156.11																Excluded by Method	High	High	High	High	0.000436	0.0003032	3.26
FALSE	High	[K].GYEDYLQSPLQPLMDNLESQTYEVFEKDPIK.[Y]	1xOxidation [M14]; 2xTMT6plex [K27; K31]; 1xTMT6plex [N-Term]	5.82689e-07	0.000428567	1	11	9	O14744	O14744 [303-333]		Protein arginine N-methyltransferase 5 OS=Homo sapiens OX=9606 GN=PRMT5 PE=1 SV=4	1	4393.24	0.462	0.368	0.796	-1.11	-1.44	-0.33	372.5	806.1	1012.6				372.5	806.1	1012.6		High	High	High	High	0.000436	3.855e-07	5.13
FALSE	High	[K].GYEDYLQSPLQPLMDNLESQTYEVFEK.[D]	2xDeamidated [Q11; Q]; 1xOxidation [M14]; 1xTMT6plex [K27]; 1xTMT6plex [N-Term]	1.05765e-05	0.000428567	1	11	2	O14744	O14744 [303-329]		Protein arginine N-methyltransferase 5 OS=Homo sapiens OX=9606 GN=PRMT5 PE=1 SV=4	0	3712.79																Excluded by Method	High	High	High	High	0.000436	7.563e-06	4.41
FALSE	High	[K].GYEDYLQSPLQPLMDNLESQTYEVFEK.[D]	1xOxidation [M14]; 1xTMT6plex [K27]; 1xTMT6plex [N-Term]	4.59525e-05	0.000428567	1	11	7	O14744	O14744 [303-329]		Protein arginine N-methyltransferase 5 OS=Homo sapiens OX=9606 GN=PRMT5 PE=1 SV=4	0	3710.82	0.264	0.269	1.019	-1.92	-1.89	0.03	40.1	151.8	148.9				40.1	151.8	148.9		High	High	High	High	0.000436	3.424e-05	3.94
FALSE	High	[R].GYDYGPHFQGILEASLEGDSGR.[L]	1xTMT6plex [N-Term]	8.30262e-05	0.000428567	1	2	1	P49327	P49327 [998-1019]		Fatty acid synthase OS=Homo sapiens OX=9606 GN=FASN PE=1 SV=3	0	2597.25	0.941	0.917	0.975	-0.09	-0.13	-0.04	79.1	84.1	86.3				79.1	84.1	86.3		High	High	High	High	0.000436	6.269e-05	3.21
FALSE	High	[K].HLPDNECIEK.[V]	1xCarbamidomethyl [C7]; 1xTMT6plex [K10]; 1xTMT6plex [N-Term]	0.000647325	0.000428567	1	2	1	P54136	P54136 [144-153]		Arginine--tRNA ligase, cytoplasmic OS=Homo sapiens OX=9606 GN=RARS1 PE=1 SV=2	0	1712.9	0.637	0.474	0.745	-0.65	-1.08	-0.42	416.9	654.9	878.9				416.9	654.9	878.9		High	High	High	High	0.000436	0.000517	3.2
FALSE	High	[R].HLSDHLSELVEQTLSDLEQSK.[C]	1xTMT6plex [K21]; 1xTMT6plex [N-Term]	0.000124238	0.000428567	1	7	1	O75643	O75643 [1780-1800]		U5 small nuclear ribonucleoprotein 200 kDa helicase OS=Homo sapiens OX=9606 GN=SNRNP200 PE=1 SV=2	0	2866.52	0.796	0.662	0.831	-0.33	-0.6	-0.27	295.4	371	446.5				295.4	371	446.5		High	High	High	High	0.000436	9.487e-05	2.8
FALSE	High	[R].HISDLYEDLR.[D]	1xTMT6plex [N-Term]	4.1145e-05	0.000428567	1	13	1	Q15149	Q15149 [199-208]		Plectin OS=Homo sapiens OX=9606 GN=PLEC PE=1 SV=3	0	1489.78	0.918	0.912	0.993	-0.12	-0.13	-0.01	217.3	236.6	238.3				217.3	236.6	238.3		High	High	High	High	0.000436	3.053e-05	3.66
FALSE	High	[R].HLSLCHGLSDLAR.[V]	1xCarbamidomethyl [C5]; 1xTMT6plex [N-Term]	5.3711e-05	0.000428567	1	3	1	A0A024R6H0	A0A024R6H0 [307-319]		Cleavage and polyadenylation specificity factor subunit 2 OS=Homo sapiens OX=9606 GN=CPSF2 PE=3 SV=1	0	1707.92	0.95	0.758	0.797	-0.07	-0.4	-0.33	148.7	156.5	196.3				148.7	156.5	196.3		High	High	High	High	0.000436	4.008e-05	4.11
FALSE	High	[K].HYQEEGQGTEVVQGVLLGLVVEDR.[L]	1xTMT6plex [N-Term]	2.51952e-07	0.000428567	1	9	1	Q53HG0	Q53HG0 [52-75]		Eukaryotic translation initiation factor 3, subunit 3 gamma, 40kDa variant (Fragment) OS=Homo sapiens OX=9606 PE=2 SV=1	0	2883.5	0.803	0.576	0.717	-0.32	-0.8	-0.48	71.3	88.8	123.8				71.3	88.8	123.8		High	High	High	High	0.000436	1.622e-07	3.95
FALSE	High	[R].HYNGEAYEDDEHHPR.[G]	1xDeamidated [N3]; 1xTMT6plex [N-Term]	6.79828e-06	0.000428567	1	2	1	P31689	P31689 [375-389]		DnaJ homolog subfamily A member 1 OS=Homo sapiens OX=9606 GN=DNAJA1 PE=1 SV=2	0	2098.91	0.441	0.322	0.73	-1.18	-1.64	-0.45	90.1	204.5	280				90.1	204.5	280		High	High	High	High	0.000436	4.784e-06	3.77
FALSE	High	[R].HYNGEAYEDDEHHPR.[G]	1xTMT6plex [N-Term]	1.27931e-06	0.000428567	1	2	1	P31689	P31689 [375-389]		DnaJ homolog subfamily A member 1 OS=Homo sapiens OX=9606 GN=DNAJA1 PE=1 SV=2	0	2097.92																Excluded by Method	High	High	High	High	0.000436	8.65e-07	4.56
FALSE	High	[R].HYILDLLR.[T]	1xTMT6plex [N-Term]	0.000294925	0.000428567	1	4	1	A0A494C0R8	A0A494C0R8 [599-606]		Clustered mitochondria protein homolog OS=Homo sapiens OX=9606 GN=CLUH PE=1 SV=1	0	1271.77																Excluded by Method	High	High	High	High	0.000436	0.0002303	2.8
FALSE	High	[K].HYGPGWVSMANAGK.[D]	1xTMT6plex [K14]; 1xTMT6plex [N-Term]	2.58121e-06	0.000428567	1	4	1	V9HWC6	V9HWC6 [124-137]		Peptidyl-prolyl cis-trans isomerase OS=Homo sapiens OX=9606 GN=HEL-S-39 PE=2 SV=1	0	1933.02	0.928	0.951	1.025	-0.11	-0.07	0.04	650.7	701.2	684.2				650.7	701.2	684.2		High	High	High	High	0.000436	1.769e-06	4.32
FALSE	High	[R].HYGGLTGLNK.[A]	1xTMT6plex [K10]; 1xTMT6plex [N-Term]	0.000253975	0.000428567	1	8	1	Q6FHU2	Q6FHU2 [91-100]		Phosphoglycerate mutase (Fragment) OS=Homo sapiens OX=9606 GN=PGAM1 PE=2 SV=1	0	1517.88	0.925	0.929	1.004	-0.11	-0.11	0.01	413.3	446.8	444.9				413.3	446.8	444.9		High	High	High	High	0.000436	0.0001976	3.92
FALSE	High	[K].HYGFQLYQSDPSGNYGGWK.[A]	1xTMT6plex [K19]; 1xTMT6plex [N-Term]	2.38068e-08	0.000428567	1	12	1	P25789	P25789 [142-160]		Proteasome subunit alpha type-4 OS=Homo sapiens OX=9606 GN=PSMA4 PE=1 SV=1	0	2662.31																Excluded by Method	High	High	High	High	0.000436	1.437e-08	5.99
FALSE	High	[RK].HYFQNTQGLIFVVDSNDR.[E]	1xTMT6plex [N-Term]	6.09812e-07	0.000428567	2	18	1	C9JPM4; A0A024R3Q0	C9JPM4 [80-97]; A0A024R3Q0 [80-97]		ADP ribosylation factor 4 (Fragment) OS=Homo sapiens OX=9606 GN=ARF4 PE=1 SV=1 ADP-ribosylation factor OS=Homo sapiens OX=9606 GN=ARF1 PE=3 SV=1	0	2382.2	0.851	0.697	0.818	-0.23	-0.52	-0.29	171.3	201.2	245.9				171.3	201.2	245.9	Shared	High	High	High	High	0.000436	4.043e-07	4.66
FALSE	High	[R].HYAHTDCPGHADYVK.[N]	1xCarbamidomethyl [C7]; 1xTMT6plex [K15]; 1xTMT6plex [N-Term]	0.000410815	0.000428567	1	1	1	A0A384ME17	A0A384ME17 [124-138]		Elongation factor Tu OS=Homo sapiens OX=9606 GN=TUFM PE=2 SV=1	0	2229.09	0.574	0.544	0.949	-0.8	-0.88	-0.08	373.8	651.6	686.7				373.8	651.6	686.7		High	High	High	High	0.000436	0.0003251	3.79
FALSE	High	[K].HWPFQVINDGDKPK.[V]	1xDeamidated [N/Q]; 2xTMT6plex [K12; K14]; 1xTMT6plex [N-Term]	5.59396e-06	0.000428567	1	8	2	A0A0G2JIW1	A0A0G2JIW1 [90-103]		Heat shock 70 kDa protein 1B OS=Homo sapiens OX=9606 GN=HSPA1B PE=1 SV=1	0	2369.32	0.394	0.132	0.334	-1.34	-2.92	-1.58	398.7	1012	3026.6				398.7	1012	3026.6		High	High	High	High	0.000436	3.936e-06	3.15
FALSE	High	[K].HWPFQVINDGDKPK.[V]	2xTMT6plex [K12; K14]; 1xTMT6plex [N-Term]	1.39716e-08	0.000428567	1	8	2	A0A0G2JIW1	A0A0G2JIW1 [90-103]		Heat shock 70 kDa protein 1B OS=Homo sapiens OX=9606 GN=HSPA1B PE=1 SV=1	0	2368.34	0.398	0.135	0.339	-1.33	-2.89	-1.56	544	1368.2	4033.8				544	1368.2	4033.8		High	High	High	High	0.000436	8.311e-09	3.69
FALSE	High	[K].HWPFMVVNDAGRPK.[VH]	1xOxidation [M5]; 1xTMT6plex [K14]; 1xTMT6plex [N-Term]	3.40761e-05	0.000428567	1	15	1	V9HW22	V9HW22 [89-102]		Epididymis luminal protein 33 OS=Homo sapiens OX=9606 GN=HEL-S-72p PE=2 SV=1	0	2128.15																Excluded by Method	High	High	High	High	0.000436	2.508e-05	4.04
FALSE	High	[R].KAAALEAMK.[D]	2xTMT6plex [K1; K9]; 1xTMT6plex [N-Term]	0.000342474	0.000428567	1	5	1	A8K690	A8K690 [434-442]		cDNA FLJ76863, highly similar to Homo sapiens stress-induced-phosphoprotein 1 (Hsp70/Hsp90-organizing protein) (STIP1), mRNA OS=Homo sapiens OX=9606 PE=2 SV=1	1	1620.01	0.444	0.346	0.779	-1.17	-1.53	-0.36	276	621.3	797.4				276	621.3	797.4		High	High	High	High	0.000436	0.0002685	3.68
FALSE	High	[K].HWPFMVVNDAGRPK.[VH]	1xTMT6plex [K14]; 1xTMT6plex [N-Term]	3.86911e-07	0.000428567	1	15	1	V9HW22	V9HW22 [89-102]		Epididymis luminal protein 33 OS=Homo sapiens OX=9606 GN=HEL-S-72p PE=2 SV=1	0	2112.16	0.491	0.312	0.636	-1.03	-1.68	-0.65	304.9	621	976.6				304.9	621	976.6		High	High	High	High	0.000436	2.527e-07	4.79
FALSE	High	[K].HVSPAGAAVGIPLSEDEAK.[V]	1xTMT6plex [K19]; 1xTMT6plex [N-Term]	1.19537e-08	0.000428567	1	4	1	B4DP06	B4DP06 [208-226]		Bifunctional purine biosynthesis protein ATIC OS=Homo sapiens OX=9606 PE=2 SV=1	0	2306.28	0.924	0.813	0.88	-0.11	-0.3	-0.18	300.2	325	369.2				300.2	325	369.2		High	High	High	High	0.000436	7.089e-09	3.89
FALSE	High	[R].HVPVVYVDYPGPASLTQIYGTFNR.[A]	1xDeamidated [Q17]; 1xTMT6plex [N-Term]	4.16834e-05	0.000428567	1	24	1	A0A7P0T9C4	A0A7P0T9C4 [2730-2753]		Dynein cytoplasmic 1 heavy chain 1 OS=Homo sapiens OX=9606 GN=DYNC1H1 PE=1 SV=1	0	2923.52	0.645	0.524	0.813	-0.63	-0.93	-0.3	28	43.4	53.4				28	43.4	53.4		High	High	High	High	0.000436	3.097e-05	5.15
FALSE	High	[R].HVPVVYVDYPGPASLTQIYGTFNR.[A]	1xTMT6plex [N-Term]	4.93586e-05	0.000428567	1	24	1	A0A7P0T9C4	A0A7P0T9C4 [2730-2753]		Dynein cytoplasmic 1 heavy chain 1 OS=Homo sapiens OX=9606 GN=DYNC1H1 PE=1 SV=1	0	2922.54																Excluded by Method	High	High	High	High	0.000436	3.687e-05	4.53
FALSE	High	[K].HVNTNPLCDLTPIFK.[D]	1xCarbamidomethyl [C8]; 1xTMT6plex [K15]; 1xTMT6plex [N-Term]	9.8956e-05	0.000428567	1	2	1	A0A024R4X7	A0A024R4X7 [174-188]		HCG1989366, isoform CRA_a OS=Homo sapiens OX=9606 GN=hCG_1989366 PE=4 SV=1	0	2227.23																Excluded by Method	High	High	High	High	0.000436	7.493e-05	3.37
FALSE	High	[R].HVLVTLGEK.[M]	1xTMT6plex [K9]; 1xTMT6plex [N-Term]	7.43397e-05	0.000428567	1	14	1	B7Z6Z4	B7Z6Z4 [204-212]		Myosin light chain 6 OS=Homo sapiens OX=9606 GN=MYL6 PE=1 SV=1	0	1453.91	1.145	1.103	0.963	0.2	0.14	-0.05	787.7	687.9	714.4				787.7	687.9	714.4		High	High	High	High	0.000436	5.586e-05	2.74
FALSE	High	[K].HVLTGSADNSCR.[L]	1xCarbamidomethyl [C11]; 1xTMT6plex [N-Term]	3.70374e-08	0.000428567	1	27	1	A0A7I2YQF8	A0A7I2YQF8 [66-77]		Eukaryotic translation initiation factor 3 subunit I OS=Homo sapiens OX=9606 GN=EIF3I PE=1 SV=1	0	1545.76	0.755	0.652	0.863	-0.41	-0.62	-0.21	225.1	298.2	345.5				225.1	298.2	345.5		High	High	High	High	0.000436	2.267e-08	3.8
FALSE	High	[KR].HVINFDLPSDIEEYVHR.[I]	1xTMT6plex [N-Term]	8.59043e-06	0.000428567	1	24	1	O00571	O00571 [512-528]		ATP-dependent RNA helicase DDX3X OS=Homo sapiens OX=9606 GN=DDX3X PE=1 SV=3	0	2312.19	0.465	0.473	1.016	-1.1	-1.08	0.02	162.8	350	344.5				162.8	350	344.5		High	High	High	High	0.000436	6.107e-06	3.65
FALSE	High	[R-].HVGDLGNVTADKDGVADVSIEDSVISLSGDHCIIGR.[T]	1xCarbamidomethyl [C32]; 1xDeamidated [N7]; 1xTMT6plex [K12]; 1xTMT6plex [N-Term]	3.81511e-10	0.000428567	1	3	1	P00441	P00441 [81-116]		Superoxide dismutase [Cu-Zn] OS=Homo sapiens OX=9606 GN=SOD1 PE=1 SV=2	1	4180.12	0.749	0.547	0.73	-0.42	-0.87	-0.45	103.7	138.5	189.6				103.7	138.5	189.6		High	High	High	High	0.000436	2.058e-10	8.36
FALSE	High	[R-].HVGDLGNVTADKDGVADVSIEDSVISLSGDHCIIGR.[T]	1xCarbamidomethyl [C32]; 1xTMT6plex [K12]; 1xTMT6plex [N-Term]	8.04121e-09	0.000428567	1	3	1	P00441	P00441 [81-116]		Superoxide dismutase [Cu-Zn] OS=Homo sapiens OX=9606 GN=SOD1 PE=1 SV=2	1	4179.14	0.903	1.035	1.146	-0.15	0.05	0.2	496.5	549.8	479.6				496.5	549.8	479.6		High	High	High	High	0.000436	4.739e-09	6.05
FALSE	High	[R].HVFGQAVK.[N]	1xTMT6plex [K8]; 1xTMT6plex [N-Term]	6.3189e-05	0.000428567	1	13	1	Q9ULV4	Q9ULV4 [12-19]		Coronin-1C OS=Homo sapiens OX=9606 GN=CORO1C PE=1 SV=1	0	1343.82	1.386	1.556	1.123	0.47	0.64	0.17	899.3	648.9	577.9				899.3	648.9	577.9		High	High	High	High	0.000436	4.75e-05	3.09
FALSE	High	[R].HVEASGGSGPGDSGPSDPR.[L]	1xTMT6plex [N-Term]	5.62115e-05	0.000428567	1	2	1	M0QY97	M0QY97 [480-498]		Zinc finger CCCH-type containing 4 (Fragment) OS=Homo sapiens OX=9606 GN=ZC3H4 PE=1 SV=1	0	1994.94																Excluded by Method	High	High	High	High	0.000436	4.215e-05	3.79
FALSE	High	[R].HVDVLNLCFAQFEPDSTEYIK.[V]	1xCarbamidomethyl [C8]; 1xDeamidated [Q11]; 1xTMT6plex [K21]; 1xTMT6plex [N-Term]	4.69361e-06	0.000428567	1	5	1	P82650	P82650 [224-244]		28S ribosomal protein S22, mitochondrial OS=Homo sapiens OX=9606 GN=MRPS22 PE=1 SV=1	0	2984.51	0.767	0.654	0.853	-0.38	-0.61	-0.23	69.4	90.5	106.1				69.4	90.5	106.1		High	High	High	High	0.000436	3.286e-06	5.03
FALSE	High	[R].HVTAQQPSR.[L]	1xTMT6plex [N-Term]	5.3711e-05	0.000428567	1	2	1	O14979	O14979 [60-68]		Heterogeneous nuclear ribonucleoprotein D-like OS=Homo sapiens OX=9606 GN=HNRNPDL PE=1 SV=3	0	1252.7	0.762	0.769	1.009	-0.39	-0.38	0.01	215.5	282.8	280.2				215.5	282.8	280.2		High	High	High	High	0.000436	4.003e-05	3.75
FALSE	High	[K].KAAAPAPEEEMDECEQALAAEPK.[A]	1xCarbamidomethyl [C14]; 2xTMT6plex [K1; K23]; 1xTMT6plex [N-Term]	0.00014241	0.000428567	1	3	1	P26641	P26641 [253-275]		Elongation factor 1-gamma OS=Homo sapiens OX=9606 GN=EEF1G PE=1 SV=3	1	3172.61	0.679	0.627	0.922	-0.56	-0.67	-0.12	471.6	694.1	752.7				471.6	694.1	752.7		High	High	High	High	0.000436	0.0001089	2.42
FALSE	High	[R].KACGDSTLTQITAGLDPVGR.[I]	1xCarbamidomethyl [C3]; 1xTMT6plex [K1]; 1xTMT6plex [N-Term]	5.85434e-06	0.000428567	1	4	1	P62879	P62879 [23-42]		Guanine nucleotide-binding protein G(I)/G(S)/G(T) subunit beta-2 OS=Homo sapiens OX=9606 GN=GNB2 PE=1 SV=3	1	2518.37																No Quan Values	High	High	High	High	0.000436	4.121e-06	3.61
FALSE	High	[K].KADEVLEILK.[T]	2xTMT6plex [K1; K10]; 1xTMT6plex [N-Term]	0.000461782	0.000428567	1	4	1	O75643	O75643 [285-294]		U5 small nuclear ribonucleoprotein 200 kDa helicase OS=Homo sapiens OX=9606 GN=SNRNP200 PE=1 SV=2	1	1845.17	1.019	0.785	0.77	0.03	-0.35	-0.38	728.1	714.6	927.6				728.1	714.6	927.6		High	High	High	High	0.000436	0.0003657	3.7
FALSE	High	[K].KDYNEAYNYYTK.[A]	2xTMT6plex [K1; K12]; 1xTMT6plex [N-Term]	4.34929e-07	0.000428567	1	14	1	A0A6I8PU73	A0A6I8PU73 [42-53]		DnaJ heat shock protein family (Hsp40) member C7 OS=Homo sapiens OX=9606 GN=DNAJC7 PE=1 SV=1	1	2259.19	0.375	0.219	0.584	-1.41	-2.19	-0.78	421.1	1121.5	1919.4				421.1	1121.5	1919.4		High	High	High	High	0.000436	2.847e-07	4.32
FALSE	High	[K].KDYEEIGPSICR.[H]	1xCarbamidomethyl [C11]; 1xTMT6plex [K1]; 1xTMT6plex [N-Term]	0.000171954	0.000428567	1	6	1	A0A024RAI1	A0A024RAI1 [398-409]		ARP3 actin-related protein 3 homolog (Yeast), isoform CRA_a OS=Homo sapiens OX=9606 GN=ACTR3 PE=3 SV=1	1	1925.02	1.068	1.244	1.165	0.09	0.32	0.22	391.6	366.7	314.7				391.6	366.7	314.7		High	High	High	High	0.000436	0.0001322	3.11
FALSE	High	[K].KDTLTEEETQFYIAETVLAIDSIHQLGFIHR.[D]	1xTMT6plex [K1]; 1xTMT6plex [N-Term]	1.07149e-05	0.000428567	1	2	1	B2R6F9	B2R6F9 [181-211]		cDNA, FLJ92932, highly similar to Homo sapiens serine/threonine kinase 38 (STK38), mRNA OS=Homo sapiens OX=9606 PE=2 SV=1	1	4076.17																No Quan Values	High	High	High	High	0.000436	7.645e-06	3.91
FALSE	High	[R].KDLYANTVLSGGTTMYPGIADR.[M]	1xDeamidated [N6]; 1xOxidation [M15]; 1xTMT6plex [K1]; 1xTMT6plex [N-Term]	6.5809e-06	0.000428567	1	25	1	B4DW52	B4DW52 [263-284]		cDNA FLJ55253, highly similar to Actin, cytoplasmic 1 OS=Homo sapiens OX=9606 PE=2 SV=1	1	2818.47																Excluded by Method	High	High	High	High	0.000436	4.638e-06	4.28
FALSE	High	[R].KDLYANTVLSGGTTMYPGIADR.[M]	1xOxidation [M15]; 1xTMT6plex [K1]; 1xTMT6plex [N-Term]	2.79563e-07	0.000428567	1	25	5	B4DW52	B4DW52 [263-284]		cDNA FLJ55253, highly similar to Actin, cytoplasmic 1 OS=Homo sapiens OX=9606 PE=2 SV=1	1	2817.49	0.97	1.948	2.008	-0.04	0.96	1.01	839.1	864.8	430.7				839.1	864.8	430.7		High	High	High	High	0.000436	1.806e-07	5.06
FALSE	High	[R].KDLYANTVLSGGTTMYPGIADR.[M]	1xTMT6plex [K1]; 1xTMT6plex [N-Term]	3.03018e-12	0.000428567	1	25	1	B4DW52	B4DW52 [263-284]		cDNA FLJ55253, highly similar to Actin, cytoplasmic 1 OS=Homo sapiens OX=9606 PE=2 SV=1	1	2801.49	1.127	2.37	2.104	0.17	1.25	1.07	1096.5	973.1	462.6				1096.5	973.1	462.6		High	High	High	High	0.000436	1.437e-12	6.99
FALSE	High	[K].KDGSASAAAK.[K]	2xTMT6plex [K1; K10]; 1xTMT6plex [N-Term]	0.000153964	0.000428567	2	11	1	A8MXP9; A0A0R4J2E8	A8MXP9 [702-711]; A0A0R4J2E8 [702-711]		Matrin 3 OS=Homo sapiens OX=9606 GN=MATR3 PE=1 SV=1 Matrin-3 OS=Homo sapiens OX=9606 GN=MATR3 PE=1 SV=1	1	1592.96	0.899	1.2	1.335	-0.15	0.26	0.42	1061.2	1180.3	884.3				1061.2	1180.3	884.3	Shared	High	High	High	High	0.000436	0.000118	4.31
FALSE	High	[R].KDGNASGTTLLEALDCILPPTRPTDKPLR.[L]	1xCarbamidomethyl [C16]; 1xDeamidated [N4]; 2xTMT6plex [K1; K26]; 1xTMT6plex [N-Term]	0.000289231	0.000428567	1	37	1	Q6IPT9	Q6IPT9 [219-247]		Elongation factor 1-alpha OS=Homo sapiens OX=9606 GN=EEF1A1 PE=2 SV=1	1	3838.14	0.701	0.587	0.836	-0.51	-0.77	-0.26	294.5	420	502.1				294.5	420	502.1		High	High	High	High	0.000436	0.000226	3.97
FALSE	High	[R].KDGNASGTTLLEALDCILPPTRPTDKPLR.[L]	1xCarbamidomethyl [C16]; 2xTMT6plex [K1; K26]; 1xTMT6plex [N-Term]	1.05955e-06	0.000428567	1	37	2	Q6IPT9	Q6IPT9 [219-247]		Elongation factor 1-alpha OS=Homo sapiens OX=9606 GN=EEF1A1 PE=2 SV=1	1	3837.15	0.606	0.544	0.897	-0.72	-0.88	-0.16	573.1	946.1	1054.4				573.1	946.1	1054.4		High	High	High	High	0.000436	7.125e-07	2.18
FALSE	High	[R].KDGLVSLLTTSEGADEPQR.[L]	1xTMT6plex [K1]; 1xTMT6plex [N-Term]	2.83735e-08	0.000428567	1	6	1	P51570	P51570 [69-87]		Galactokinase OS=Homo sapiens OX=9606 GN=GALK1 PE=1 SV=1	1	2474.35	0.407	0.327	0.803	-1.3	-1.61	-0.32	84.6	207.7	258.5				84.6	207.7	258.5		High	High	High	High	0.000436	1.725e-08	4.81
FALSE	High	[R].KDEELDPMDPSSYSDAPR.[G]	1xTMT6plex [K1]; 1xTMT6plex [N-Term]	0.000651542	0.000428567	1	5	1	A0A0S2Z556	A0A0S2Z556 [213-230]		Polyglutamine binding protein 1 isoform 2 (Fragment) OS=Homo sapiens OX=9606 GN=PQBP1 PE=2 SV=1	1	2510.21																Excluded by Method	High	High	High	High	0.000436	0.0005211	3.65
FALSE	High	[K].KDDSHSAEDSEDEKEDHK.[N]	3xTMT6plex [K1; K14; K18]; 1xTMT6plex [N-Term]	1.77894e-05	0.000428567	1	5	1	Q9H1E3	Q9H1E3 [70-87]		Nuclear ubiquitous casein and cyclin-dependent kinase substrate 1 OS=Homo sapiens OX=9606 GN=NUCKS1 PE=1 SV=1	2	3017.51	0.684	0.415	0.606	-0.55	-1.27	-0.72	414.2	605.6	998.9				414.2	605.6	998.9		High	High	High	High	0.000436	1.286e-05	3.78
FALSE	High	[K].KDDEENYLDLFSHK.[N]	2xTMT6plex [K1; K14]; 1xTMT6plex [N-Term]	1.30217e-05	0.000428567	1	6	1	Q07666	Q07666 [139-152]		KH domain-containing, RNA-binding, signal transduction-associated protein 1 OS=Homo sapiens OX=9606 GN=KHDRBS1 PE=1 SV=1	1	2440.3	0.965	1.29	1.337	-0.05	0.37	0.42	1191.4	1234.4	923.6				1191.4	1234.4	923.6		High	High	High	High	0.000436	9.364e-06	3.25
FALSE	High	[K].KDCEVVMMIGLPGAGK.[T]	1xCarbamidomethyl [C3]; 1xOxidation [M8]; 2xTMT6plex [K1; K16]; 1xTMT6plex [N-Term]	1.26279e-06	0.000428567	2	17	2	Q00839; B4DLR3	Q00839 [495-510]; B4DLR3 [454-469]		Heterogeneous nuclear ribonucleoprotein U OS=Homo sapiens OX=9606 GN=HNRNPU PE=1 SV=6 cDNA FLJ54020, highly similar to Heterogeneous nuclear ribonucleoprotein U OS=Homo sapiens OX=9606 PE=2 SV=1	1	2408.33	0.742	0.752	1.014	-0.43	-0.41	0.02	818.6	1103.6	1088.4				818.6	1103.6	1088.4	Shared	High	High	High	High	0.000436	8.527e-07	5.02
FALSE	High	[K].KDCEVVMMIGLPGAGK.[T]	1xCarbamidomethyl [C3]; 2xTMT6plex [K1; K16]; 1xTMT6plex [N-Term]	3.63222e-08	0.000428567	2	17	1	Q00839; B4DLR3	Q00839 [495-510]; B4DLR3 [454-469]		Heterogeneous nuclear ribonucleoprotein U OS=Homo sapiens OX=9606 GN=HNRNPU PE=1 SV=6 cDNA FLJ54020, highly similar to Heterogeneous nuclear ribonucleoprotein U OS=Homo sapiens OX=9606 PE=2 SV=1	1	2392.34	0.733	0.72	0.983	-0.45	-0.47	-0.03	1105.3	1508.1	1534.8				1105.3	1508.1	1534.8	Shared	High	High	High	High	0.000436	2.222e-08	4.75
FALSE	High	[R].KASGPPVSELITK.[VA]	2xTMT6plex [K1; K13]; 1xTMT6plex [N-Term]	1.6271e-06	0.000428567	3	6	2	Q4VB24; P16402; P16403	Q4VB24 [34-46]; P16402 [35-47]; P16403 [34-46]		Histone cluster 1, H1e OS=Homo sapiens OX=9606 GN=HIST1H1E PE=2 SV=1 Histone H1.3 OS=Homo sapiens OX=9606 GN=H1-3 PE=1 SV=2 Histone H1.2 OS=Homo sapiens OX=9606 GN=H1-2 PE=1 SV=2	1	2014.25	1.01	0.545	0.54	0.01	-0.87	-0.89	723.3	716	1326.5				723.3	716	1326.5	Shared	High	High	High	High	0.000436	1.102e-06	3.92
FALSE	High	[K].KAQLVVIAHDVDPIELVVFLPALCR.[K]	1xCarbamidomethyl [C24]; 1xTMT6plex [K1]; 1xTMT6plex [N-Term]	2.61041e-05	0.000428567	1	3	1	P62424	P62424 [151-175]		60S ribosomal protein L7a OS=Homo sapiens OX=9606 GN=RPL7A PE=1 SV=2	1	3273.92	0.627	0.538	0.858	-0.67	-0.89	-0.22	136.5	217.7	253.6				136.5	217.7	253.6		High	High	High	High	0.000436	1.911e-05	3.56
FALSE	High	[R].KAPPDGWELIEPTLDELDQK.[M]	2xTMT6plex [K1; K20]; 1xTMT6plex [N-Term]	8.04986e-06	0.000428567	1	4	1	P41223	P41223 [9-28]		Protein BUD31 homolog OS=Homo sapiens OX=9606 GN=BUD31 PE=1 SV=2	1	2981.64	0.8	0.895	1.119	-0.32	-0.16	0.16	481.9	602.3	538.3				481.9	602.3	538.3		High	High	High	High	0.000436	5.722e-06	4.29
FALSE	High	[K].KAMEGAGTDEK.[A]	2xTMT6plex [K1; K11]; 1xTMT6plex [N-Term]	8.0371e-05	0.000428567	1	8	1	A0A0S2Z2Z6	A0A0S2Z2Z6 [446-456]		Annexin (Fragment) OS=Homo sapiens OX=9606 GN=ANXA6 PE=2 SV=1	1	1824.01																Excluded by Method	High	High	High	High	0.000436	6.085e-05	1.86
FALSE	High	[R].KAIIIFVPVPQLK.[S]	2xTMT6plex [K1; K13]; 1xTMT6plex [N-Term]	8.93205e-06	0.000428567	1	2	1	P62081	P62081 [58-70]		40S ribosomal protein S7 OS=Homo sapiens OX=9606 GN=RPS7 PE=1 SV=1	1	2153.44	0.549	0.764	1.392	-0.87	-0.39	0.48	469.7	855.9	614.7				469.7	855.9	614.7		High	High	High	High	0.000436	6.353e-06	3.65
FALSE	High	[K].KAEPSEVDMNSPK.[S]	2xTMT6plex [K1; K13]; 1xTMT6plex [N-Term]	5.30172e-05	0.000428567	1	5	1	Q9NR30	Q9NR30 [61-73]		Nucleolar RNA helicase 2 OS=Homo sapiens OX=9606 GN=DDX21 PE=1 SV=5	1	2119.17																Excluded by Method	High	High	High	High	0.000436	3.95e-05	3.88
FALSE	High	[K].KAEGGGGGGRPGAPAAGDGK.[T]	2xTMT6plex [K1; K20]; 1xTMT6plex [N-Term]	3.56209e-08	0.000428567	1	3	1	Q00839	Q00839 [215-234]		Heterogeneous nuclear ribonucleoprotein U OS=Homo sapiens OX=9606 GN=HNRNPU PE=1 SV=6	1	2354.31	0.842	0.779	0.925	-0.25	-0.36	-0.11	1073.4	1274.2	1377.6				1073.4	1274.2	1377.6		High	High	High	High	0.000436	2.18e-08	2.83
[truncated: 10,769 more rows]
