# Supplementary material for: The serine protease DPP9 and the redox sensor KEAP1 form a mutually inhibitory complex[image]
Source: J Biol Chem. 2024 Nov 29;301(1):108034. doi: 10.1016/j.jbc.2024.108034 (PMC11773481; doi:10.1016/j.jbc.2024.108034)
Supplement: Table S3 [file mmc3.xlsx]

## Sheet: Proteins
Checked	Protein FDR Confidence: Combined	Master	Accession	Description	Exp. q-value: Combined	Sum PEP Score	Coverage [%]	# Peptides	# PSMs	# Unique Peptides	# AAs	MW [kDa]	calc. pI	Score Sequest HT: Sequest HT	# Peptides (by Search Engine): Sequest HT	Biological Process	Cellular Component	Molecular Function	Pfam IDs	Entrez Gene ID	Gene Symbol	Gene ID	Ensembl Gene ID	WikiPathways	Reactome Pathways	# Protein Pathway Groups	# Razor Peptides	Abundance Ratio: (GFP) / (WT)	Abundance Ratio: (GFP) / (S730A)	Abundance Ratio: (WT) / (S730A)	Abundance Ratio (log2): (GFP) / (WT)	Abundance Ratio (log2): (GFP) / (S730A)	Abundance Ratio (log2): (WT) / (S730A)	Abundances (Grouped): GFP	Abundances (Grouped): WT	Abundances (Grouped): S730A	Abundances (Grouped) CV [%]: GFP	Abundances (Grouped) CV [%]: WT	Abundances (Grouped) CV [%]: S730A	Abundance: F3: GFP, Sample	Abundance: F3: WT, Sample	Abundance: F3:S730A, Sample	Found in Sample: [S8] F3: GFP, Sample	Found in Sample: [S9] F3: WT, Sample	Found in Sample: [S10] F3: S730A, Sample	# Protein Groups	Modifications
FALSE	High	Master Protein	Q86TI2	Dipeptidyl peptidase 9 OS=Homo sapiens OX=9606 GN=DPP9 PE=1 SV=3	0	763.273	89	78	733	78	863	98.2	6.46	2852.98	78				Pf00326, Pf00930, Pf19520	91039	DPP9	hsa:91039; O75273; O75868; Q1ZZB8; Q6AI37; Q6UAL0; Q6ZMT2; Q6ZNJ5; Q86TI2; Q8N2J7; Q8N3F5; Q8WXD8; Q96NT8; Q9BVR3	ENSG00000142002	Lung fibrosis		1	0	0.067	0.12	1.786	-3.89	-3.05	0.84	20607.7	305875	171242				20607.7	305875	171242	High	High	High	1	Met-loss [N-Term]; Met-loss+Acetyl [N-Term]
FALSE	Medium	Master Protein	A0A7S5C491	IGH c3928_heavy_IGHV1-69_IGHD3-10_IGHJ4 (Fragment) OS=Homo sapiens OX=9606 PE=2 SV=1	0.011	1.418	16	1	2	1	125	13.5	7.12	5.36	1				Pf07686							0	0	0.073	0.106	1.457	-3.78	-3.24	0.54	33.7	464.2	318.7				33.7	464.2	318.7	High	High	High	1
FALSE	High	Master Protein	A0A024R254	Melanoma antigen family D, 1, isoform CRA_a OS=Homo sapiens OX=9606 GN=MAGED1 PE=4 SV=1	0	22.573	11	6	6	6	778	86.1	5.83	20.37	6				Pf01454		MAGED1	A0A024R254				0	0	0.184	0.11	0.596	-2.44	-3.19	-0.75	5.4	29.3	49.2				5.4	29.3	49.2	High	High	High	1
FALSE	High	Master Protein	O95816	BAG family molecular chaperone regulator 2 OS=Homo sapiens OX=9606 GN=BAG2 PE=1 SV=1	0	32.479	54	9	10	9	211	23.8	6.7	33.91	9					9532	BAG2	B4DXE2; hsa:9532; O95816; Q08AS9; Q6FID0	ENSG00000112208	Pleural mesothelioma	Regulation of HSF1-mediated heat shock response	2	0	0.19	0.132	0.692	-2.39	-2.93	-0.53	811.8	4266	6165.9				811.8	4266	6165.9	High	High	High	1
FALSE	High	Master Protein	Q14145	Kelch-like ECH-associated protein 1 OS=Homo sapiens OX=9606 GN=KEAP1 PE=1 SV=2	0	46.17	32	13	14	13	624	69.6	6.44	46.76	13				Pf00651, Pf01344, Pf07707	9817	KEAP1	B3KPD5; hsa:9817; Q14145; Q6LEP0; Q8WTX1; Q9BPY9	ENSG00000079999	Quercetin and Nf-kB / AP-1 induced apoptosis; Nuclear receptors meta-pathway; NRF2 pathway; Transcriptional activation by NRF2 in response to phytochemicals; Photodynamic therapy-induced NFE2L2 (NRF2) survival signaling; mRNA, protein, and metabolite inducation pathway by cyclosporin A; Hereditary leiomyomatosis and renal cell carcinoma pathway; NRF2-ARE regulation; Head and neck squamous cell ca…	Potential therapeutics for SARS; Antigen processing: Ubiquitination & Proteasome degradation; Ub-specific processing proteases; Neddylation; KEAP1-NFE2L2 pathway; Nuclear events mediated by NFE2L2	17	0	0.199	0.203	1.017	-2.33	-2.3	0.02	211.2	1059.2	1042				211.2	1059.2	1042	High	High	High	1
FALSE	High	Master Protein	A8K690	cDNA FLJ76863, highly similar to Homo sapiens stress-induced-phosphoprotein 1 (Hsp70/Hsp90-organizing protein) (STIP1), mRNA OS=Homo sapiens OX=9606 PE=2 SV=1	0	134.12	58	39	51	39	543	62.6	6.8	137.42	39				Pf00515, Pf07719, Pf13181, Pf13414, Pf13424, Pf17830							0	0	0.201	0.129	0.645	-2.32	-2.95	-0.63	6035.4	30047.3	46618.3				6035.4	30047.3	46618.3	High	High	High	1
FALSE	High	Master Protein	Q01804	OTU domain-containing protein 4 OS=Homo sapiens OX=9606 GN=OTUD4 PE=1 SV=4	0	2.971	1	1	1	1	1114	124	6.71	2.75	1				Pf02338	54726	OTUD4	B4DYS4; hsa:54726; Q01804; Q147U2; Q1ZYK1; Q6PG39; Q96MQ5; Q9NT94; Q9UPV6	ENSG00000164164			0	0	0.25	0.209	0.836	-2	-2.26	-0.26	39.9	159.6	190.9				39.9	159.6	190.9	High	High	High	1
FALSE	High	Master Protein	Q5TDF0	Chromosome 1 open reading frame 57, isoform CRA_a OS=Homo sapiens OX=9606 GN=NTPCR PE=1 SV=1	0	15.71	25	4	4	4	228	25.1	9.42	13.42	4				Pf03266		NTPCR	Q5TDF0				0	0	0.261	0.197	0.756	-1.94	-2.34	-0.4	77.8	298.3	394.6				77.8	298.3	394.6	High	High	High	1
FALSE	High	Master Protein	P31689	DnaJ homolog subfamily A member 1 OS=Homo sapiens OX=9606 GN=DNAJA1 PE=1 SV=2	0	102.519	52	18	27	18	397	44.8	7.08	99.18	18				Pf00226, Pf00684, Pf01556	3301	DNAJA1	hsa:3301; P31689; Q5T7Q0; Q86TL9	ENSG00000086061	VEGFA-VEGFR2 signaling; Exercise-induced circadian regulation	HSP90 chaperone cycle for steroid hormone receptors (SHR) in the presence of ligand	3	0	0.265	0.137	0.515	-1.92	-2.87	-0.96	2684	10123.6	19653.9				2684	10123.6	19653.9	High	High	High	1
FALSE	High	Master Protein	Q562M3	Actin-like protein (Fragment) OS=Homo sapiens OX=9606 GN=ACT PE=4 SV=1	0	30.758	60	3	11	1	103	11.5	6.68	42.22	3				Pf00022		ACT	Q562M3				0	0	0.266	0.773	2.905	-1.91	-0.37	1.54	190.4	715.6	246.3				190.4	715.6	246.3	High	High	High	1
FALSE	High	Master Protein	F5GZG1	RAP1B, member of RAS oncogene family (Fragment) OS=Homo sapiens OX=9606 GN=RAP1B PE=1 SV=8	0	7.871	17	2	2	2	121	13.8	4.94	6.38	2				Pf00071		RAP1B	F5GZG1		Common pathways underlying drug addiction; Chemokine signaling pathway; MET in type 1 papillary renal cell carcinoma; Ras signaling		4	0	0.273	0.364	1.335	-1.87	-1.46	0.42	151.8	556.4	416.8				151.8	556.4	416.8	High	High	High	1
FALSE	Medium	Master Protein	H0YKY3	Proline-serine-threonine phosphatase interacting protein 1 OS=Homo sapiens OX=9606 GN=PSTPIP1 PE=1 SV=1	0.024	1.067	6	1	1	1	417	47.6	7.59	0	1				Pf00611		PSTPIP1	H0YKY3				0	0	0.282	0.358	1.273	-1.83	-1.48	0.35	122.8	436.2	342.6				122.8	436.2	342.6	High	High	High	1
FALSE	High	Master Protein	Q3ZCQ8	Mitochondrial import inner membrane translocase subunit TIM50 OS=Homo sapiens OX=9606 GN=TIMM50 PE=1 SV=2	0	16.122	14	4	4	4	353	39.6	8.37	13.73	4				Pf03031	92609	TIMM50	hsa:92609; Q330K1; Q3ZCQ8; Q6QA00; Q96FJ5; Q96GY2; Q9H370	ENSG00000105197		Mitochondrial protein import	1	0	0.292	0.229	0.786	-1.78	-2.13	-0.35	190	651.8	829.4				190	651.8	829.4	High	High	High	1
FALSE	High	Master Protein	O00483	Cytochrome c oxidase subunit NDUFA4 OS=Homo sapiens OX=9606 GN=NDUFA4 PE=1 SV=1	0	9.115	47	4	5	4	81	9.4	9.38	14.38	4				Pf06522	4697	NDUFA4	A4D109; hsa:4697; O00483; Q6FHN5	ENSG00000189043	Electron transport chain: OXPHOS system in mitochondria; Nonalcoholic fatty liver disease; Mitochondrial complex IV assembly; Oxidative phosphorylation	Respiratory electron transport; TP53 Regulates Metabolic Genes; Cytoprotection by HMOX1	7	0	0.299	0.196	0.656	-1.74	-2.35	-0.61	1573.8	5266	8028				1573.8	5266	8028	High	High	High	1
FALSE	High	Master Protein	Q1RMG2	Adenosylhomocysteinase OS=Homo sapiens OX=9606 GN=AHCY PE=2 SV=1	0	15.774	16	5	5	5	306	33.8	6.61	14.88	5				Pf00670, Pf05221		AHCY	Q1RMG2				0	0	0.31	0.375	1.209	-1.69	-1.42	0.27	120	387.4	320.4				120	387.4	320.4	High	High	High	1
FALSE	High	Master Protein	J3KNN3	phosphorylase kinase OS=Homo sapiens OX=9606 GN=PHKG2 PE=1 SV=1	0	3.146	4	1	1	1	410	46.9	6.38	3.05	1				Pf00069		PHKG2	J3KNN3		Ferroptosis; 1p36 copy number variation syndrome		2	0	0.315	0.251	0.797	-1.67	-1.99	-0.33	140.2	445.3	558.4				140.2	445.3	558.4	High	High	High	1
FALSE	High	Master Protein	P05141	ADP/ATP translocase 2 OS=Homo sapiens OX=9606 GN=SLC25A5 PE=1 SV=7	0	62.815	45	16	20	5	298	32.8	9.69	58.5	16				Pf00153	292	SLC25A5	B2RCV1; hsa:292; O43350; P05141	ENSG00000005022	Electron transport chain: OXPHOS system in mitochondria; Alzheimer's disease and miRNA effects; Alzheimer's disease	Transport of nucleosides and free purine and pyrimidine bases across the plasma membrane; Vpr-mediated induction of apoptosis by mitochondrial outer membrane permeabilization	5	10	0.318	0.206	0.647	-1.65	-2.28	-0.63	2934.7	9215.5	14232.8				2934.7	9215.5	14232.8	High	High	High	1
FALSE	High	Master Protein	Q9BRS2	Serine/threonine-protein kinase RIO1 OS=Homo sapiens OX=9606 GN=RIOK1 PE=1 SV=2	0	12.571	8	4	4	4	568	65.5	6.19	11.06	4				Pf01163		RIOK1	B2RB28; hsa:83732; Q8NDC8; Q96NV9; Q9BRS2	ENSG00000124784		Major pathway of rRNA processing in the nucleolus and cytosol	1	0	0.318	0.336	1.057	-1.65	-1.57	0.08	244.1	766.9	725.5				244.1	766.9	725.5	High	High	High	1
FALSE	High	Master Protein	Q9NTX5	Ethylmalonyl-CoA decarboxylase OS=Homo sapiens OX=9606 GN=ECHDC1 PE=1 SV=2	0.007	1.613	6	1	1	1	307	33.7	8.21	3.22	1				Pf00378	55862	ECHDC1	A6NFJ5; B7Z8S0; E9PEN7; E9PR31; F8W851; hsa:55862; Q5TEF6; Q5TEF7; Q5TEG0; Q5TEG4; Q9NTX5; Q9NZ30; V9HW18	ENSG00000093144	Fatty acid biosynthesis		1	0	0.321	0.468	1.458	-1.64	-1.1	0.54	70.7	220.4	151.2				70.7	220.4	151.2	High	High	High	1
FALSE	High	Master Protein	Q9NQ92	Coordinator of PRMT5 and differentiation stimulator OS=Homo sapiens OX=9606 GN=COPRS PE=1 SV=3	0	12.058	15	2	2	2	184	20.1	4.18	8.24	2				Pf15340	55352	COPRS	A6NP14; E1P656; hsa:55352; Q96EF5; Q96P75; Q9NQ92	ENSG00000172301	NF1 copy number variation syndrome	RMTs methylate histone arginines	2	0	0.32	0.323	1.01	-1.64	-1.63	0.01	705	2204.6	2183.7				705	2204.6	2183.7	High	High	High	1
FALSE	High	Master Protein	Q5W0B1	ORC ubiquitin ligase 1 OS=Homo sapiens OX=9606 GN=OBI1 PE=1 SV=1	0	16.761	9	5	5	5	726	81.1	5.72	15.29	5				Pf13923	79596	OBI1	B2RN99; hsa:79596; Q5W0B1; Q8TBY2; Q9H0T2; Q9H8M0	ENSG00000152193			0	0	0.323	0.253	0.783	-1.63	-1.98	-0.35	78.4	242.4	309.5				78.4	242.4	309.5	High	High	High	1
FALSE	High	Master Protein	O60884	DnaJ homolog subfamily A member 2 OS=Homo sapiens OX=9606 GN=DNAJA2 PE=1 SV=1	0	58.953	41	12	15	12	412	45.7	6.48	58.73	12				Pf00226, Pf00684, Pf01556	10294	DNAJA2	B2R7L7; hsa:10294; O14711; O60884	ENSG00000069345		HSP90 chaperone cycle for steroid hormone receptors (SHR) in the presence of ligand	1	0	0.322	0.178	0.553	-1.63	-2.49	-0.86	1778	5513.5	9978.5				1778	5513.5	9978.5	High	High	High	1
FALSE	High	Master Protein	Q96EY1	DnaJ homolog subfamily A member 3, mitochondrial OS=Homo sapiens OX=9606 GN=DNAJA3 PE=1 SV=2	0	11.441	11	3	3	3	480	52.5	9.26	9.39	3				Pf00226, Pf00684, Pf01556	9093	DNAJA3	B2RAJ5; B4DI33; E7ES32; hsa:9093; O75472; Q8WUJ6; Q8WXJ3; Q96D76; Q96EY1; Q96IV1; Q9NYH8	ENSG00000103423; ENSG00000276726			0	0	0.322	0.274	0.851	-1.63	-1.87	-0.23	128.6	399.1	468.8				128.6	399.1	468.8	High	High	High	1
FALSE	High	Master Protein	Q6NTF9	Rhomboid domain-containing protein 2 OS=Homo sapiens OX=9606 GN=RHBDD2 PE=1 SV=2	0	4.533	4	1	1	1	364	39.2	9.32	3.46	1				Pf01694	57414	RHBDD2	hsa:57414; Q6NTF9; Q7L534; Q9H5W6; Q9HBK7; Q9UDT2	ENSG00000005486	Ciliary landscape; 7q11.23 distal copy number variation		2	0	0.331	0.188	0.568	-1.6	-2.41	-0.82	62.9	190.1	334.9				62.9	190.1	334.9	High	High	High	1
FALSE	High	Master Protein	A0A140VJZ1	Ubiquitin carboxyl-terminal hydrolase OS=Homo sapiens OX=9606 PE=2 SV=1	0	5.519	3	2	2	2	858	95.7	5.03	4.9	2				Pf00443, Pf00627, Pf02148, Pf17807					IL-18 signaling pathway		1	0	0.336	0.439	1.309	-1.58	-1.19	0.39	80.8	240.8	183.9				80.8	240.8	183.9	High	High	High	1
FALSE	High	Master Protein	O95101	Cytochrome c oxidase subunit OS=Homo sapiens OX=9606 PE=2 SV=1	0	5.03	49	2	2	2	86	9.7	7.21	2.37	2				Pf02046							0	0	0.353	0.303	0.858	-1.5	-1.72	-0.22	313.8	888.1	1035.6				313.8	888.1	1035.6	High	High	High	1	Met-loss [N-Term]
FALSE	High	Master Protein	K9JA46	Epididymis luminal secretory protein 52 OS=Homo sapiens OX=9606 GN=EL52 PE=2 SV=1	0	236.066	59	43	81	27	732	84.6	5.02	286.62	43				Pf00183, Pf13589		EL52	hsa:3320; K9JA46		TNF-alpha signaling pathway; Corticotropin-releasing hormone signaling pathway; Aryl hydrocarbon receptor pathway; Ebstein-Barr virus LMP1 signaling; Constitutive androstane receptor pathway; Glucocorticoid receptor pathway; Photodynamic therapy-induced AP-1 survival signaling; VEGFA-VEGFR2 signaling; IL-24 Signaling pathway		9	15	0.356	0.212	0.596	-1.49	-2.24	-0.75	10006.2	28119.1	47146.5				10006.2	28119.1	47146.5	High	High	High	1
FALSE	High	Master Protein	O14654	Insulin receptor substrate 4 OS=Homo sapiens OX=9606 GN=IRS4 PE=1 SV=1	0	104.214	32	26	27	26	1257	133.7	8.44	85.65	26				Pf02174	8471	IRS4	hsa:8471; O14654	ENSG00000133124	Alzheimer's disease and miRNA effects; Adipogenesis; Angiopoietin-like protein 8 regulatory pathway; Focal adhesion: PI3K-Akt-mTOR-signaling pathway; Leptin-insulin signaling overlap; Insulin signaling; Alzheimer's disease	IRS-related events triggered by IGF1R	8	0	0.355	0.216	0.609	-1.49	-2.21	-0.72	1065.7	3002	4928.3				1065.7	3002	4928.3	High	High	High	1
FALSE	High	Master Protein	E9PJH7	Solute carrier family 25 member 22 (Fragment) OS=Homo sapiens OX=9606 GN=SLC25A22 PE=1 SV=5	0	13.125	13	4	5	4	313	33.3	9.67	12.46	4				Pf00153		SLC25A22	E9PJH7				0	0	0.362	0.272	0.752	-1.47	-1.88	-0.41	217.2	600.7	798.6				217.2	600.7	798.6	High	High	High	1
FALSE	High	Master Protein	Q9BUF5	Tubulin beta-6 chain OS=Homo sapiens OX=9606 GN=TUBB6 PE=1 SV=1	0	57.696	36	9	25	2	446	49.8	4.88	86.36	9				Pf00091, Pf03953	84617	TUBB6	B3KM76; hsa:84617; Q9BUF5; Q9HA42	ENSG00000176014	Alzheimer's disease and miRNA effects; Pathogenic Escherichia coli infection; Parkin-ubiquitin proteasomal system pathway; Alzheimer's disease	Separation of Sister Chromatids; Resolution of Sister Chromatid Cohesion; RHO GTPases Activate Formins; EML4 and NUDC in mitotic spindle formation; Post-chaperonin tubulin folding pathway; Intraflagellar transport; Recycling pathway of L1; COPI-dependent Golgi-to-ER retrograde traffic; The role of GTSE1 in G2/M progression after G2 checkpoint; Translocation of SLC2A4 (GLUT4) to the plasma membran…	35	0	0.362	0.246	0.678	-1.46	-2.03	-0.56	39.8	109.8	162				39.8	109.8	162	High	High	High	1
FALSE	High	Master Protein	D9HTE9	Plasma membrane citrate carrier OS=Homo sapiens OX=9606 GN=SLC25A1 PE=2 SV=1	0	8.683	10	3	3	3	318	35	9.99	6.87	3				Pf00153		SLC25A1	D9HTE9				0	0	0.37	0.269	0.727	-1.43	-1.9	-0.46	133	359.6	494.8				133	359.6	494.8	High	High	High	1
FALSE	High	Master Protein	Q3ZCM7	Tubulin beta-8 chain OS=Homo sapiens OX=9606 GN=TUBB8 PE=1 SV=2	0	29.032	22	8	16	1	444	49.7	4.89	41.61	8				Pf00091, Pf03953	347688	TUBB8	hsa:347688; Q3ZCM7; Q5SQX9; Q8WZ78	ENSG00000261456	Alzheimer's disease and miRNA effects; Pathogenic Escherichia coli infection; Parkin-ubiquitin proteasomal system pathway; VEGFA-VEGFR2 signaling; Alzheimer's disease	Recycling pathway of L1; COPI-dependent Golgi-to-ER retrograde traffic; Separation of Sister Chromatids; The role of GTSE1 in G2/M progression after G2 checkpoint; Translocation of SLC2A4 (GLUT4) to the plasma membrane; Microtubule-dependent trafficking of connexons from Golgi to the plasma membrane; Gap junction assembly; MHC class II antigen presentation; Resolution of Sister Chromatid Cohesion…	31	0	0.374	0.283	0.757	-1.42	-1.82	-0.4	162.8	435.3	574.7				162.8	435.3	574.7	High	High	High	1
FALSE	High	Master Protein	Q96CS3	FAS-associated factor 2 OS=Homo sapiens OX=9606 GN=FAF2 PE=1 SV=2	0	36.024	22	8	8	8	445	52.6	5.62	32.11	8				Pf00789, Pf14555, Pf21021	23197	FAF2	hsa:23197; O94963; Q8IUF2; Q96CS3; Q9BRP2; Q9BVM7	ENSG00000113194	5q35 copy number variation	RHOA GTPase cycle; Neutrophil degranulation	3	0	0.375	0.21	0.56	-1.41	-2.25	-0.84	275.3	733.7	1311.2				275.3	733.7	1311.2	High	High	High	1
FALSE	High	Master Protein	B4DKS0	cDNA FLJ53381, highly similar to Monocarboxylate transporter 1 OS=Homo sapiens OX=9606 PE=2 SV=1	0	21.395	19	7	7	7	480	51.8	8.5	21.58	7									Photodynamic therapy-induced HIF-1 survival signaling; Glucose metabolism in triple-negative breast cancer cells		2	0	0.38	0.277	0.728	-1.4	-1.85	-0.46	448.9	1181	1622.7				448.9	1181	1622.7	High	High	High	1
FALSE	High	Master Protein	A0A0G2JIW1	Heat shock 70 kDa protein 1B OS=Homo sapiens OX=9606 GN=HSPA1B PE=1 SV=1	0	330.176	81	43	190	33	642	70.1	5.66	713.33	43				Pf00012		HSPA1B	A0A0G2JIW1				0	5	0.378	0.14	0.37	-1.4	-2.84	-1.44	10487.4	27755.9	75075				10487.4	27755.9	75075	High	High	High	1
FALSE	High	Master Protein	E7EX17	Eukaryotic translation initiation factor 4B OS=Homo sapiens OX=9606 GN=EIF4B PE=1 SV=1	0	60.211	31	18	18	18	616	69.7	5.67	48.56	18				Pf00076		EIF4B	E7EX17		Translation factors; Focal adhesion: PI3K-Akt-mTOR-signaling pathway; PI3K-Akt signaling pathway; Translation inhibitors in chronically activated PDGFRA cells; Perturbations to host-cell autophagy, induced by SARS-CoV-2 proteins; Pleural mesothelioma; Interferon type I signaling pathways		7	0	0.382	0.397	1.038	-1.39	-1.33	0.05	2758.5	7220.1	6955.3				2758.5	7220.1	6955.3	High	High	High	1
FALSE	High	Master Protein	Q6I9V5	ADP/ATP translocase OS=Homo sapiens OX=9606 GN=SLC25A6 PE=2 SV=1	0	62.453	45	15	18	2	298	32.8	9.74	58.31	15				Pf00153		SLC25A6	hsa:293; Q6I9V5		Electron transport chain: OXPHOS system in mitochondria		1	3	0.388	0.238	0.612	-1.37	-2.07	-0.71	694.6	1789.2	2923.6				694.6	1789.2	2923.6	High	High	High	1
FALSE	High	Master Protein	Q9NQG5	Regulation of nuclear pre-mRNA domain-containing protein 1B OS=Homo sapiens OX=9606 GN=RPRD1B PE=1 SV=1	0	20.46	37	6	6	5	326	36.9	5.97	21.23	6				Pf04818, Pf16566	58490	RPRD1B	hsa:58490; Q1WDE7; Q6PKF4; Q9NQG5	ENSG00000101413	Modulators of TCR signaling and T cell activation	RNA polymerase II transcribes snRNA genes	2	1	0.387	0.452	1.169	-1.37	-1.15	0.22	646.8	1673.4	1432				646.8	1673.4	1432	High	High	High	1
FALSE	High	Master Protein	A0A087X295	WD repeat domain 6 OS=Homo sapiens OX=9606 GN=WDR6 PE=1 SV=1	0	5.957	3	2	2	2	1151	124.9	6.92	3.62	2				Pf00400		WDR6	A0A087X295; hsa:11180				0	0	0.386	0.25	0.649	-1.37	-2	-0.62	118.4	307	473.4				118.4	307	473.4	High	High	High	1
FALSE	High	Master Protein	A0A6I8PU73	DnaJ heat shock protein family (Hsp40) member C7 OS=Homo sapiens OX=9606 GN=DNAJC7 PE=1 SV=1	0	61.262	34	17	17	17	497	56.7	7.14	56.83	17				Pf00226, Pf13181, Pf13414		DNAJC7	A0A6I8PU73		Pregnane X receptor pathway; Nuclear receptors meta-pathway		2	0	0.39	0.229	0.586	-1.36	-2.13	-0.77	2893.2	7424.5	12659.8				2893.2	7424.5	12659.8	High	High	High	1
FALSE	High	Master Protein	B4DL52	cDNA FLJ54017, highly similar to IWS1 homolog OS=Homo sapiens OX=9606 PE=2 SV=1	0	6.874	5	3	3	3	771	86.6	4.75	5.02	3				Pf08711							0	0	0.395	0.306	0.775	-1.34	-1.71	-0.37	59.2	150	193.5				59.2	150	193.5	High	High	High	1
FALSE	High	Master Protein	A0A384ME17	Elongation factor Tu OS=Homo sapiens OX=9606 GN=TUFM PE=2 SV=1	0	47.112	34	11	11	11	455	49.8	7.61	41.33	11				Pf00009, Pf03143, Pf03144		TUFM	A0A384ME17; hsa:7284				0	0	0.398	0.372	0.933	-1.33	-1.43	-0.1	1992.7	5003.2	5361.6				1992.7	5003.2	5361.6	High	High	High	1
FALSE	High	Master Protein	B4DZQ5	Serine/threonine-protein kinase PRP4 homolog OS=Homo sapiens OX=9606 PE=2 SV=1	0	5.045	3	2	2	2	993	115.4	10.27	5.42	2				Pf00069							0	0	0.402	0.469	1.169	-1.32	-1.09	0.23	233.1	580.5	496.6				233.1	580.5	496.6	High	High	High	1
FALSE	Medium	Master Protein	A6QKW0	SHINC3 OS=Homo sapiens OX=9606 GN=SHINC3 PE=2 SV=1	0.027	1.013	3	1	1	1	247	27.9	9.7	3.1	1				Pf03661		SHINC3	A6QKW0				0	0	0.4	0.288	0.721	-1.32	-1.8	-0.47	71.5	178.9	248.2				71.5	178.9	248.2	High	High	High	1
FALSE	High	Master Protein	A0A7I2V5B2	NADH dehydrogenase [ubiquinone] 1 alpha subcomplex subunit 10, mitochondrial OS=Homo sapiens OX=9606 GN=NDUFA10 PE=1 SV=1	0	10.892	10	3	3	3	361	41.5	7.96	9.64	3				Pf01712		NDUFA10	A0A7I2V5B2		2q37 copy number variation syndrome		1	0	0.403	0.284	0.705	-1.31	-1.82	-0.51	22.7	56.3	79.9				22.7	56.3	79.9	High	High	High	1
FALSE	High	Master Protein	P51570	Galactokinase OS=Homo sapiens OX=9606 GN=GALK1 PE=1 SV=1	0	17.503	17	4	4	4	392	42.2	6.46	12.67	4				Pf00288, Pf08544, Pf10509	2584	GALK1	B2RC07; B4E1G6; P51570	ENSG00000108479	Disorders of galactose metabolism	Galactose catabolism; Defective GALK1 causes GALCT2	3	0	0.407	0.327	0.803	-1.3	-1.61	-0.32	84.6	207.7	258.5				84.6	207.7	258.5	High	High	High	1
FALSE	High	Master Protein	Q8IZ29	Tubulin beta chain OS=Homo sapiens OX=9606 GN=TUBB2C PE=2 SV=1	0	144.716	79	22	52	1	445	49.8	4.92	184.3	22				Pf00091, Pf03953		TUBB2C	Q8IZ29				0	16	0.406	0.301	0.742	-1.3	-1.73	-0.43	2743.4	6755.1	9108.5				2743.4	6755.1	9108.5	High	High	High	1
FALSE	High	Master Protein	P68363	Tubulin alpha-1B chain OS=Homo sapiens OX=9606 GN=TUBA1B PE=1 SV=1	0	149.415	79	26	43	2	451	50.1	5.06	161.53	26				Pf00091, Pf03953	10376	TUBA1B	hsa:10376; P04687; P05209; P68363; Q27I68; Q8WU19	ENSG00000123416	Alzheimer's disease and miRNA effects; Pathogenic Escherichia coli infection; Allograft rejection; Parkin-ubiquitin proteasomal system pathway; Alzheimer's disease	Intraflagellar transport; Recycling pathway of L1; COPI-dependent Golgi-to-ER retrograde traffic; Separation of Sister Chromatids; The role of GTSE1 in G2/M progression after G2 checkpoint; Translocation of SLC2A4 (GLUT4) to the plasma membrane; Microtubule-dependent trafficking of connexons from Golgi to the plasma membrane; Gap junction assembly; MHC class II antigen presentation; Resolution of…	36	26	0.412	0.303	0.736	-1.28	-1.72	-0.44	6060.1	14721.4	20011.8				6060.1	14721.4	20011.8	High	High	High	1
FALSE	High	Master Protein	B4DI06	2',3'-cyclic-nucleotide 3'-phosphodiesterase OS=Homo sapiens OX=9606 PE=2 SV=1	0	4.107	8	1	1	1	298	32.9	9.54	3.05	1				Pf05881							0	0	0.411	0.4	0.972	-1.28	-1.32	-0.04	59.5	144.6	148.8				59.5	144.6	148.8	High	High	High	1
FALSE	High	Master Protein	H0Y368	Dolichol-phosphate mannosyltransferase subunit 1 OS=Homo sapiens OX=9606 GN=DPM1 PE=1 SV=2	0	12.311	18	4	4	4	295	33.3	9.14	10.23	4				Pf00535		DPM1	H0Y368		VEGFA-VEGFR2 signaling; N-glycan biosynthesis		2	0	0.415	0.34	0.818	-1.27	-1.56	-0.29	239.7	577	705.1				239.7	577	705.1	High	High	High	1
FALSE	High	Master Protein	B4DEH0	Mitochondrial ribosomal protein L10, isoform CRA_d OS=Homo sapiens OX=9606 GN=MRPL10 PE=2 SV=1	0	8.775	9	1	1	1	222	25.1	8.44	5.85	1				Pf00466		MRPL10	B4DEH0				0	0	0.418	0.439	1.051	-1.26	-1.19	0.07	15.6	37.3	35.5				15.6	37.3	35.5	High	High	High	1
FALSE	Medium	Master Protein	O75610	Left-right determination factor 1 OS=Homo sapiens OX=9606 GN=LEFTY1 PE=2 SV=1	0.012	1.357	9	1	1	1	366	40.9	8.27	0	1				Pf00019, Pf00688	10637	LEFTY1	B2R7U0; hsa:10637; O75610; Q53H67; Q5TE94	ENSG00000243709	Cell differentiation - expanded index; Cell differentiation - index; Pluripotent stem cell differentiation pathway; Mesodermal commitment pathway; TGF-beta receptor signaling in skeletal dysplasias; TGF-beta receptor signaling	Regulation of signaling by NODAL	8	0	0.424	0.4	0.943	-1.24	-1.32	-0.08	217	511.7	542.7				217	511.7	542.7	High	High	High	1
FALSE	High	Master Protein	A0A024RD80	Heat shock protein 90kDa alpha (Cytosolic), class B member 1, isoform CRA_a OS=Homo sapiens OX=9606 GN=HSP90AB1 PE=3 SV=1	0	221.929	60	40	80	23	724	83.2	5.03	298.81	40				Pf00183, Pf13589		HSP90AB1	A0A024RD80; hsa:3326				0	2	0.422	0.262	0.621	-1.24	-1.93	-0.69	5652.1	13384.8	21553				5652.1	13384.8	21553	High	High	High	1
FALSE	High	Master Protein	E9PC15	Acylglycerol kinase, mitochondrial OS=Homo sapiens OX=9606 GN=AGK PE=1 SV=1	0	20.781	25	7	7	7	394	43.8	6.34	17.79	7				Pf00781, Pf19712		AGK	E9PC15				0	0	0.422	0.318	0.752	-1.24	-1.65	-0.41	467.7	1107	1471.3				467.7	1107	1471.3	High	High	High	1
FALSE	High	Master Protein	O14744	Protein arginine N-methyltransferase 5 OS=Homo sapiens OX=9606 GN=PRMT5 PE=1 SV=4	0	233.451	70	37	108	37	637	72.6	6.29	353.33	37				Pf05185, Pf17285, Pf17286	10419	PRMT5	A8MTP3; A8MZ91; B4DX49; B4DY30; B5BU10; D3DS33; E2QRE7; hsa:10419; O14744; Q6IBR1; Q9UKH1	ENSG00000100462	Transcription co-factors SKI and SKIL protein partners; Nitric oxide metabolism in cystic fibrosis	snRNP Assembly; RMTs methylate histone arginines; Regulation of TP53 Activity through Methylation	5	0	0.427	0.368	0.861	-1.23	-1.44	-0.22	9755	22835.9	26509				9755	22835.9	26509	High	High	High	1
FALSE	High	Master Protein	A0A0S2Z3H3	ADP/ATP translocase (Fragment) OS=Homo sapiens OX=9606 GN=SLC25A4 PE=2 SV=1	0	49.829	35	12	14	1	298	33	9.76	42.58	12				Pf00153		SLC25A4	A0A0S2Z3H3; hsa:291		Electron transport chain: OXPHOS system in mitochondria		1	0	0.426	0.261	0.613	-1.23	-1.94	-0.71	114.2	267.8	437.1				114.2	267.8	437.1	High	High	High	1
FALSE	High	Master Protein	O00159	Unconventional myosin-Ic OS=Homo sapiens OX=9606 GN=MYO1C PE=1 SV=4	0	3.117	4	2	2	2	1063	121.6	9.41	5.48	2				Pf00063, Pf00612, Pf06017	4641	MYO1C	hsa:4641; O00159; Q4LE56; Q6NVJ7; Q86Y95	ENSG00000197879	VEGFA-VEGFR2 signaling; Insulin signaling; 10q11.21q11.23 copy number variation syndrome	Regulation of actin dynamics for phagocytic cup formation; FCGR3A-mediated phagocytosis; Sensory processing of sound by inner hair cells of the cochlea; Sensory processing of sound by outer hair cells of the cochlea; Translocation of SLC2A4 (GLUT4) to the plasma membrane	8	0	0.425	0.3	0.706	-1.23	-1.74	-0.5	62.7	147.5	208.8				62.7	147.5	208.8	High	High	High	1
FALSE	High	Master Protein	A0A7I2V3Z0	ATP-dependent 6-phosphofructokinase OS=Homo sapiens OX=9606 GN=PFKP PE=1 SV=1	0	5.74	4	2	2	1	746	81.7	7.55	5.96	2				Pf00365		PFKP	A0A7I2V3Z0		Cori cycle; Clear cell renal cell carcinoma pathways; Glucose metabolism in triple-negative breast cancer cells; Glycolysis and gluconeogenesis; Metabolic Epileptic Disorders		5	0	0.43	0.306	0.712	-1.22	-1.71	-0.49	93.7	218	306.2				93.7	218	306.2	High	High	High	1
FALSE	High	Master Protein	P04350	Tubulin beta-4A chain OS=Homo sapiens OX=9606 GN=TUBB4A PE=1 SV=2	0	125.123	72	19	48	1	444	49.6	4.88	170.42	19				Pf00091, Pf03953	10382	TUBB4A	B3KQP4; hsa:10382; P04350; Q969E5	ENSG00000104833	Alzheimer's disease and miRNA effects; Pathogenic Escherichia coli infection; Parkin-ubiquitin proteasomal system pathway; Alzheimer's disease	Intraflagellar transport; Recycling pathway of L1; COPI-dependent Golgi-to-ER retrograde traffic; Separation of Sister Chromatids; The role of GTSE1 in G2/M progression after G2 checkpoint; Translocation of SLC2A4 (GLUT4) to the plasma membrane; Microtubule-dependent trafficking of connexons from Golgi to the plasma membrane; Gap junction assembly; MHC class II antigen presentation; Resolution of…	41	1	0.429	0.299	0.697	-1.22	-1.74	-0.52	300.6	700.2	1005				300.6	700.2	1005	High	High	High	1
FALSE	High	Master Protein	A0A024R0H7	Testis tissue sperm-binding protein Li 44a OS=Homo sapiens OX=9606 GN=WDR77 PE=2 SV=1	0	95.132	54	14	37	14	342	36.7	5.17	144.71	14				Pf00400		WDR77	A0A024R0H7; A0A140VKC7; hsa:79084				0	0	0.432	0.386	0.894	-1.21	-1.37	-0.16	2632.3	6096.2	6818.4				2632.3	6096.2	6818.4	High	High	High	1
FALSE	High	Master Protein	B3KMV8	cDNA FLJ12766 fis, clone NT2RP2001520, highly similar to Calcium-binding mitochondrial carrier protein Aralar1 OS=Homo sapiens OX=9606 PE=2 SV=1	0	11.612	10	5	5	2	678	74.7	8.38	12.49	5				Pf00153							0	0	0.432	0.26	0.601	-1.21	-1.94	-0.73	69.1	159.8	265.7				69.1	159.8	265.7	High	High	High	1
FALSE	High	Master Protein	Q9BVA1	Tubulin beta-2B chain OS=Homo sapiens OX=9606 GN=TUBB2B PE=1 SV=1	0	124.116	63	18	46	1	445	49.9	4.89	161.75	18				Pf00091, Pf03953	347733	TUBB2B	A8K068; hsa:347733; Q9BVA1	ENSG00000137285	Alzheimer's disease and miRNA effects; Pathogenic Escherichia coli infection; Parkin-ubiquitin proteasomal system pathway; Alzheimer's disease	Recycling pathway of L1; MHC class II antigen presentation; Intraflagellar transport; COPI-dependent Golgi-to-ER retrograde traffic; Separation of Sister Chromatids; The role of GTSE1 in G2/M progression after G2 checkpoint; Translocation of SLC2A4 (GLUT4) to the plasma membrane; Microtubule-dependent trafficking of connexons from Golgi to the plasma membrane; Gap junction assembly; Resolution of…	35	1	0.437	0.344	0.787	-1.2	-1.54	-0.35	467.1	1069.5	1359.4				467.1	1069.5	1359.4	High	High	High	1
FALSE	High	Master Protein	Q53GR7	Solute carrier family 25, member 13 (Citrin) variant (Fragment) OS=Homo sapiens OX=9606 PE=2 SV=1	0	39.866	22	11	11	8	675	74.1	8.38	32.01	11				Pf00153							0	0	0.436	0.259	0.593	-1.2	-1.95	-0.75	374.3	857.6	1446.2				374.3	857.6	1446.2	High	High	High	1
FALSE	High	Master Protein	Q15437	Protein transport protein Sec23B OS=Homo sapiens OX=9606 GN=SEC23B PE=1 SV=2	0	4.811	3	1	2	1	767	86.4	6.89	5.66	1				Pf00626, Pf04810, Pf04811, Pf04815, Pf08033	10483	SEC23B	D3DW33; hsa:10483; Q15437; Q503A9; Q5W183; Q9BS15; Q9BSI2; Q9H1D7	ENSG00000101310	Sterol regulatory element-binding proteins (SREBP) signaling		1	0	0.438	0.382	0.871	-1.19	-1.39	-0.2	7.1	16.2	18.6				7.1	16.2	18.6	High	High	High	1
FALSE	High	Master Protein	Q5U0A0	Proteasome subunit alpha type OS=Homo sapiens OX=9606 PE=2 SV=1	0	15.372	16	2	2	2	241	26.4	4.79	10.57	2				Pf00227, Pf10584							0	0	0.442	0.413	0.934	-1.18	-1.28	-0.1	435.3	985.6	1055				435.3	985.6	1055	High	High	High	1
FALSE	High	Master Protein	A0A3B3ITW3	ATP binding cassette subfamily D member 3 OS=Homo sapiens OX=9606 GN=ABCD3 PE=1 SV=2	0	9.235	6	2	2	2	659	75.4	9.39	7.44	2				Pf00005, Pf06472		ABCD3	A0A3B3ITW3		Fragile X syndrome		1	0	0.44	0.276	0.626	-1.18	-1.86	-0.68	34.4	78.1	124.8				34.4	78.1	124.8	High	High	High	1
FALSE	High	Master Protein	A8K3Y5	cDNA FLJ78186 OS=Homo sapiens OX=9606 PE=2 SV=1	0	5.587	11	3	3	3	379	43.6	9.57	5.55	3				Pf08790, Pf17848							0	0	0.449	0.54	1.204	-1.16	-0.89	0.27	6.1	13.6	11.3				6.1	13.6	11.3	High	High	High	1
FALSE	High	Master Protein	O43290	U4/U6.U5 tri-snRNP-associated protein 1 OS=Homo sapiens OX=9606 GN=SART1 PE=1 SV=1	0	14.375	9	4	4	4	800	90.2	6.13	12.02	4				Pf03343, Pf19252	9092	SART1	A6NDN1; hsa:9092; O43290; Q53GB5	ENSG00000175467		mRNA Splicing - Major Pathway	1	0	0.448	0.541	1.209	-1.16	-0.89	0.27	323.2	721.5	596.9				323.2	721.5	596.9	High	High	High	1
FALSE	High	Master Protein	Q5H909	MAGE family member D2 OS=Homo sapiens OX=9606 GN=MAGED2 PE=1 SV=2	0	10.54	4	1	1	1	588	63.1	9.35	6.25	1				Pf01454		MAGED2	Q5H909				0	0	0.446	0.386	0.865	-1.16	-1.37	-0.21	40.8	91.4	105.7				40.8	91.4	105.7	High	High	High	1
FALSE	High	Master Protein	A0A0S2Z3G3	Solute carrier family 25 (Mitochondrial carrier dicarboxylate transporter), member 10, isoform CRA_a (Fragment) OS=Homo sapiens OX=9606 GN=SLC25A10 PE=2 SV=1	0	43.547	44	9	9	9	296	32.1	9.35	34.95	9				Pf00153		SLC25A10	A0A0S2Z3G3				0	0	0.451	0.284	0.63	-1.15	-1.81	-0.67	916.1	2030.3	3221.1				916.1	2030.3	3221.1	High	High	High	1
FALSE	High	Master Protein	A0A024R3V8	Translin-associated factor X, isoform CRA_c OS=Homo sapiens OX=9606 GN=TSNAX PE=3 SV=1	0	3.923	7	1	1	1	290	33.1	6.55	3.61	1				Pf01997		TSNAX	A0A024R3V8; hsa:7257				0	0	0.451	0.954	2.118	-1.15	-0.07	1.08	14.6	32.4	15.3				14.6	32.4	15.3	High	High	High	1
FALSE	High	Master Protein	B7Z3J7	Integrator complex subunit 9 OS=Homo sapiens OX=9606 PE=2 SV=1	0	4.7	9	2	2	2	503	56.5	7.05	5.61	2				Pf10996, Pf16661, Pf21382							0	0	0.457	0.375	0.822	-1.13	-1.41	-0.28	431.7	945.5	1150				431.7	945.5	1150	High	High	High	1
FALSE	High	Master Protein	P54105	Methylosome subunit pICln OS=Homo sapiens OX=9606 GN=CLNS1A PE=1 SV=1	0	53.302	59	8	16	8	237	26.2	4.11	54.11	8				Pf03517	1207	CLNS1A	B2RCS9; hsa:1207; P54105; Q0VDK6; Q9NRD2; Q9NRD3	ENSG00000074201		snRNP Assembly	1	0	0.456	0.439	0.963	-1.13	-1.19	-0.05	1234.1	2706.1	2809.3				1234.1	2706.1	2809.3	High	High	High	1
FALSE	High	Master Protein	H0YDP6	Gem nuclear organelle associated protein 2 (Fragment) OS=Homo sapiens OX=9606 GN=GEMIN2 PE=1 SV=9	0	5.028	17	1	1	1	194	21.7	5.1	5.63	1				Pf04938		GEMIN2	H0YDP6				0	0	0.456	0.299	0.655	-1.13	-1.74	-0.61	24.1	52.8	80.6				24.1	52.8	80.6	High	High	High	1
FALSE	High	Master Protein	Q71U36	Tubulin alpha-1A chain OS=Homo sapiens OX=9606 GN=TUBA1A PE=1 SV=1	0	145.827	79	25	41	1	451	50.1	5.06	157.96	25				Pf00091, Pf03953	7846	TUBA1A	A8K0B8; G3V1U9; hsa:7846; P04687; P05209; Q71U36	ENSG00000167552	Alzheimer's disease and miRNA effects; Pathogenic Escherichia coli infection; Parkin-ubiquitin proteasomal system pathway; Alzheimer's disease; PAFAH1B1 copy number variation	Separation of Sister Chromatids; The role of GTSE1 in G2/M progression after G2 checkpoint; Recycling pathway of L1; Intraflagellar transport; COPI-dependent Golgi-to-ER retrograde traffic; Translocation of SLC2A4 (GLUT4) to the plasma membrane; Microtubule-dependent trafficking of connexons from Golgi to the plasma membrane; Gap junction assembly; MHC class II antigen presentation; Resolution of…	42	1	0.461	0.284	0.616	-1.12	-1.82	-0.7	178.2	386.4	627.4				178.2	386.4	627.4	High	High	High	1
FALSE	High	Master Protein	F8VVM2	Phosphate carrier protein, mitochondrial OS=Homo sapiens OX=9606 GN=SLC25A3 PE=1 SV=1	0	34.405	26	8	10	8	324	36.1	9.26	32.58	8				Pf00153		SLC25A3	F8VVM2				0	0	0.46	0.283	0.616	-1.12	-1.82	-0.7	1635.3	3554.9	5773.7				1635.3	3554.9	5773.7	High	High	High	1
FALSE	High	Master Protein	Q9UNE7	E3 ubiquitin-protein ligase CHIP OS=Homo sapiens OX=9606 GN=STUB1 PE=1 SV=2	0	22.813	29	8	8	8	303	34.8	5.87	23.83	8				Pf04564, Pf12895, Pf18391		STUB1	A2IDB9; hsa:10273; O60526; Q969U2; Q9HBT1; Q9UNE7	ENSG00000103266		Antigen processing: Ubiquitination & Proteasome degradation; Regulation of RUNX2 expression and activity; Regulation of PTEN stability and activity; Regulation of necroptotic cell death; Downregulation of ERBB2 signaling; Regulation of TNFR1 signaling; Downregulation of TGF-beta receptor signaling	8	0	0.46	0.385	0.837	-1.12	-1.38	-0.26	229.3	498.9	596.2				229.3	498.9	596.2	High	High	High	1
FALSE	High	Master Protein	Q5TFE4	5'-nucleotidase domain-containing protein 1 OS=Homo sapiens OX=9606 GN=NT5DC1 PE=1 SV=1	0	6.634	7	2	2	2	455	51.8	6.35	6.2	2				Pf05761	221294	NT5DC1	B2RND9; B3KR35; hsa:221294; Q5TFE4; Q6XYD5	ENSG00000178425			0	0	0.464	0.662	1.426	-1.11	-0.59	0.51	24.1	51.9	36.4				24.1	51.9	36.4	High	High	High	1
FALSE	High	Master Protein	Q9BT25	HAUS augmin-like complex subunit 8 OS=Homo sapiens OX=9606 GN=HAUS8 PE=1 SV=3	0	7.051	6	1	1	1	410	44.8	7.06	4.47	1					93323	HAUS8	B4DJA7; C9JBZ4; hsa:93323; Q49AC4; Q86WF0; Q96FX3; Q9BT25	ENSG00000131351		Recruitment of NuMA to mitotic centrosomes; Regulation of PLK1 Activity at G2/M Transition; Loss of Nlp from mitotic centrosomes; Recruitment of mitotic centrosome proteins and complexes; Anchoring of the basal body to the plasma membrane; AURKA Activation by TPX2	7	0	0.463	0.489	1.056	-1.11	-1.03	0.08	68.6	148.2	140.3				68.6	148.2	140.3	High	High	High	1
FALSE	High	Master Protein	A8K2M0	Proteasome (Prosome, macropain) 26S subunit, ATPase, 4, isoform CRA_b OS=Homo sapiens OX=9606 GN=PSMC4 PE=2 SV=1	0	21.343	18	5	5	5	418	47.3	5.21	15.73	5				Pf00004, Pf16450, Pf17862		PSMC4	A8K2M0; hsa:5704		Proteasome degradation; Alzheimer's disease and miRNA effects; Parkin-ubiquitin proteasomal system pathway; Alzheimer's disease		4	0	0.462	0.313	0.676	-1.11	-1.68	-0.56	861.2	1862.9	2754.9				861.2	1862.9	2754.9	High	High	High	1
FALSE	High	Master Protein	A0A087X0L7	OXA1L mitochondrial inner membrane protein OS=Homo sapiens OX=9606 GN=OXA1L PE=1 SV=1	0.006	1.752	2	1	1	1	435	48.5	9.45	2.54	1				Pf02096		OXA1L	A0A087X0L7				0	0	0.468	0.383	0.818	-1.1	-1.39	-0.29	223.3	477.1	583.6				223.3	477.1	583.6	High	High	High	1
FALSE	High	Master Protein	O15397	Importin-8 OS=Homo sapiens OX=9606 GN=IPO8 PE=1 SV=2	0	3.301	2	1	1	1	1037	119.9	5.16	3.01	1				Pf03810, Pf08506	10526	IPO8	B7Z7M3; hsa:10526; O15397	ENSG00000133704	Autophagy in pancreatic ductal adenocarcinoma	Transcriptional regulation by small RNAs	2	0	0.469	0.438	0.932	-1.09	-1.19	-0.1	16.1	34.3	36.8				16.1	34.3	36.8	High	High	High	1
FALSE	High	Master Protein	Q9UDY4	DnaJ homolog subfamily B member 4 OS=Homo sapiens OX=9606 GN=DNAJB4 PE=1 SV=1	0	10.499	14	4	4	3	337	37.8	8.5	10.83	4				Pf00226, Pf01556	11080	DNAJB4	B2R824; hsa:11080; Q13431; Q9UDY4	ENSG00000162616	VEGFA-VEGFR2 signaling		1	0	0.477	0.139	0.292	-1.07	-2.84	-1.78	58.5	122.7	420.2				58.5	122.7	420.2	High	High	High	1
FALSE	High	Master Protein	Q6TGK8	Mitochondrial ribosomal protein L37 variant 2 OS=Homo sapiens OX=9606 GN=MRPL37 PE=2 SV=1	0	4.216	9	1	1	1	292	32.5	9.45	3.72	1				Pf07147		MRPL37	Q6TGK8				0	0	0.475	0.411	0.866	-1.07	-1.28	-0.21	83.1	175	202				83.1	175	202	High	High	High	1
FALSE	High	Master Protein	Q6PI48	Aspartate--tRNA ligase, mitochondrial OS=Homo sapiens OX=9606 GN=DARS2 PE=1 SV=1	0	10.103	8	3	3	3	645	73.5	8.02	8.83	3				Pf00152, Pf01336, Pf02938	55157	DARS2	hsa:55157; Q6PI48	ENSG00000117593		Mitochondrial tRNA aminoacylation	1	0	0.487	0.544	1.118	-1.04	-0.88	0.16	225.5	463.4	414.4				225.5	463.4	414.4	High	High	High	1
FALSE	High	Master Protein	Q9Y3Z3	Deoxynucleoside triphosphate triphosphohydrolase SAMHD1 OS=Homo sapiens OX=9606 GN=SAMHD1 PE=1 SV=2	0.006	1.773	3	1	1	1	626	72.2	7.14	3.2	1				Pf01966, Pf07647	25939	SAMHD1	B4E2A5; E1P5V2; hsa:25939; Q5JXG8; Q8N491; Q9H004; Q9H005; Q9H3U9; Q9Y3Z3	ENSG00000101347		Interferon alpha/beta signaling; Nucleotide catabolism	2	0	0.486	0.31	0.639	-1.04	-1.69	-0.65	33.8	69.6	108.9				33.8	69.6	108.9	High	High	High	1
FALSE	High	Master Protein	Q9NVI7-2	Isoform 2 of ATPase family AAA domain-containing protein 3A OS=Homo sapiens OX=9606 GN=ATAD3A	0	34.219	23	13	13	4	586	66.2	9.25	37.63	13						ATAD3A	Q9NVI7-2				0	2	0.485	0.277	0.571	-1.04	-1.85	-0.81	708.6	1460.2	2557.2				708.6	1460.2	2557.2	High	High	High	1
FALSE	High	Master Protein	Q5T4S7	E3 ubiquitin-protein ligase UBR4 OS=Homo sapiens OX=9606 GN=UBR4 PE=1 SV=1	0	13.672	2	5	5	5	5183	573.5	6.04	7.51	5				Pf02207, Pf13764, Pf19423		UBR4	A8MPT2; A8MQ33; A8MQB1; hsa:23352; O60646; O75050; Q4QRK5; Q5T4S7; Q5T4S8; Q5T4S9; Q5TBN8; Q5TBP2; Q6DKH8; Q6P4A4; Q7L8P7; Q8IXJ4; Q8TDN5; Q8WV67; Q9HA46; Q9P2N9; Q9UG82	ENSG00000127481		Antigen processing: Ubiquitination & Proteasome degradation; Neutrophil degranulation	2	0	0.49	0.261	0.532	-1.03	-1.94	-0.91	100.1	204.1	383.9				100.1	204.1	383.9	High	High	High	1
FALSE	High	Master Protein	P33993	DNA replication licensing factor MCM7 OS=Homo sapiens OX=9606 GN=MCM7 PE=1 SV=4	0	40.524	25	13	13	13	719	81.3	6.46	39.34	13				Pf00493, Pf14551, Pf17207, Pf17855	4176	MCM7	A4D2A1; A4D2A2; E9PGN9; hsa:4176; P33993; Q15076; Q96D34; Q96GL1	ENSG00000166508	miRNA regulation of DNA damage response; Cell cycle; Retinoblastoma gene in cancer; Ciliary landscape; G1 to S cell cycle control; DNA replication	Orc1 removal from chromatin; Assembly of the pre-replicative complex; Activation of ATR in response to replication stress; Activation of the pre-replicative complex; Unwinding of DNA	12	0	0.489	0.266	0.544	-1.03	-1.91	-0.88	286.4	585.5	1075.8				286.4	585.5	1075.8	High	High	High	1
FALSE	High	Master Protein	P14406	Cytochrome c oxidase subunit 7A2, mitochondrial OS=Homo sapiens OX=9606 GN=COX7A2 PE=1 SV=1	0	3.758	16	1	1	1	83	9.4	9.76	3.73	1				Pf02238	1347	COX7A2	B2R5E1; hsa:1347; P14406; Q3MIH5; Q5TF59; Q6FGI2	ENSG00000112695	Electron transport chain: OXPHOS system in mitochondria; Nonalcoholic fatty liver disease; Mitochondrial complex IV assembly		3	0	0.489	0.407	0.833	-1.03	-1.3	-0.26	176	360	432.4				176	360	432.4	High	High	High	1
FALSE	High	Master Protein	Q5TH61	DnaJ heat shock protein family (Hsp40) member C11 (Fragment) OS=Homo sapiens OX=9606 GN=DNAJC11 PE=1 SV=1	0	7.702	6	1	1	1	332	37.2	8.54	5.53	1				Pf00226		DNAJC11	Q5TH61				0	0	0.488	0.291	0.595	-1.03	-1.78	-0.75	54.4	111.4	187.2				54.4	111.4	187.2	High	High	High	1
FALSE	High	Master Protein	O75323	Protein NipSnap homolog 2 OS=Homo sapiens OX=9606 GN=NIPSNAP2 PE=1 SV=1	0	10.651	12	2	2	2	286	33.7	9.36	8.44	2				Pf07978	2631	NIPSNAP2	C9IYJ3; hsa:2631; O43801; O75323; Q53X96	ENSG00000146729		RHOJ GTPase cycle; RHOH GTPase cycle	2	0	0.495	0.35	0.708	-1.02	-1.51	-0.5	423.3	855.8	1208.4				423.3	855.8	1208.4	High	High	High	1
FALSE	High	Master Protein	A0A1U9X9A5	PRRC2A OS=Homo sapiens OX=9606 PE=4 SV=1	0	14.088	4	4	4	4	2153	228.4	9.45	13.94	4				Pf07001							0	0	0.493	0.518	1.051	-1.02	-0.95	0.07	95.8	194.4	184.9				95.8	194.4	184.9	High	High	High	1
FALSE	High	Master Protein	A0A076L8Z0	Survival motor neuron protein isoform 6B (Fragment) OS=Homo sapiens OX=9606 GN=SMN2 PE=2 SV=1	0	8.172	18	3	3	3	211	22.8	4.73	7.15	3				Pf06003, Pf20635		SMN2	A0A076L8Z0				0	0	0.493	0.267	0.541	-1.02	-1.9	-0.89	85.7	173.7	320.8				85.7	173.7	320.8	High	High	High	1
FALSE	High	Master Protein	Q86VM9	Zinc finger CCCH domain-containing protein 18 OS=Homo sapiens OX=9606 GN=ZC3H18 PE=1 SV=2	0	20.841	9	7	7	7	953	106.3	8.32	20.39	7				Pf18044	124245	ZC3H18	hsa:124245; Q86VM9; Q96DG4; Q96MP7	ENSG00000158545			0	0	0.491	0.551	1.121	-1.02	-0.86	0.17	43.1	87.7	78.2				43.1	87.7	78.2	High	High	High	1
FALSE	High	Master Protein	Q59GS3	Proteasome 26S ATPase subunit 5 variant (Fragment) OS=Homo sapiens OX=9606 PE=2 SV=1	0	20.011	20	6	6	6	345	38.7	6.47	12.44	6				Pf00004, Pf16450							0	0	0.498	0.268	0.538	-1.01	-1.9	-0.89	686.9	1380.2	2566.2				686.9	1380.2	2566.2	High	High	High	1
FALSE	High	Master Protein	Q9H9B4	Sideroflexin-1 OS=Homo sapiens OX=9606 GN=SFXN1 PE=1 SV=4	0	18.286	20	5	5	5	322	35.6	9.07	15.46	5				Pf03820	94081	SFXN1	B3KPW3; D3DQN2; hsa:94081; Q9H9B4; Q9HA53	ENSG00000164466	Metabolic Epileptic Disorders		1	0	0.497	0.352	0.709	-1.01	-1.5	-0.5	453.4	912.5	1286.5				453.4	912.5	1286.5	High	High	High	1
FALSE	High	Master Protein	A0A0S2Z5D4	Dynactin 4 isoform 1 (Fragment) OS=Homo sapiens OX=9606 GN=DCTN4 PE=2 SV=1	0	7.68	12	3	3	3	460	52.3	7.34	11.15	3				Pf05502		DCTN4	A0A0S2Z5D4; hsa:51164				0	0	0.496	0.343	0.693	-1.01	-1.54	-0.53	11.3	22.8	32.9				11.3	22.8	32.9	High	High	High	1
FALSE	High	Master Protein	A6NLM8	Translocon-associated protein subunit delta OS=Homo sapiens OX=9606 GN=SSR4 PE=1 SV=1	0	4.003	7	1	1	1	148	16.2	5.74	3.03	1				Pf05404		SSR4	A6NLM8				0	0	0.496	0.458	0.922	-1.01	-1.13	-0.12	154.6	311.4	337.8				154.6	311.4	337.8	High	High	High	1
FALSE	High	Master Protein	A0A7P0T862	Nicotinamide phosphoribosyltransferase OS=Homo sapiens OX=9606 GN=NAMPT PE=1 SV=1	0	7.4	13	3	3	3	404	44.9	6.47	6.04	3				Pf04095		NAMPT	A0A7P0T862		NAD metabolism, sirtuins and aging; NAD+ metabolism; NAD+ biosynthetic pathways; Caloric restriction and aging; NAD metabolism in oncogene-induced senescence and mitochondrial dysfunction-associated senescence		5	0	0.495	0.417	0.842	-1.01	-1.26	-0.25	24.3	49.1	58.3				24.3	49.1	58.3	High	High	High	1
FALSE	High	Master Protein	Q7Z3D7	Uncharacterized protein DKFZp686E2459 OS=Homo sapiens OX=9606 GN=DKFZp686E2459 PE=2 SV=1	0	104.415	40	31	32	30	995	110.3	6.21	106.34	31				Pf00076, Pf00641, Pf01585, Pf17780		DKFZp686E2459	Q7Z3D7				0	1	0.501	0.455	0.908	-1	-1.14	-0.14	5482.7	10950.2	12057.5				5482.7	10950.2	12057.5	High	High	High	1
FALSE	High	Master Protein	A8K2S7	cDNA FLJ77865 OS=Homo sapiens OX=9606 PE=2 SV=1	0	4.481	8	2	2	2	344	38.9	9.01	5.32	2				Pf00627							0	0	0.501	0.291	0.582	-1	-1.78	-0.78	36.6	73.1	125.7				36.6	73.1	125.7	High	High	High	1
FALSE	High	Master Protein	D3DV26	Protein S100-A10 (Fragment) OS=Homo sapiens OX=9606 GN=S100A10 PE=4 SV=1	0	2.927	8	1	1	1	205	22.3	10.33	2.99	1				Pf01023		S100A10	D3DV26				0	0	0.501	0.66	1.318	-1	-0.6	0.4	195.5	390.2	296				195.5	390.2	296	High	High	High	1
FALSE	High	Master Protein	A0A384NYT8	Tubulin beta chain (Fragment) OS=Homo sapiens OX=9606 PE=2 SV=1	0	149.011	76	21	61	4	442	49.4	4.89	207.08	21				Pf00091, Pf03953							0	1	0.5	0.381	0.763	-1	-1.39	-0.39	1474.5	2949.8	3868.2				1474.5	2949.8	3868.2	High	High	High	1
FALSE	High	Master Protein	Q8IWX8	Calcium homeostasis endoplasmic reticulum protein OS=Homo sapiens OX=9606 GN=CHERP PE=1 SV=3	0	7.566	4	3	3	3	916	103.6	9.04	9.03	3				Pf01585, Pf01805, Pf04818	10523	CHERP	hsa:10523; O00302; Q4G0Y5; Q8IWX8; Q8WU30; Q99492	ENSG00000085872		mRNA Splicing - Major Pathway	1	0	0.5	0.51	1.02	-1	-0.97	0.03	299.7	599.7	588				299.7	599.7	588	High	High	High	1
FALSE	High	Master Protein	Q53GQ0	Very-long-chain 3-oxoacyl-CoA reductase OS=Homo sapiens OX=9606 GN=HSD17B12 PE=1 SV=2	0	15.662	24	5	5	5	312	34.3	9.32	15.21	5				Pf00106	51144	HSD17B12	A8K9B0; D3DR23; hsa:51144; Q53GQ0; Q96EA9; Q96JU2; Q9Y6G8	ENSG00000149084	Mitochondrial fatty acid synthesis pathway	Synthesis of very long-chain fatty acyl-CoAs; Androgen biosynthesis	3	0	0.498	0.344	0.69	-1	-1.54	-0.54	470	943	1367.3				470	943	1367.3	High	High	High	1
FALSE	High	Master Protein	P62829	60S ribosomal protein L23 OS=Homo sapiens OX=9606 GN=RPL23 PE=1 SV=1	0	8.875	27	3	3	3	140	14.9	10.51	9.11	3				Pf00238	9349	RPL23	hsa:9349; P23131; P24048; P62829; Q29246; Q3SWV7; Q6P5S1	ENSG00000125691	Cytoplasmic ribosomal proteins; 17q12 copy number variation syndrome	Regulation of expression of SLITs and ROBOs; L13a-mediated translational silencing of Ceruloplasmin expression; Formation of a pool of free 40S subunits; GTP hydrolysis and joining of the 60S ribosomal subunit; Major pathway of rRNA processing in the nucleolus and cytosol; Nonsense Mediated Decay (NMD) enhanced by the Exon Junction Complex (EJC); SRP-dependent cotranslational protein targeting to…	15	0	0.505	0.364	0.722	-0.99	-1.46	-0.47	829.8	1644.1	2277.4				829.8	1644.1	2277.4	High	High	High	1
FALSE	High	Master Protein	Q8TAS0	ATP synthase subunit gamma (Fragment) OS=Homo sapiens OX=9606 PE=2 SV=1	0	22.047	34	7	7	7	291	32.2	9.11	20.54	7				Pf00231					Electron transport chain: OXPHOS system in mitochondria		1	0	0.504	0.383	0.759	-0.99	-1.39	-0.4	369.4	732.6	964.9				369.4	732.6	964.9	High	High	High	1
FALSE	Medium	Master Protein	P05496	ATP synthase F(0) complex subunit C1, mitochondrial OS=Homo sapiens OX=9606 GN=ATP5MC1 PE=1 SV=2	0.011	1.399	5	1	1	1	136	14.3	9.74	2.91	1				Pf00137	516	ATP5MC1	hsa:516; P05496	ENSG00000159199	Electron transport chain: OXPHOS system in mitochondria; 7q11.23 copy number variation syndrome; Oxidative phosphorylation	Mitochondrial protein import; Cristae formation; Formation of ATP by chemiosmotic coupling	6	0	0.504	0.445	0.882	-0.99	-1.17	-0.18	699.6	1386.9	1572.1				699.6	1386.9	1572.1	High	High	High	1
FALSE	High	Master Protein	Q96A33	PAT complex subunit CCDC47 OS=Homo sapiens OX=9606 GN=CCDC47 PE=1 SV=1	0	5.336	6	3	3	3	483	55.8	4.87	8.03	3				Pf07946	57003	CCDC47	B2RAS8; D3DU20; hsa:57003; Q96A33; Q96D00; Q96JZ7; Q9H3E4; Q9NRG3	ENSG00000108588			0	0	0.502	0.537	1.07	-0.99	-0.9	0.1	264.5	527.1	492.8				264.5	527.1	492.8	High	High	High	1
FALSE	High	Master Protein	A0A087WUD3	Oligosaccharyltransferase complex subunit OS=Homo sapiens OX=9606 GN=OSTC PE=1 SV=1	0	2.981	14	1	1	1	83	9.4	7.43	3.49	1						OSTC	A0A087WUD3				0	0	0.508	0.387	0.763	-0.98	-1.37	-0.39	84.2	165.9	217.3				84.2	165.9	217.3	High	High	High	1
FALSE	High	Master Protein	D9ZGF8	Rho-associated protein kinase OS=Homo sapiens OX=9606 GN=ROCK1 PE=3 SV=1	0	11.451	6	6	6	6	1354	158.1	5.94	15.11	6				Pf00069, Pf08912		ROCK1	D9ZGF8				0	0	0.512	0.57	1.114	-0.97	-0.81	0.16	266.7	521.3	467.8				266.7	521.3	467.8	High	High	High	1
FALSE	High	Master Protein	Q53FE1	ATP synthase subunit f, mitochondrial (Fragment) OS=Homo sapiens OX=9606 PE=2 SV=1	0	3.708	14	1	1	1	94	10.9	9.67	3.27	1				Pf10206							0	0	0.511	0.334	0.652	-0.97	-1.58	-0.62	35.9	70.2	107.6				35.9	70.2	107.6	High	High	High	1
FALSE	High	Master Protein	Q9Y277	Voltage-dependent anion-selective channel protein 3 OS=Homo sapiens OX=9606 GN=VDAC3 PE=1 SV=1	0	23.654	26	6	6	5	283	30.6	8.66	19.64	6				Pf01459	7419	VDAC3	hsa:7419; Q9UIS0; Q9Y277	ENSG00000078668	Alzheimer's disease and miRNA effects; Ferroptosis; Hepatitis B infection; Alzheimer's disease	Ub-specific processing proteases; Mitochondrial calcium ion transport	6	0	0.515	0.416	0.807	-0.96	-1.27	-0.31	150	291	360.5				150	291	360.5	High	High	High	1
FALSE	High	Master Protein	A0A090N7X1	ATP-binding cassette, sub-family F (GCN20), member 2 OS=Homo sapiens OX=9606 GN=ABCF2 PE=4 SV=1	0	7.372	4	2	2	2	623	71.2	7.37	5.67	2				Pf00005, Pf12848		ABCF2	A0A090N7X1; hsa:10061		VEGFA-VEGFR2 signaling		1	0	0.515	0.487	0.946	-0.96	-1.04	-0.08	98.9	192	202.9				98.9	192	202.9	High	High	High	1
FALSE	High	Master Protein	F5H5D3	Tubulin alpha chain OS=Homo sapiens OX=9606 GN=TUBA1C PE=1 SV=1	0	120.953	65	24	38	2	519	57.7	5.07	134.82	24				Pf00091, Pf03953		TUBA1C	F5H5D3		Alzheimer's disease and miRNA effects; Pathogenic Escherichia coli infection; Parkin-ubiquitin proteasomal system pathway; VEGFA-VEGFR2 signaling; Alzheimer's disease		5	0	0.514	0.371	0.723	-0.96	-1.43	-0.47	128.9	251	347				128.9	251	347	High	High	High	1
FALSE	High	Master Protein	P35580	Myosin-10 OS=Homo sapiens OX=9606 GN=MYH10 PE=1 SV=3	0	16.022	3	3	3	2	1976	228.9	5.54	12.46	3				Pf00063, Pf00612, Pf01576, Pf02736	4628	MYH10	B2RWP9; D3DTS1; F8VTL3; hsa:4628; P35580; Q12989; Q149N3; Q149N4; Q16087; Q4LE45; Q6PK16; Q9BWG0	ENSG00000133026	Regulation of actin cytoskeleton	EPHA-mediated growth cone collapse; RHO GTPases activate CIT; Sema4D induced cell migration and growth-cone collapse; RHO GTPases activate PKNs; RHO GTPases Activate ROCKs; RHO GTPases activate PAKs	7	0	0.513	0.526	1.026	-0.96	-0.93	0.04	59.8	116.5	113.6				59.8	116.5	113.6	High	High	High	1
FALSE	High	Master Protein	Q05DH1	Proteasome subunit alpha type (Fragment) OS=Homo sapiens OX=9606 GN=PSMA7 PE=2 SV=1	0	26.029	33	7	8	7	238	26.7	8.87	23.77	7				Pf00227, Pf10584		PSMA7	Q05DH1				0	0	0.519	0.469	0.904	-0.95	-1.09	-0.15	1068.3	2059.5	2277.7				1068.3	2059.5	2277.7	High	High	High	1
FALSE	High	Master Protein	Q13501	Sequestosome-1 OS=Homo sapiens OX=9606 GN=SQSTM1 PE=1 SV=1	0	12.269	13	3	3	3	440	47.7	5.22	10.63	3				Pf00564, Pf00569, Pf16577	8878	SQSTM1	A6NFN7; B2R661; B3KUW5; hsa:8878; Q13446; Q13501; Q9BUV7; Q9BVS6; Q9UEU1	ENSG00000161011; ENSG00000284099	IL-1 signaling pathway; RANKL/RANK signaling pathway; Brain-derived neurotrophic factor (BDNF) signaling pathway; Apoptosis-related network due to altered Notch3 in ovarian cancer; Nuclear receptors meta-pathway; NRF2 pathway; Interleukin-1 induced activation of NF-kB; Clear cell renal cell carcinoma pathways; CAMKK2 pathway; 7q11.23 copy number variation syndrome; Opioid receptor pathways; Clock…	Neddylation; Interleukin-1 signaling; KEAP1-NFE2L2 pathway; Signaling by ALK fusions and activated point mutants; p75NTR recruits signalling complexes; NF-kB is activated and signals survival; Nuclear events mediated by NFE2L2; PINK1-PRKN Mediated Mitophagy; NRIF signals cell death from the nucleus; Pexophagy	24	0	0.523	0.22	0.42	-0.94	-2.19	-1.25	295.8	565.7	1347.4				295.8	565.7	1347.4	High	High	High	1
FALSE	High	Master Protein	Q9P035	Very-long-chain (3R)-3-hydroxyacyl-CoA dehydratase 3 OS=Homo sapiens OX=9606 GN=HACD3 PE=1 SV=2	0	25.256	20	5	5	5	362	43.1	8.94	16.98	5				Pf04387	51495	HACD3	A0PJA1; B4DRF4; hsa:51495; Q280Z3; Q6PD63; Q8IUI5; Q8NC86; Q8NCB1; Q96T12; Q9NQA7; Q9P035	ENSG00000074696		Synthesis of very long-chain fatty acyl-CoAs	1	0	0.522	0.353	0.677	-0.94	-1.5	-0.56	652.5	1249.7	1846.4				652.5	1249.7	1846.4	High	High	High	1
FALSE	High	Master Protein	O00487	26S proteasome non-ATPase regulatory subunit 14 OS=Homo sapiens OX=9606 GN=PSMD14 PE=1 SV=1	0	10.373	26	4	5	4	310	34.6	6.52	17.85	4				Pf01398	10213	PSMD14	B3KNW2; hsa:10213; O00176; O00487	ENSG00000115233	Alzheimer's disease and miRNA effects; Parkin-ubiquitin proteasomal system pathway; Alzheimer's disease	FCERI mediated NF-kB activation; Downstream TCR signaling; Antigen processing: Ubiquitination & Proteasome degradation; Activation of NF-kappaB in B cells; Oxygen-dependent proline hydroxylation of Hypoxia-inducible Factor Alpha; ER-Phagosome pathway; Cross-presentation of soluble exogenous antigens (endosomes); SCF-beta-TrCP mediated degradation of Emi1; APC/C:Cdc20 mediated degradation of Secur…	64	0	0.522	0.346	0.663	-0.94	-1.53	-0.59	144	275.8	415.8				144	275.8	415.8	High	High	High	1
FALSE	High	Master Protein	A0A1B0GVI3	Keratin 10 OS=Homo sapiens OX=9606 GN=KRT10 PE=1 SV=2	0	64.818	37	15	16	14	624	63.3	5.26	62.87	15				Pf00038		KRT10	A0A1B0GVI3				0	1	0.521	0.826	1.586	-0.94	-0.28	0.67	2209	4242.1	2675.4				2209	4242.1	2675.4	High	High	High	1
FALSE	High	Master Protein	K7EPU3	ALG1 chitobiosyldiphosphodolichol beta-mannosyltransferase (Fragment) OS=Homo sapiens OX=9606 GN=ALG1 PE=1 SV=1	0	4.362	9	1	1	1	184	20.2	9.63	2.77	1						ALG1	K7EPU3		N-glycan biosynthesis		1	0	0.521	0.352	0.676	-0.94	-1.51	-0.57	41.8	80.2	118.7				41.8	80.2	118.7	High	High	High	1
FALSE	High	Master Protein	V9HW22	Epididymis luminal protein 33 OS=Homo sapiens OX=9606 GN=HEL-S-72p PE=2 SV=1	0	317.88	80	46	205	31	646	70.9	5.52	748.29	46				Pf00012		HEL-S-72p	hsa:3312; V9HW22		Parkin-ubiquitin proteasomal system pathway; MAPK signaling pathway; Exercise-induced circadian regulation; Opioid receptor pathways		4	15	0.52	0.283	0.545	-0.94	-1.82	-0.88	20604	39654.3	72775.6				20604	39654.3	72775.6	High	High	High	1
FALSE	High	Master Protein	A0A087X2I1	Proteasome 26S subunit, ATPase 6 OS=Homo sapiens OX=9606 GN=PSMC6 PE=1 SV=1	0	23.005	20	7	8	7	403	45.8	7.78	23.35	7				Pf00004, Pf16450, Pf17862		PSMC6	A0A087X2I1; hsa:5706		Proteasome degradation; Alzheimer's disease and miRNA effects; Parkin-ubiquitin proteasomal system pathway; Ciliary landscape; Alzheimer's disease		5	0	0.526	0.389	0.74	-0.93	-1.36	-0.43	441.3	839.7	1134.5				441.3	839.7	1134.5	High	High	High	1
FALSE	High	Master Protein	A0A7I2V3J6	NADH dehydrogenase [ubiquinone] iron-sulfur protein 2, mitochondrial OS=Homo sapiens OX=9606 GN=NDUFS2 PE=1 SV=1	0	9.571	7	2	2	2	423	48.1	7.21	6.89	2				Pf00346		NDUFS2	A0A7I2V3J6				0	0	0.53	0.505	0.953	-0.92	-0.98	-0.07	33.3	62.8	65.9				33.3	62.8	65.9	High	High	High	1
FALSE	High	Master Protein	H7C0V0	Matrix AAA peptidase interacting protein 1 (Fragment) OS=Homo sapiens OX=9606 GN=MAIP1 PE=1 SV=1	0	4.086	4	1	1	1	225	25.1	9.07	3.14	1						MAIP1	H7C0V0				0	0	0.533	0.341	0.641	-0.91	-1.55	-0.64	50.2	94.2	147				50.2	94.2	147	High	High	High	1
FALSE	High	Master Protein	Q13200	26S proteasome non-ATPase regulatory subunit 2 OS=Homo sapiens OX=9606 GN=PSMD2 PE=1 SV=3	0	46.18	17	13	13	13	908	100.1	5.2	42.28	13				Pf01851, Pf17781, Pf18051	5708	PSMD2	B4DX07; B4DXY1; E7EW34; E9PCS3; hsa:5708; Q12932; Q13200; Q15321; Q53XQ4; Q96I12	ENSG00000175166	Proteasome degradation; Alzheimer's disease and miRNA effects; TNF-alpha signaling pathway; Parkin-ubiquitin proteasomal system pathway; Alzheimer's disease	FCERI mediated NF-kB activation; Downstream TCR signaling; Antigen processing: Ubiquitination & Proteasome degradation; Activation of NF-kappaB in B cells; Oxygen-dependent proline hydroxylation of Hypoxia-inducible Factor Alpha; ER-Phagosome pathway; Cross-presentation of soluble exogenous antigens (endosomes); SCF-beta-TrCP mediated degradation of Emi1; APC/C:Cdc20 mediated degradation of Secur…	65	0	0.537	0.348	0.649	-0.9	-1.52	-0.62	1245.7	2320.8	3578.1				1245.7	2320.8	3578.1	High	High	High	1
FALSE	High	Master Protein	B7ZKK7	eIF2AK2 protein OS=Homo sapiens OX=9606 GN=EIF2AK2 PE=2 SV=1	0	6.211	5	2	2	2	546	61.5	8.29	6.19	2				Pf00035, Pf00069		EIF2AK2	B7ZKK7				0	0	0.536	0.616	1.15	-0.9	-0.7	0.2	51.5	96.1	83.6				51.5	96.1	83.6	High	High	High	1
FALSE	High	Master Protein	Q6P453	Ubiquitin carboxyl-terminal hydrolase (Fragment) OS=Homo sapiens OX=9606 GN=USP11 PE=2 SV=1	0	3.146	3	1	1	1	923	105.3	5.35	3.39	1				Pf00443, Pf06337, Pf14533, Pf14836		USP11	Q6P453				0	0	0.536	0.375	0.7	-0.9	-1.41	-0.51	23.9	44.6	63.7				23.9	44.6	63.7	High	High	High	1
FALSE	High	Master Protein	V9HWJ5	Nicotinate-nucleotide pyrophosphorylase [carboxylating] OS=Homo sapiens OX=9606 GN=HEL-S-90n PE=2 SV=1	0	25.511	29	7	7	7	297	30.8	6.21	24.44	7				Pf01729, Pf02749		HEL-S-90n	hsa:23475; V9HWJ5				0	0	0.534	0.549	1.026	-0.9	-0.87	0.04	2028.9	3796.2	3698.9				2028.9	3796.2	3698.9	High	High	High	1
FALSE	High	Master Protein	O43175	D-3-phosphoglycerate dehydrogenase OS=Homo sapiens OX=9606 GN=PHGDH PE=1 SV=4	0	59.985	30	14	14	14	533	56.6	6.71	51.28	14				Pf00389, Pf02826, Pf19304	26227	PHGDH	B2RD08; hsa:26227; O43175; Q5SZU3; Q9BQ01	ENSG00000092621	Trans-sulfuration, one-carbon metabolism and related pathways; Clear cell renal cell carcinoma pathways; Neuroinflammation and glutamatergic signaling; Amino acid metabolism in triple-negative breast cancer cells	Serine biosynthesis	5	0	0.54	0.423	0.785	-0.89	-1.24	-0.35	2227.2	4127.4	5260.7				2227.2	4127.4	5260.7	High	High	High	1
FALSE	High	Master Protein	P38432	Coilin OS=Homo sapiens OX=9606 GN=COIL PE=1 SV=1	0	6.628	4	1	1	1	576	62.6	9.07	5.51	1				Pf15862	8161	COIL	B2R931; hsa:8161; P38432	ENSG00000121058			0	0	0.54	0.525	0.973	-0.89	-0.93	-0.04	36.3	67.2	69.1				36.3	67.2	69.1	High	High	High	1
FALSE	High	Master Protein	M0R0F0	Ribosomal protein S5 (Fragment) OS=Homo sapiens OX=9606 GN=RPS5 PE=1 SV=1	0	20.955	37	6	6	6	200	22.4	9.55	18.95	6				Pf00177		RPS5	M0R0F0				0	0	0.539	0.595	1.104	-0.89	-0.75	0.14	1027.8	1906.5	1727.3				1027.8	1906.5	1727.3	High	High	High	1
FALSE	High	Master Protein	A0A024RAM4	Microtubule-associated protein 1B, isoform CRA_b OS=Homo sapiens OX=9606 GN=MAP1B PE=4 SV=1	0	18.225	3	5	5	5	2468	270.5	4.81	17.69	5				Pf00414		MAP1B	A0A024RAM4				0	0	0.538	0.488	0.907	-0.89	-1.04	-0.14	478.2	888.5	980.1				478.2	888.5	980.1	High	High	High	1
FALSE	High	Master Protein	E7EQ69	N-alpha-acetyltransferase 50, NatE catalytic subunit OS=Homo sapiens OX=9606 GN=NAA50 PE=1 SV=1	0	6.295	13	2	2	2	168	19.3	8.81	5.95	2				Pf00583		NAA50	E7EQ69		Metapathway biotransformation Phase I and II		1	0	0.538	0.578	1.074	-0.89	-0.79	0.1	87.8	163.1	151.8				87.8	163.1	151.8	High	High	High	1
FALSE	Medium	Master Protein	A6NH57	Putative ADP-ribosylation factor-like protein 5C OS=Homo sapiens OX=9606 GN=ARL5C PE=3 SV=4	0.022	1.096	4	1	1	1	179	20.6	5.72	2.2	1				Pf00025	390790	ARL5C	A6NH57; hsa:390790	ENSG00000141748	17q12 copy number variation syndrome		1	0	0.538	0.911	1.694	-0.89	-0.13	0.76	608.5	1131.4	667.7				608.5	1131.4	667.7	High	High	High	1	Met-loss [N-Term]
FALSE	High	Master Protein	Q9Y2H1	Serine/threonine-protein kinase 38-like OS=Homo sapiens OX=9606 GN=STK38L PE=1 SV=3	0	11.618	11	3	3	2	464	54	6.81	10.77	3				Pf00069, Pf00433	23012	STK38L	A8K4U0; B4E3J8; hsa:23012; Q8TBX7; Q9Y2H1	ENSG00000211455	Hippo-YAP signaling; Leukocyte-intrinsic Hippo pathway functions; Pleural mesothelioma		3	0	0.544	0.565	1.039	-0.88	-0.82	0.06	192.8	354.6	341.3				192.8	354.6	341.3	High	High	High	1
FALSE	High	Master Protein	A0A024RCR6	Large proline-rich protein BAG6 OS=Homo sapiens OX=9606 GN=BAG6 PE=1 SV=1	0	35.066	16	11	12	11	1126	118.6	5.6	36.39	11				Pf00240, Pf12057, Pf20960		BAG6	A0A024RCR6				0	0	0.547	0.262	0.48	-0.87	-1.93	-1.06	853.4	1559.7	3251.5				853.4	1559.7	3251.5	High	High	High	1
FALSE	High	Master Protein	Q53G33	Small nuclear ribonucleoprotein polypeptide C variant (Fragment) OS=Homo sapiens OX=9606 PE=2 SV=1	0	7.884	16	2	2	2	159	17.4	9.57	5.37	2				Pf06220							0	0	0.547	0.593	1.085	-0.87	-0.75	0.12	186.3	340.7	314				186.3	340.7	314	High	High	High	1
FALSE	High	Master Protein	C9JJ19	Mitochondrial ribosomal protein S34 OS=Homo sapiens OX=9606 GN=MRPS34 PE=1 SV=2	0.008	1.57	12	1	1	1	225	26.3	9.89	2.53	1				Pf16053		MRPS34	C9JJ19				0	0	0.547	0.598	1.094	-0.87	-0.74	0.13	7.6	13.9	12.7				7.6	13.9	12.7	High	High	High	1
FALSE	High	Master Protein	P83369	U7 snRNA-associated Sm-like protein LSm11 OS=Homo sapiens OX=9606 GN=LSM11 PE=1 SV=2	0	6.822	8	2	2	2	360	39.5	10.99	5.55	2					134353	LSM11	A0AVQ1; hsa:134353; P83369; Q7Z7P0; Q8N975	ENSG00000155858		RNA Polymerase II Transcription Termination; SLBP independent Processing of Histone Pre-mRNAs; SLBP Dependent Processing of Replication-Dependent Histone Pre-mRNAs	3	0	0.546	0.633	1.158	-0.87	-0.66	0.21	38.8	71	61.3				38.8	71	61.3	High	High	High	1
FALSE	High	Master Protein	Q59HE2	Ornithine aminotransferase (Fragment) OS=Homo sapiens OX=9606 PE=2 SV=1	0	8.05	20	2	2	2	281	30.7	4.84	7.55	2				Pf00202							0	0	0.552	0.642	1.163	-0.86	-0.64	0.22	143.3	259.4	223.1				143.3	259.4	223.1	High	High	High	1
FALSE	High	Master Protein	P56192	Methionine--tRNA ligase, cytoplasmic OS=Homo sapiens OX=9606 GN=MARS1 PE=1 SV=2	0	33.105	19	11	11	11	900	101.1	6.16	33.48	11				Pf00043, Pf00458, Pf09334, Pf18485, Pf19303	4141	MARS1	B3KVK7; hsa:4141; P56192; Q14895; Q53H14; Q96A15; Q96BZ0; Q9NSE0	ENSG00000166986		Selenoamino acid metabolism; Cytosolic tRNA aminoacylation	2	0	0.551	0.367	0.665	-0.86	-1.45	-0.59	809.1	1467.2	2204.8				809.1	1467.2	2204.8	High	High	High	1
FALSE	High	Master Protein	P62314	Small nuclear ribonucleoprotein Sm D1 OS=Homo sapiens OX=9606 GN=SNRPD1 PE=1 SV=1	0	17.325	38	4	4	4	119	13.3	11.56	16.12	4				Pf01423	6632	SNRPD1	B5BTZ1; hsa:6632; P13641; P62314	ENSG00000167088	mRNA processing	snRNP Assembly; mRNA Splicing - Major Pathway; SARS-CoV-2 modulates host translation machinery; mRNA Splicing - Minor Pathway	5	0	0.556	0.532	0.958	-0.85	-0.91	-0.06	919.9	1655.4	1728.2				919.9	1655.4	1728.2	High	High	High	1
FALSE	High	Master Protein	A0A024R120	Transcription factor CP2, isoform CRA_a OS=Homo sapiens OX=9606 GN=TFCP2 PE=3 SV=1	0	2.818	6	2	2	2	502	57.2	5.8	5.12	2				Pf04516, Pf18016		TFCP2	A0A024R120; hsa:7024		VEGFA-VEGFR2 signaling		1	0	0.556	0.604	1.087	-0.85	-0.73	0.12	102.4	184.1	169.4				102.4	184.1	169.4	High	High	High	1
FALSE	High	Master Protein	P26583	High mobility group protein B2 OS=Homo sapiens OX=9606 GN=HMGB2 PE=1 SV=2	0	30.486	35	9	9	6	209	24	7.81	24.43	9				Pf00505, Pf09011	3148	HMGB2	B2R4K8; D3DP37; hsa:3148; P26583; Q5U072	ENSG00000164104	Retinoblastoma gene in cancer; Ectoderm differentiation; Ectoderm differentiation	Apoptosis induced DNA fragmentation	4	1	0.554	1.044	1.886	-0.85	0.06	0.92	4350.5	7859.6	4166.5				4350.5	7859.6	4166.5	High	High	High	1
FALSE	High	Master Protein	B7Z3V1	Sodium/potassium-transporting ATPase subunit alpha (Fragment) OS=Homo sapiens OX=9606 PE=2 SV=1	0	30.694	13	10	10	10	1020	112.4	5.35	30.82	10				Pf00122, Pf00689, Pf00690, Pf13246							0	0	0.553	0.486	0.878	-0.85	-1.04	-0.19	404.9	732.1	833.5				404.9	732.1	833.5	High	High	High	1
FALSE	High	Master Protein	Q9BTT5	Similar to NADH dehydrogenase (Ubiquinone) 1 alpha subcomplex, 9 (39kD) (Fragment) OS=Homo sapiens OX=9606 PE=2 SV=1	0	11.715	14	3	3	3	338	38.4	9.67	8.8	3				Pf01370							0	0	0.553	0.426	0.77	-0.85	-1.23	-0.38	97.6	176.4	229.2				97.6	176.4	229.2	High	High	High	1
FALSE	High	Master Protein	M0QXM4	Amino acid transporter OS=Homo sapiens OX=9606 GN=SLC1A5 PE=1 SV=1	0	3.343	5	1	1	1	365	39.4	5.66	4.28	1				Pf00375		SLC1A5	M0QXM4		TYROBP causal network in microglia; mRNA, protein, and metabolite inducation pathway by cyclosporin A; Metabolic reprogramming in colon cancer; Ferroptosis		4	0	0.553	0.448	0.809	-0.85	-1.16	-0.3	135.6	245.1	302.8				135.6	245.1	302.8	High	High	High	1
FALSE	High	Master Protein	Q9UDW1	Cytochrome b-c1 complex subunit 9 OS=Homo sapiens OX=9606 GN=UQCR10 PE=1 SV=3	0	5.901	27	1	1	1	63	7.3	9.47	4.25	1				Pf05365	29796	UQCR10	B5MCM5; hsa:29796; Q9T2V6; Q9UDW1	ENSG00000184076	Electron transport chain: OXPHOS system in mitochondria; Nonalcoholic fatty liver disease; Mitochondrial complex III assembly	Respiratory electron transport	4	0	0.558	0.44	0.789	-0.84	-1.18	-0.34	388.1	696.1	881.7				388.1	696.1	881.7	High	High	High	1
FALSE	High	Master Protein	Q53HB3	Proteasome 26S ATPase subunit 1 variant (Fragment) OS=Homo sapiens OX=9606 PE=2 SV=1	0	29.059	24	10	10	10	440	49.2	6.21	25.51	10				Pf00004, Pf16450, Pf17862							0	0	0.557	0.386	0.693	-0.84	-1.37	-0.53	610.1	1094.9	1580.6				610.1	1094.9	1580.6	High	High	High	1
FALSE	High	Master Protein	O15212	Prefoldin subunit 6 OS=Homo sapiens OX=9606 GN=PFDN6 PE=1 SV=1	0	5.81	20	2	2	2	129	14.6	8.88	5.8	2				Pf01920	10471	PFDN6	hsa:10471; O15212	ENSG00000204220; ENSG00000206283; ENSG00000224782; ENSG00000235692; ENSG00000237335	Cellular proteostasis	Prefoldin mediated transfer of substrate to CCT/TriC	2	0	0.557	0.382	0.686	-0.84	-1.39	-0.54	137.9	247.5	360.6				137.9	247.5	360.6	High	High	High	1
FALSE	High	Master Protein	O15347	High mobility group protein B3 OS=Homo sapiens OX=9606 GN=HMGB3 PE=1 SV=4	0	33.034	38	8	8	6	200	23	8.37	27.06	8				Pf00505, Pf09011	3149	HMGB3	hsa:3149; O15347; O95556; Q6NS40	ENSG00000029993			0	0	0.564	1.115	1.977	-0.83	0.16	0.98	2297.9	4073.8	2060.4				2297.9	4073.8	2060.4	High	High	High	1
FALSE	High	Master Protein	O95218	Zinc finger Ran-binding domain-containing protein 2 OS=Homo sapiens OX=9606 GN=ZRANB2 PE=1 SV=2	0	13.847	14	4	4	4	330	37.4	10.01	13.37	4				Pf00641	9406	ZRANB2	D3DQ75; hsa:9406; O95218; Q53GS3; Q59F92; Q5VV33; Q5VV34; Q8IXN6; Q9UP63	ENSG00000132485			0	0	0.564	0.505	0.896	-0.83	-0.99	-0.16	1055.6	1872.9	2089.6				1055.6	1872.9	2089.6	High	High	High	1
FALSE	High	Master Protein	A0A7P0T9C4	Dynein cytoplasmic 1 heavy chain 1 OS=Homo sapiens OX=9606 GN=DYNC1H1 PE=1 SV=1	0	96.621	10	34	38	34	4672	534.7	6.51	111.61	34				Pf03028, Pf08385, Pf08393, Pf12774, Pf12775, Pf12777, Pf12780, Pf12781, Pf17852, Pf18198, Pf18199		DYNC1H1	A0A7P0T9C4		Ciliary landscape; Intraflagellar transport proteins binding to dynein; Vasopressin-regulated water reabsorption; PAFAH1B1 copy number variation		4	0	0.561	0.466	0.832	-0.83	-1.1	-0.27	1403	2502.7	3009.4				1403	2502.7	3009.4	High	High	High	1
FALSE	High	Master Protein	A8K5J1	Uridine 5'-monophosphate synthase OS=Homo sapiens OX=9606 GN=UMPS PE=2 SV=1	0	10.284	10	3	3	3	480	52.2	7.24	9.14	3				Pf00156, Pf00215		UMPS	A8K5J1; hsa:7372		Fluoropyrimidine activity; Pyrimidine metabolism		2	0	0.561	0.405	0.723	-0.83	-1.3	-0.47	302.9	539.8	747				302.9	539.8	747	High	High	High	1
FALSE	High	Master Protein	A0A8V8TL08	Histone deacetylase 6 OS=Homo sapiens OX=9606 GN=HDAC6 PE=1 SV=1	0	5.379	3	1	1	1	1166	126.1	5.35	3.73	1				Pf00850, Pf02148		HDAC6	A0A8V8TL08		Neural crest differentiation; Ectoderm differentiation; Ectoderm differentiation; Ethanol effects on histone modifications; 7q11.23 copy number variation syndrome		5	0	0.561	0.435	0.777	-0.83	-1.2	-0.36	42.5	75.8	97.6				42.5	75.8	97.6	High	High	High	1
FALSE	High	Master Protein	B4DZT5	T-complex protein 1 subunit epsilon OS=Homo sapiens OX=9606 PE=2 SV=1	0	89.545	53	23	27	23	507	56	5.94	82.93	23				Pf00118							0	0	0.567	0.369	0.651	-0.82	-1.44	-0.62	8185.9	14439.6	22184.5				8185.9	14439.6	22184.5	High	High	High	1
FALSE	High	Master Protein	Q8TBT6	Cytochrome c1, heme protein, mitochondrial (Fragment) OS=Homo sapiens OX=9606 PE=2 SV=1	0	10.67	24	3	3	3	315	34.5	8.87	12.9	3				Pf02167							0	0	0.565	0.449	0.796	-0.82	-1.15	-0.33	205.2	363.4	456.7				205.2	363.4	456.7	High	High	High	1
FALSE	High	Master Protein	O94906	Pre-mRNA-processing factor 6 OS=Homo sapiens OX=9606 GN=PRPF6 PE=1 SV=1	0	5.975	2	2	2	2	941	106.9	8.25	5.13	2				Pf06424, Pf13181, Pf14559	24148	PRPF6	B2RAR5; B3KMC6; hsa:24148; O94906; O95109; Q5VXS5; Q9H3Z1; Q9H4T9; Q9H4U8; Q9NTE6	ENSG00000101161	mRNA processing	mRNA Splicing - Major Pathway; mRNA Splicing - Minor Pathway	3	0	0.571	0.568	0.994	-0.81	-0.82	-0.01	174.3	305.1	306.8				174.3	305.1	306.8	High	High	High	1
FALSE	High	Master Protein	O95202	Mitochondrial proton/calcium exchanger protein OS=Homo sapiens OX=9606 GN=LETM1 PE=1 SV=1	0	5.476	6	2	2	2	739	83.3	6.7	5.97	2				Pf07766	3954	LETM1	B4DED2; hsa:3954; O95202; Q9UF65	ENSG00000168924	4p16.3 copy number variation	RHOG GTPase cycle; Mitochondrial calcium ion transport	3	0	0.571	0.536	0.939	-0.81	-0.9	-0.09	46.7	81.8	87.1				46.7	81.8	87.1	High	High	High	1
FALSE	High	Master Protein	A0A7P0TAU9	Alkylglycerone-phosphate synthase OS=Homo sapiens OX=9606 GN=AGPS PE=1 SV=1	0	6.974	5	1	1	1	410	46.2	6.98	6.48	1				Pf01565, Pf02913		AGPS	A0A7P0TAU9				0	0	0.57	0.482	0.845	-0.81	-1.05	-0.24	91.3	160.3	189.6				91.3	160.3	189.6	High	High	High	1
FALSE	High	Master Protein	C9JRZ6	Coiled-coil-helix-coiled-coil-helix domain containing 3 OS=Homo sapiens OX=9606 GN=CHCHD3 PE=1 SV=2	0	9.856	13	3	3	3	232	26.7	7.75	9.05	3				Pf05300		CHCHD3	C9JRZ6				0	0	0.569	0.394	0.693	-0.81	-1.34	-0.53	123	216	311.8				123	216	311.8	High	High	High	1
FALSE	High	Master Protein	P62280	40S ribosomal protein S11 OS=Homo sapiens OX=9606 GN=RPS11 PE=1 SV=3	0	17.197	37	6	6	6	158	18.4	10.3	17.35	6				Pf00366, Pf16205	6205	RPS11	B2R4F5; hsa:6205; P04643; P62280; Q498Y6; Q6IRY0	ENSG00000142534	VEGFA-VEGFR2 signaling; IL-18 signaling pathway; Cytoplasmic ribosomal proteins	SARS-CoV-2 modulates host translation machinery; Regulation of expression of SLITs and ROBOs; L13a-mediated translational silencing of Ceruloplasmin expression; Translation initiation complex formation; Formation of a pool of free 40S subunits; Formation of the ternary complex, and subsequently, the 43S complex; Ribosomal scanning and start codon recognition; GTP hydrolysis and joining of the 60S…	21	0	0.576	0.733	1.273	-0.8	-0.45	0.35	2508.8	4358.1	3423.9				2508.8	4358.1	3423.9	High	High	High	1
FALSE	High	Master Protein	H7C5W9	P-type Ca(2+) transporter (Fragment) OS=Homo sapiens OX=9606 GN=ATP2A2 PE=1 SV=1	0	11.16	5	4	4	4	933	102.5	5.59	11.03	4				Pf00122, Pf00689, Pf00702, Pf13246		ATP2A2	H7C5W9		Alzheimer's disease and miRNA effects; Endothelin pathways; Alzheimer's disease		3	0	0.576	0.476	0.827	-0.8	-1.07	-0.27	536.4	931.9	1126.4				536.4	931.9	1126.4	High	High	High	1
FALSE	High	Master Protein	Q9HC36	rRNA methyltransferase 3, mitochondrial OS=Homo sapiens OX=9606 GN=MRM3 PE=1 SV=2	0	6.243	5	2	2	2	420	47	8.73	5.38	2				Pf00588	55178	MRM3	hsa:55178; Q53GN1; Q86VC3; Q96F76; Q9HC36; Q9NVQ5	ENSG00000171861		rRNA modification in the mitochondrion	1	0	0.576	0.544	0.943	-0.8	-0.88	-0.08	63.5	110.2	116.8				63.5	110.2	116.8	High	High	High	1
FALSE	High	Master Protein	M0R2N5	very-long-chain enoyl-CoA reductase OS=Homo sapiens OX=9606 GN=TECR PE=1 SV=1	0	6.776	9	3	3	3	346	39.9	9.61	7.96	3				Pf02544, Pf21696		TECR	M0R2N5		Fragile X syndrome		1	0	0.574	0.364	0.634	-0.8	-1.46	-0.66	296.4	516.2	814				296.4	516.2	814	High	High	High	1
FALSE	High	Master Protein	Q8WYA6	Beta-catenin-like protein 1 OS=Homo sapiens OX=9606 GN=CTNNBL1 PE=1 SV=1	0	21.496	14	6	6	6	563	65.1	5.05	18.33	6				Pf08216	56259	CTNNBL1	B4DE16; hsa:56259; Q0VAL9; Q0VAM0; Q53HI8; Q5JWZ2; Q5JWZ3; Q5JWZ7; Q5JWZ8; Q8N454; Q8NCL2; Q8TBD6; Q8WYA6; Q96KD2; Q9H7A5; Q9NQF9; Q9NTX0; Q9Y3M7	ENSG00000132792		mRNA Splicing - Major Pathway	1	0	0.577	0.686	1.189	-0.79	-0.54	0.25	237.8	411.8	346.4				237.8	411.8	346.4	High	High	High	1
FALSE	High	Master Protein	Q9Y3A6	Transmembrane emp24 domain-containing protein 5 OS=Homo sapiens OX=9606 GN=TMED5 PE=1 SV=1	0.007	1.638	5	1	1	1	229	26	4.84	2.24	1				Pf01105	50999	TMED5	B1AKT4; B2R703; D3DT38; hsa:50999; Q96AX8; Q9Y3A6	ENSG00000117500		WNT ligand biogenesis and trafficking	1	0	0.577	0.486	0.841	-0.79	-1.04	-0.25	54.4	94.2	112				54.4	94.2	112	High	High	High	1
FALSE	High	Master Protein	O75489	NADH dehydrogenase [ubiquinone] iron-sulfur protein 3, mitochondrial OS=Homo sapiens OX=9606 GN=NDUFS3 PE=1 SV=1	0	13.788	19	4	5	4	264	30.2	7.5	14.16	4				Pf00329	4722	NDUFS3	B2R9J1; B4DFM8; hsa:4722; O75489; Q9UNQ8	ENSG00000213619; ENSG00000285387	Electron transport chain: OXPHOS system in mitochondria; Nonalcoholic fatty liver disease; Oxidative phosphorylation	RHOG GTPase cycle; Complex I biogenesis	6	0	0.576	0.372	0.645	-0.79	-1.43	-0.63	288.9	501.2	777				288.9	501.2	777	High	High	High	1
FALSE	High	Master Protein	Q58FF6	Putative heat shock protein HSP 90-beta 4 OS=Homo sapiens OX=9606 GN=HSP90AB4P PE=5 SV=1	0	22.48	10	6	6	1	505	58.2	4.73	22.96	6				Pf00183		HSP90AB4P	Q58FF6				0	0	0.584	0.279	0.478	-0.78	-1.84	-1.07	251.9	431.2	902.9				251.9	431.2	902.9	High	High	High	1	Met-loss [N-Term]
FALSE	High	Master Protein	O95071	E3 ubiquitin-protein ligase UBR5 OS=Homo sapiens OX=9606 GN=UBR5 PE=1 SV=2	0	57.491	9	17	17	17	2799	309.2	5.85	54.16	17				Pf00632, Pf00658, Pf11547	51366	UBR5	B2RP24; hsa:51366; J3KMW7; O94970; O95071; Q9NPL3	ENSG00000104517	Mesodermal commitment pathway		1	0	0.583	0.322	0.553	-0.78	-1.63	-0.86	405.8	695.7	1258.4				405.8	695.7	1258.4	High	High	High	1
FALSE	High	Master Protein	B3KMB1	Structural maintenance of chromosomes protein OS=Homo sapiens OX=9606 PE=2 SV=1	0	7.946	3	3	3	3	1197	135.5	8.43	9.17	3				Pf02463, Pf06470					Retinoblastoma gene in cancer		1	0	0.582	0.388	0.667	-0.78	-1.37	-0.58	32.8	56.4	84.5				32.8	56.4	84.5	High	High	High	1
FALSE	High	Master Protein	A0A0J9YX89	Selenoprotein F (Fragment) OS=Homo sapiens OX=9606 GN=SELENOF PE=1 SV=1	0.003	1.876	18	1	1	1	88	10.2	5	0	1				Pf08806		SELENOF	A0A0J9YX89				0	0	0.581	0.445	0.765	-0.78	-1.17	-0.39	74.7	128.5	168				74.7	128.5	168	High	High	High	1
FALSE	High	Master Protein	P55795	Heterogeneous nuclear ribonucleoprotein H2 OS=Homo sapiens OX=9606 GN=HNRNPH2 PE=1 SV=1	0	65.016	37	12	19	7	449	49.2	6.3	64.64	12				Pf00076, Pf08080		HNRNPH2	A1L400; hsa:3188; P55795; Q9HHA7	ENSG00000126945		mRNA Splicing - Major Pathway; Processing of Capped Intron-Containing Pre-mRNA	2	0	0.587	0.687	1.169	-0.77	-0.54	0.23	1058.2	1802.4	1541.3				1058.2	1802.4	1541.3	High	High	High	1
FALSE	High	Master Protein	B4DQI7	cDNA FLJ58042, highly similar to Protein NipSnap1 OS=Homo sapiens OX=9606 PE=2 SV=1	0	18.624	38	5	5	5	264	31.4	9.22	14.4	5				Pf07978							0	0	0.587	0.386	0.658	-0.77	-1.37	-0.6	67.4	114.9	174.7				67.4	114.9	174.7	High	High	High	1
FALSE	High	Master Protein	O00231	26S proteasome non-ATPase regulatory subunit 11 OS=Homo sapiens OX=9606 GN=PSMD11 PE=1 SV=3	0	21.472	21	9	9	9	422	47.4	6.48	23.12	9				Pf01399, Pf18055, Pf18503	5717	PSMD11	A8K3I7; E1P663; hsa:5717; O00231; O00495; Q53FT5	ENSG00000108671	Proteasome degradation; Parkin-ubiquitin proteasomal system pathway; VEGFA-VEGFR2 signaling	FCERI mediated NF-kB activation; Downstream TCR signaling; Antigen processing: Ubiquitination & Proteasome degradation; Activation of NF-kappaB in B cells; Oxygen-dependent proline hydroxylation of Hypoxia-inducible Factor Alpha; ER-Phagosome pathway; Cross-presentation of soluble exogenous antigens (endosomes); SCF-beta-TrCP mediated degradation of Emi1; APC/C:Cdc20 mediated degradation of Secur…	63	0	0.585	0.378	0.646	-0.77	-1.4	-0.63	1004.7	1716.7	2657.6				1004.7	1716.7	2657.6	High	High	High	1
FALSE	High	Master Protein	B3KT25	cDNA FLJ37504 fis, clone BRAWH2017103, highly similar to ATPase WRNIP1 OS=Homo sapiens OX=9606 PE=2 SV=1	0	7.722	5	2	2	2	614	66.6	6.34	6.49	2				Pf00004, Pf12002, Pf16193, Pf18279							0	0	0.592	0.336	0.568	-0.76	-1.57	-0.81	58	98	172.4				58	98	172.4	High	High	High	1
FALSE	High	Master Protein	P17987	T-complex protein 1 subunit alpha OS=Homo sapiens OX=9606 GN=TCP1 PE=1 SV=1	0	98.778	57	23	27	23	556	60.3	6.11	92.15	23				Pf00118	6950	TCP1	E1P5B2; hsa:6950; P17987; Q15556; Q5TCM3	ENSG00000120438	16p11.2 proximal deletion syndrome	Formation of tubulin folding intermediates by CCT/TriC; BBSome-mediated cargo-targeting to cilium; Gene and protein expression by JAK-STAT signaling after Interleukin-12 stimulation; Association of TriC/CCT with target proteins during biosynthesis; Cooperation of PDCL (PhLP1) and TRiC/CCT in G-protein beta folding; Prefoldin mediated transfer of substrate to CCT/TriC; Folding of actin by CCT/TriC	8	0	0.591	0.371	0.627	-0.76	-1.43	-0.67	4485.2	7586	12097.7				4485.2	7586	12097.7	High	High	High	1
FALSE	High	Master Protein	H3BRG4	Ubiquinol-cytochrome c reductase core protein 2 OS=Homo sapiens OX=9606 GN=UQCRC2 PE=1 SV=1	0	14.433	22	4	4	4	412	44.6	9	15.32	4				Pf00675, Pf05193		UQCRC2	H3BRG4		Mitochondrial complex III assembly		1	0	0.59	0.484	0.82	-0.76	-1.05	-0.29	100.8	170.8	208.2				100.8	170.8	208.2	High	High	High	1
FALSE	High	Master Protein	F5GZS6	Solute carrier family 3 member 2 OS=Homo sapiens OX=9606 GN=SLC3A2 PE=1 SV=1	0	10.27	7	3	3	3	599	64.8	5.1	8.93	3				Pf00128, Pf16028		SLC3A2	F5GZS6		mRNA, protein, and metabolite inducation pathway by cyclosporin A; Ferroptosis; Proximal tubule transport; Pleural mesothelioma		4	0	0.596	0.418	0.701	-0.75	-1.26	-0.51	287.4	482.1	688.1				287.4	482.1	688.1	High	High	High	1
FALSE	High	Master Protein	Q53HK8	Replication factor C 3 isoform 1 variant (Fragment) OS=Homo sapiens OX=9606 PE=2 SV=1	0	6.42	10	2	2	2	356	40.5	8.43	7.81	2				Pf13177							0	0	0.596	0.44	0.738	-0.75	-1.18	-0.44	166	278.3	377.1				166	278.3	377.1	High	High	High	1
FALSE	High	Master Protein	Q53HJ4	DNA replication licensing factor MCM3 (Fragment) OS=Homo sapiens OX=9606 PE=2 SV=1	0	69.617	31	16	18	16	808	90.9	5.71	65.28	16				Pf00493, Pf14551, Pf17207, Pf17855							0	0	0.595	0.419	0.704	-0.75	-1.26	-0.51	1311.6	2205.2	3130.6				1311.6	2205.2	3130.6	High	High	High	1
FALSE	High	Master Protein	P35908	Keratin, type II cytoskeletal 2 epidermal OS=Homo sapiens OX=9606 GN=KRT2 PE=1 SV=2	0	21.368	10	6	6	6	639	65.4	8	15.72	6				Pf00038, Pf16208	3849	KRT2	hsa:3849; P35908; Q4VAQ2	ENSG00000172867		Formation of the cornified envelope	2	0	0.595	0.836	1.405	-0.75	-0.26	0.49	344.9	579.7	412.5				344.9	579.7	412.5	High	High	High	1
FALSE	High	Master Protein	Q9Y5T5	Ubiquitin carboxyl-terminal hydrolase 16 OS=Homo sapiens OX=9606 GN=USP16 PE=1 SV=1	0.009	1.504	2	1	1	1	823	93.5	6.93	2.36	1				Pf00443, Pf02148	10600	USP16	A8MU43; B3KN13; B4DFV8; B4DY37; D3DSD9; hsa:10600; Q53GP7; Q53HA0; Q5VKN8; Q8NEL3; Q9H3E6; Q9Y5T5	ENSG00000156256		Ub-specific processing proteases	1	0	0.595	0.753	1.265	-0.75	-0.41	0.34	90	151.2	119.5				90	151.2	119.5	High	High	High	1
FALSE	High	Master Protein	B4DH29	DNA-directed RNA polymerase subunit beta OS=Homo sapiens OX=9606 PE=2 SV=1	0	16.722	7	7	7	7	1099	125.1	8.29	16.28	7				Pf00562, Pf04560, Pf04561, Pf04563, Pf04565, Pf04566, Pf04567					Pyrimidine metabolism; Eukaryotic transcription initiation		2	0	0.594	0.356	0.599	-0.75	-1.49	-0.74	355.5	598.6	998.9				355.5	598.6	998.9	High	High	High	1
FALSE	High	Master Protein	P49755	Transmembrane emp24 domain-containing protein 10 OS=Homo sapiens OX=9606 GN=TMED10 PE=1 SV=2	0	3.899	7	2	2	2	219	25	7.44	4.96	2				Pf01105	10972	TMED10	B2R605; hsa:10972; P49755; Q15602; Q16536; Q86TC2; Q86TS5	ENSG00000170348	mRNA processing; 5q35 copy number variation	COPI-dependent Golgi-to-ER retrograde traffic; COPI-mediated anterograde transport; COPII-mediated vesicle transport; Cargo concentration in the ER	6	0	0.594	0.413	0.696	-0.75	-1.27	-0.52	107.8	181.4	260.8				107.8	181.4	260.8	High	High	High	1
FALSE	High	Master Protein	Q53FS6	TNF receptor-associated protein 1 variant (Fragment) OS=Homo sapiens OX=9606 PE=2 SV=1	0	27.87	14	8	8	8	704	80	8.03	20.42	8				Pf00183, Pf13589					TNF-alpha signaling pathway; TGF-beta signaling pathway		2	0	0.593	0.447	0.754	-0.75	-1.16	-0.41	805.6	1357.8	1801				805.6	1357.8	1801	High	High	High	1
FALSE	High	Master Protein	A0A140VK05	Testicular secretory protein Li 5 OS=Homo sapiens OX=9606 PE=2 SV=1	0.001	2.201	2	1	1	1	903	97.3	4.94	3.09	1				Pf00013, Pf00567					G protein signaling pathways		1	0	0.593	0.511	0.861	-0.75	-0.97	-0.22	139	234.3	272.1				139	234.3	272.1	High	High	High	1
FALSE	High	Master Protein	A0A140VK53	Testicular secretory protein Li 53 OS=Homo sapiens OX=9606 PE=2 SV=1	0	91.784	12	27	27	27	2752	299.4	12.06	80.53	27				Pf08312							0	0	0.601	0.475	0.791	-0.74	-1.07	-0.34	2276.1	3788.4	4787.1				2276.1	3788.4	4787.1	High	High	High	1
FALSE	High	Master Protein	Q9Y512	Sorting and assembly machinery component 50 homolog OS=Homo sapiens OX=9606 GN=SAMM50 PE=1 SV=3	0	10.203	9	2	2	2	469	51.9	6.9	9.59	2				Pf01103	25813	SAMM50	hsa:25813; Q53HC4; Q56VW7; Q969Y9; Q96I46; Q9NW85; Q9UQM9; Q9Y512	ENSG00000100347		RAC2 GTPase cycle; Mitochondrial protein import; Cristae formation	3	0	0.601	0.412	0.686	-0.74	-1.28	-0.54	240.4	400.3	583.4				240.4	400.3	583.4	High	High	High	1
FALSE	High	Master Protein	A0A024R3R5	Delta(14)-sterol reductase LBR OS=Homo sapiens OX=9606 GN=LBR PE=3 SV=1	0	10.732	7	5	5	5	615	70.7	9.36	11.29	5				Pf01222, Pf09465		LBR	A0A024R3R5				0	0	0.6	0.457	0.762	-0.74	-1.13	-0.39	984.2	1639.9	2152				984.2	1639.9	2152	High	High	High	1
FALSE	High	Master Protein	P53621	Coatomer subunit alpha OS=Homo sapiens OX=9606 GN=COPA PE=1 SV=2	0	53.447	20	17	17	17	1224	138.3	7.66	51.98	17				Pf00400, Pf04053, Pf06957	1314	COPA	hsa:1314; P53621; Q5T201; Q8IXZ9	ENSG00000122218		COPI-dependent Golgi-to-ER retrograde traffic; COPI-mediated anterograde transport	2	0	0.597	0.493	0.826	-0.74	-1.02	-0.28	1067.9	1788.8	2164.6				1067.9	1788.8	2164.6	High	High	High	1
FALSE	High	Master Protein	P63173	60S ribosomal protein L38 OS=Homo sapiens OX=9606 GN=RPL38 PE=1 SV=2	0	13.744	50	4	4	4	70	8.2	10.1	8.84	4				Pf01781	6169	RPL38	B2R5A8; hsa:6169; P23411; P63173	ENSG00000172809	Mesodermal commitment pathway; Mesodermal commitment pathway; Cytoplasmic ribosomal proteins	L13a-mediated translational silencing of Ceruloplasmin expression; GTP hydrolysis and joining of the 60S ribosomal subunit; Regulation of expression of SLITs and ROBOs; Formation of a pool of free 40S subunits; Major pathway of rRNA processing in the nucleolus and cytosol; Nonsense Mediated Decay (NMD) enhanced by the Exon Junction Complex (EJC); SRP-dependent cotranslational protein targeting to…	16	0	0.604	0.623	1.031	-0.73	-0.68	0.04	273.9	453.2	439.5				273.9	453.2	439.5	High	High	High	1
FALSE	High	Master Protein	B4DM97	cDNA FLJ55002, highly similar to Alpha-centractin OS=Homo sapiens OX=9606 PE=2 SV=1	0	29.427	30	7	7	7	334	38.3	6.96	27.45	7				Pf00022							0	0	0.602	0.562	0.934	-0.73	-0.83	-0.1	848.7	1410.8	1511.2				848.7	1410.8	1511.2	High	High	High	1
FALSE	High	Master Protein	A0A024R9D2	Metadherin, isoform CRA_a OS=Homo sapiens OX=9606 GN=MTDH PE=4 SV=1	0	9.729	8	3	3	3	582	63.8	9.32	8.97	3				Pf15686		MTDH	A0A024R9D2; hsa:92140		Gastric cancer network 2; CCL18 signaling pathway		2	0	0.601	0.254	0.423	-0.73	-1.97	-1.24	11.6	19.3	45.6				11.6	19.3	45.6	High	High	High	1
FALSE	High	Master Protein	C9J3L8	Translocon-associated protein subunit alpha OS=Homo sapiens OX=9606 GN=SSR1 PE=1 SV=1	0	10.367	10	2	2	2	265	29.6	4.3	6.83	2				Pf03896		SSR1	C9J3L8				0	0	0.609	0.478	0.785	-0.72	-1.07	-0.35	304	499.5	636.2				304	499.5	636.2	High	High	High	1
FALSE	High	Master Protein	Q9Y605	MORF4 family-associated protein 1 OS=Homo sapiens OX=9606 GN=MRFAP1 PE=1 SV=1	0	7.315	19	1	1	1	127	14.6	4.7	5.53	1				Pf15155	93621	MRFAP1	B3KVT2; D3DVT3; hsa:93621; Q9Y605	ENSG00000179010			0	0	0.608	0.453	0.745	-0.72	-1.14	-0.43	41	67.4	90.5				41	67.4	90.5	High	High	High	1
FALSE	High	Master Protein	D3DP78	Aspartate--tRNA ligase, cytoplasmic OS=Homo sapiens OX=9606 GN=DARS PE=3 SV=1	0	44.33	36	15	15	15	468	53.4	6.54	44.81	15				Pf00152, Pf01336		DARS	D3DP78				0	0	0.607	0.45	0.742	-0.72	-1.15	-0.43	1688.9	2781.2	3750.2				1688.9	2781.2	3750.2	High	High	High	1
FALSE	High	Master Protein	P48556	26S proteasome non-ATPase regulatory subunit 8 OS=Homo sapiens OX=9606 GN=PSMD8 PE=1 SV=2	0	14.712	18	4	4	4	350	39.6	9.7	13.84	4				Pf10075	5714	PSMD8	B4DX18; hsa:5714; P48556; Q6P1L7	ENSG00000099341	Proteasome degradation; Alzheimer's disease and miRNA effects; Parkin-ubiquitin proteasomal system pathway; Ciliary landscape; Alzheimer's disease	Separation of Sister Chromatids; The role of GTSE1 in G2/M progression after G2 checkpoint; Regulation of expression of SLITs and ROBOs; FCERI mediated NF-kB activation; Downstream TCR signaling; Antigen processing: Ubiquitination & Proteasome degradation; Activation of NF-kappaB in B cells; Oxygen-dependent proline hydroxylation of Hypoxia-inducible Factor Alpha; ER-Phagosome pathway; Cross-pres…	64	0	0.606	0.419	0.691	-0.72	-1.26	-0.53	933.8	1541.6	2229.8				933.8	1541.6	2229.8	High	High	High	1
FALSE	High	Master Protein	Q9Y678	Coatomer subunit gamma-1 OS=Homo sapiens OX=9606 GN=COPG1 PE=1 SV=1	0	19.962	11	7	7	6	874	97.7	5.47	18.58	7				Pf01602, Pf08752, Pf16381	22820	COPG1	A8K6M8; B3KMF6; hsa:22820; Q54AC4; Q9Y678	ENSG00000181789	VEGFA-VEGFR2 signaling	COPI-dependent Golgi-to-ER retrograde traffic; COPI-mediated anterograde transport	3	0	0.605	0.574	0.948	-0.72	-0.8	-0.08	168.1	277.7	293				168.1	277.7	293	High	High	High	1
FALSE	High	Master Protein	C9J1V9	EEF1E1-BLOC1S5 readthrough (NMD candidate) OS=Homo sapiens OX=9606 GN=EEF1E1-BLOC1S5 PE=4 SV=2	0	7.436	26	4	4	4	151	17	7.55	4.23	4						EEF1E1-BLOC1S5	C9J1V9				0	0	0.605	0.404	0.668	-0.72	-1.31	-0.58	559.7	924.5	1383.9				559.7	924.5	1383.9	High	High	High	1
FALSE	High	Master Protein	P17980	26S proteasome regulatory subunit 6A OS=Homo sapiens OX=9606 GN=PSMC3 PE=1 SV=3	0	33.47	25	8	8	8	439	49.2	5.24	25.83	8				Pf00004, Pf16450, Pf17862	5702	PSMC3	B2R8V1; hsa:5702; P17980; Q3B757; Q3B865; Q53HU5; Q6GPG8; Q6IBS1; Q96HD3	ENSG00000165916	Proteasome degradation; Alzheimer's disease and miRNA effects; Parkin-ubiquitin proteasomal system pathway; Alzheimer's disease	Neutrophil degranulation; FCERI mediated NF-kB activation; Downstream TCR signaling; Antigen processing: Ubiquitination & Proteasome degradation; Activation of NF-kappaB in B cells; Oxygen-dependent proline hydroxylation of Hypoxia-inducible Factor Alpha; ER-Phagosome pathway; Cross-presentation of soluble exogenous antigens (endosomes); SCF-beta-TrCP mediated degradation of Emi1; APC/C:Cdc20 med…	64	0	0.612	0.394	0.644	-0.71	-1.34	-0.63	962.6	1573.7	2443.1				962.6	1573.7	2443.1	High	High	High	1
FALSE	High	Master Protein	H7BXH2	Protein phosphatase 6 regulatory subunit 3 OS=Homo sapiens OX=9606 GN=PPP6R3 PE=1 SV=1	0	9.582	3	2	2	2	827	92.4	4.63	6.63	2				Pf04499		PPP6R3	H7BXH2				0	0	0.612	0.426	0.695	-0.71	-1.23	-0.52	118.1	192.9	277.5				118.1	192.9	277.5	High	High	High	1
FALSE	High	Master Protein	A0A386NG45	Cellular tumor antigen p53 OS=Homo sapiens OX=9606 GN=TP53 PE=2 SV=1	0	12.916	11	3	3	3	393	43.6	6.65	11.63	3				Pf00870, Pf07710, Pf08563, Pf18521		TP53	A0A386NG45				0	0	0.611	0.514	0.841	-0.71	-0.96	-0.25	486.5	796.1	946.5				486.5	796.1	946.5	High	High	High	1
FALSE	High	Master Protein	P56545	C-terminal-binding protein 2 OS=Homo sapiens OX=9606 GN=CTBP2 PE=1 SV=1	0	7.03	13	3	3	2	445	48.9	6.95	8.46	3				Pf00389, Pf02826	1488	CTBP2	A8K2X5; D3DRF5; hsa:1488; O43449; P56545; Q5SQP7; Q69YI3; Q86SV0; Q8IY44; Q9H2T8	ENSG00000175029	Neural crest differentiation; Notch signaling; Mesodermal commitment pathway; Wnt signaling pathway and pluripotency; lncRNA in canonical Wnt signaling and colorectal cancer; Wnt signaling; ncRNAs involved in Wnt signaling in hepatocellular carcinoma; Ciliary landscape; Pleural mesothelioma	Repression of WNT target genes; Signaling by TCF7L2 mutants	11	0	0.61	0.914	1.498	-0.71	-0.13	0.58	41.5	68	45.4				41.5	68	45.4	High	High	High	1
FALSE	High	Master Protein	Q9NS69	Mitochondrial import receptor subunit TOM22 homolog OS=Homo sapiens OX=9606 GN=TOMM22 PE=1 SV=3	0	8.14	33	2	2	2	142	15.5	4.34	6.82	2				Pf04281	56993	TOMM22	hsa:56993; Q9NS69	ENSG00000100216		Mitochondrial protein import; PINK1-PRKN Mediated Mitophagy	2	0	0.618	0.408	0.66	-0.7	-1.29	-0.6	8.4	13.6	20.6				8.4	13.6	20.6	High	High	High	1
FALSE	High	Master Protein	A0A7I2YQF8	Eukaryotic translation initiation factor 3 subunit I OS=Homo sapiens OX=9606 GN=EIF3I PE=1 SV=1	0	54.659	54	14	14	14	362	40.5	5.64	44.8	14				Pf00400		EIF3I	A0A7I2YQF8				0	0	0.617	0.514	0.832	-0.7	-0.96	-0.27	3556.5	5760.4	6924.8				3556.5	5760.4	6924.8	High	High	High	1
FALSE	High	Master Protein	P35998	26S proteasome regulatory subunit 7 OS=Homo sapiens OX=9606 GN=PSMC2 PE=1 SV=3	0	34.679	20	8	8	8	433	48.6	5.95	26.78	8				Pf00004, Pf17862, Pf21236	5701	PSMC2	A4D0Q1; B7Z5E2; hsa:5701; P35998; Q3LIA5; Q9UDI3	ENSG00000161057	Proteasome degradation; Alzheimer's disease and miRNA effects; Parkin-ubiquitin proteasomal system pathway; Alzheimer's disease	FCERI mediated NF-kB activation; Downstream TCR signaling; Antigen processing: Ubiquitination & Proteasome degradation; Activation of NF-kappaB in B cells; Oxygen-dependent proline hydroxylation of Hypoxia-inducible Factor Alpha; ER-Phagosome pathway; Cross-presentation of soluble exogenous antigens (endosomes); SCF-beta-TrCP mediated degradation of Emi1; APC/C:Cdc20 mediated degradation of Secur…	64	0	0.617	0.408	0.661	-0.7	-1.29	-0.6	1123.5	1821.1	2753.5				1123.5	1821.1	2753.5	High	High	High	1
FALSE	High	Master Protein	Q5VTR2	E3 ubiquitin-protein ligase BRE1A OS=Homo sapiens OX=9606 GN=RNF20 PE=1 SV=2	0	5.677	1	1	1	1	975	113.6	5.94	3.51	1				Pf00097	56254	RNF20	A7MCT5; hsa:56254; Q2TB34; Q5VTR2; Q69YL5; Q6P527; Q8N3J4; Q96JD3; Q9H9Y7; Q9HA51; Q9NUR4; Q9NWQ3; Q9NX83	ENSG00000155827	ATM signaling in development and disease	E3 ubiquitin ligases ubiquitinate target proteins; RHOBTB1 GTPase cycle	3	0	0.616	0.553	0.898	-0.7	-0.85	-0.16	58.9	95.6	106.5				58.9	95.6	106.5	High	High	High	1
FALSE	High	Master Protein	O00232	26S proteasome non-ATPase regulatory subunit 12 OS=Homo sapiens OX=9606 GN=PSMD12 PE=1 SV=3	0	22.888	17	5	5	5	456	52.9	7.65	20.63	5				Pf01399, Pf18098	5718	PSMD12	A6NP15; hsa:5718; O00232; Q53HA2; Q6P053	ENSG00000197170	Proteasome degradation; Alzheimer's disease and miRNA effects; Parkin-ubiquitin proteasomal system pathway; Ciliary landscape; Alzheimer's disease	FCERI mediated NF-kB activation; Downstream TCR signaling; Antigen processing: Ubiquitination & Proteasome degradation; Activation of NF-kappaB in B cells; Oxygen-dependent proline hydroxylation of Hypoxia-inducible Factor Alpha; ER-Phagosome pathway; Cross-presentation of soluble exogenous antigens (endosomes); SCF-beta-TrCP mediated degradation of Emi1; APC/C:Cdc20 mediated degradation of Secur…	65	0	0.615	0.399	0.648	-0.7	-1.33	-0.63	484.5	787.2	1214.9				484.5	787.2	1214.9	High	High	High	1
FALSE	High	Master Protein	B4DEB0	cDNA FLJ56054, highly similar to 26S proteasome non-ATPase regulatory subunit 3 OS=Homo sapiens OX=9606 PE=2 SV=1	0	40.877	26	11	11	11	509	58.5	7.68	35.9	11				Pf01399, Pf08375							0	0	0.614	0.425	0.693	-0.7	-1.23	-0.53	2058.7	3353.2	4838.5				2058.7	3353.2	4838.5	High	High	High	1
FALSE	High	Master Protein	Q32P42	RAD50 protein (Fragment) OS=Homo sapiens OX=9606 GN=RAD50 PE=2 SV=1	0	9.472	5	2	2	2	723	84	7.93	8.45	2				Pf04423, Pf13476		RAD50	Q32P42				0	0	0.614	0.431	0.703	-0.7	-1.21	-0.51	53.5	87.2	124.1				53.5	87.2	124.1	High	High	High	1
FALSE	High	Master Protein	A0A8I5KYP7	Electron transfer flavoprotein subunit alpha OS=Homo sapiens OX=9606 GN=ETFA PE=1 SV=1	0	15.002	18	3	3	3	327	34.5	8.47	12.08	3				Pf00766, Pf01012		ETFA	A0A8I5KYP7				0	0	0.622	0.561	0.902	-0.69	-0.83	-0.15	309.8	498.2	552.3				309.8	498.2	552.3	High	High	High	1
FALSE	High	Master Protein	P53618	Coatomer subunit beta OS=Homo sapiens OX=9606 GN=COPB1 PE=1 SV=3	0	30.506	13	9	9	9	953	107.1	6.05	29.43	9				Pf01602, Pf07718, Pf14806	1315	COPB1	D3DQX0; hsa:1315; P53618; Q6GTT7; Q9NTK2; Q9UNW7	ENSG00000129083		COPI-dependent Golgi-to-ER retrograde traffic; COPI-mediated anterograde transport; Neutrophil degranulation	3	0	0.621	0.47	0.757	-0.69	-1.09	-0.4	1084.2	1746.4	2305.7				1084.2	1746.4	2305.7	High	High	High	1
FALSE	High	Master Protein	P25789	Proteasome subunit alpha type-4 OS=Homo sapiens OX=9606 GN=PSMA4 PE=1 SV=1	0	33.905	47	7	8	7	261	29.5	7.72	31.92	7				Pf00227, Pf10584	5685	PSMA4	D3DW86; hsa:5685; P25789; Q53XP2; Q567Q5; Q8TBD1	ENSG00000041357	Proteasome degradation; Alzheimer's disease and miRNA effects; Exercise-induced circadian regulation; Alzheimer's disease	FCERI mediated NF-kB activation; Downstream TCR signaling; Antigen processing: Ubiquitination & Proteasome degradation; Activation of NF-kappaB in B cells; Oxygen-dependent proline hydroxylation of Hypoxia-inducible Factor Alpha; ER-Phagosome pathway; Cross-presentation of soluble exogenous antigens (endosomes); SCF-beta-TrCP mediated degradation of Emi1; APC/C:Cdc20 mediated degradation of Secur…	63	0	0.62	0.519	0.837	-0.69	-0.95	-0.26	876.7	1413.4	1689.5				876.7	1413.4	1689.5	High	High	High	1
FALSE	High	Master Protein	V9HWH9	Protein S100 OS=Homo sapiens OX=9606 GN=HEL-S-43 PE=2 SV=1	0	12.833	65	4	6	4	105	11.7	7.12	14.55	4				Pf00036, Pf01023		HEL-S-43	hsa:6282; V9HWH9				0	0	0.62	0.615	0.993	-0.69	-0.7	-0.01	49.4	79.7	80.3				49.4	79.7	80.3	High	High	High	1
FALSE	High	Master Protein	E9PB51	RNA binding motif protein 4 (Fragment) OS=Homo sapiens OX=9606 GN=RBM4 PE=1 SV=1	0	16.351	27	5	5	5	240	26.3	7.55	17.76	5				Pf00076		RBM4	E9PB51				0	0	0.619	0.794	1.283	-0.69	-0.33	0.36	737.7	1192.3	929.4				737.7	1192.3	929.4	High	High	High	1
FALSE	High	Master Protein	C9JSP1	B-cell receptor-associated protein (Fragment) OS=Homo sapiens OX=9606 GN=BCAP31 PE=1 SV=1	0	9.869	20	3	3	3	182	20.7	8.9	10.45	3				Pf05529		BCAP31	C9JSP1				0	0	0.619	0.595	0.961	-0.69	-0.75	-0.06	432.5	698.3	726.4				432.5	698.3	726.4	High	High	High	1
FALSE	High	Master Protein	B7Z809	C-1-tetrahydrofolate synthase, cytoplasmic OS=Homo sapiens OX=9606 PE=2 SV=1	0	27.004	9	7	8	7	1020	110.4	8.56	24.85	7				Pf00763, Pf01268, Pf02882							0	0	0.618	0.567	0.917	-0.69	-0.82	-0.13	743.8	1203.5	1312.6				743.8	1203.5	1312.6	High	High	High	1
FALSE	High	Master Protein	Q14257	Reticulocalbin-2 OS=Homo sapiens OX=9606 GN=RCN2 PE=1 SV=1	0	21.662	23	5	5	5	317	36.9	4.4	18.49	5				Pf13202, Pf13499	5955	RCN2	A8MTG6; F8WCY5; hsa:5955; Q14257; Q53XN8	ENSG00000117906			0	0	0.618	0.513	0.831	-0.69	-0.96	-0.27	402.5	651.6	783.9				402.5	651.6	783.9	High	High	High	1
FALSE	High	Master Protein	Q92522	Histone H1.10 OS=Homo sapiens OX=9606 GN=H1-10 PE=1 SV=1	0	15.879	25	6	6	6	213	22.5	10.76	15.53	6				Pf00538	8971	H1-10	hsa:8971; Q92522	ENSG00000184897			0	0	0.626	0.523	0.836	-0.68	-0.94	-0.26	1198.7	1916.2	2292				1198.7	1916.2	2292	High	High	High	1
FALSE	High	Master Protein	A8K5Y7	cDNA FLJ78655, highly similar to Homo sapiens exportin 5 (XPO5), mRNA OS=Homo sapiens OX=9606 PE=2 SV=1	0	14.614	4	4	4	4	1204	136.2	5.9	11.9	4				Pf03810, Pf08389, Pf19273							0	0	0.626	0.474	0.758	-0.68	-1.08	-0.4	155.5	248.6	328				155.5	248.6	328	High	High	High	1
FALSE	High	Master Protein	O60885	Bromodomain-containing protein 4 OS=Homo sapiens OX=9606 GN=BRD4 PE=1 SV=2	0	5.947	2	3	3	3	1362	152.1	9.19	7.27	3				Pf00439, Pf17035, Pf17105	23476	BRD4	hsa:23476; O60433; O60885; Q4G0X8; Q86YS8; Q96PD3	ENSG00000141867	VEGFA-VEGFR2 signaling; 7q11.23 copy number variation syndrome	Potential therapeutics for SARS	3	0	0.625	0.735	1.176	-0.68	-0.44	0.23	149.2	238.7	203				149.2	238.7	203	High	High	High	1
FALSE	High	Master Protein	A0A7I2V2Y6	Exportin 1 OS=Homo sapiens OX=9606 GN=XPO1 PE=1 SV=1	0	35.419	15	11	11	11	1026	118.1	6.14	34.02	11				Pf03810, Pf08389, Pf08767, Pf18777, Pf18784, Pf18787		XPO1	A0A7I2V2Y6		eIF5A regulation in response to inhibition of the nuclear export system; 22q11.2 copy number variation syndrome		2	0	0.624	0.43	0.69	-0.68	-1.22	-0.54	546.9	876.5	1270.7				546.9	876.5	1270.7	High	High	High	1
FALSE	High	Master Protein	B3KY04	cDNA FLJ46506 fis, clone THYMU3030752, highly similar to BTB/POZ domain-containing protein KCTD12 OS=Homo sapiens OX=9606 PE=2 SV=1	0	9.468	7	2	2	2	325	35.7	5.64	6.59	2				Pf02214							0	0	0.624	0.843	1.35	-0.68	-0.25	0.43	121.4	194.4	144				121.4	194.4	144	High	High	High	1
FALSE	High	Master Protein	O43808	Peroxisomal membrane protein PMP34 OS=Homo sapiens OX=9606 GN=SLC25A17 PE=1 SV=1	0	7.388	9	2	2	2	307	34.5	10.08	7	2				Pf00153	10478	SLC25A17	A8KA59; hsa:10478; O43808; Q5TFL0; Q9UGW8; Q9UGY7	ENSG00000100372		Class I peroxisomal membrane protein import; Alpha-oxidation of phytanate	2	0	0.624	0.431	0.69	-0.68	-1.22	-0.53	40.3	64.6	93.6				40.3	64.6	93.6	High	High	High	1
FALSE	High	Master Protein	H0YHG0	DnaJ homolog subfamily C member 14 (Fragment) OS=Homo sapiens OX=9606 PE=1 SV=1	0	25.818	21	8	8	8	523	59.1	8.59	24.44	8				Pf00226, Pf02037, Pf14901							0	0	0.623	0.506	0.812	-0.68	-0.98	-0.3	2498.4	4007.6	4934.7				2498.4	4007.6	4934.7	High	High	High	1
FALSE	High	Master Protein	P13073	Cytochrome c oxidase subunit 4 isoform 1, mitochondrial OS=Homo sapiens OX=9606 GN=COX4I1 PE=1 SV=1	0	10.971	17	3	3	3	169	19.6	9.51	8.09	3				Pf02936	1327	COX4I1	B2R4J2; D3DUM7; hsa:1327; P13073; Q6P666	ENSG00000131143	Electron transport chain: OXPHOS system in mitochondria; Nonalcoholic fatty liver disease; Mitochondrial complex IV assembly; 5q35 copy number variation	Respiratory electron transport; TP53 Regulates Metabolic Genes; Cytoprotection by HMOX1	7	0	0.623	0.606	0.973	-0.68	-0.72	-0.04	959.2	1539.7	1582.3				959.2	1539.7	1582.3	High	High	High	1
FALSE	High	Master Protein	M0R299	Fibrillarin (Fragment) OS=Homo sapiens OX=9606 GN=FBL PE=1 SV=1	0	12.236	28	5	5	5	229	25.3	7.66	13.63	5				Pf01269		FBL	M0R299				0	0	0.622	0.545	0.876	-0.68	-0.88	-0.19	443.1	712.3	813.1				443.1	712.3	813.1	High	High	High	1
FALSE	High	Master Protein	P61026	Ras-related protein Rab-10 OS=Homo sapiens OX=9606 GN=RAB10 PE=1 SV=1	0	8.721	17	3	3	1	200	22.5	8.38	5.74	3				Pf00071	10890	RAB10	D6W538; hsa:10890; O88386; P61026; Q6IA52; Q9D7X6; Q9H0T3	ENSG00000084733	Focal adhesion: PI3K-Akt-mTOR-signaling pathway	RAB GEFs exchange GTP for GDP on RABs; RAB geranylgeranylation; Translocation of SLC2A4 (GLUT4) to the plasma membrane; Neutrophil degranulation	5	0	0.63	0.49	0.777	-0.67	-1.03	-0.36	35.3	56	72.1				35.3	56	72.1	High	High	High	1
FALSE	High	Master Protein	Q5U8W9	Protein arginine methyltransferase 1 isoform 4 OS=Homo sapiens OX=9606 GN=HRMT1L2 PE=2 SV=1	0	28.468	30	8	8	8	327	37.5	5.72	28.51	8				Pf13649		HRMT1L2	Q5U8W9				0	0	0.629	0.592	0.941	-0.67	-0.76	-0.09	1187.1	1888.7	2006.2				1187.1	1888.7	2006.2	High	High	High	1
FALSE	High	Master Protein	A0A494C194	Peptidase D OS=Homo sapiens OX=9606 GN=PEPD PE=1 SV=2	0	5.647	17	2	2	2	224	25.1	6.79	5.9	2				Pf05195		PEPD	A0A494C194				0	0	0.629	0.602	0.957	-0.67	-0.73	-0.06	29.2	46.4	48.5				29.2	46.4	48.5	High	High	High	1
FALSE	High	Master Protein	P34897	Serine hydroxymethyltransferase, mitochondrial OS=Homo sapiens OX=9606 GN=SHMT2 PE=1 SV=3	0	42.222	39	12	13	12	504	56	8.53	45.05	12				Pf00464	6472	SHMT2	B7Z9F1; E7EQ19; E7EU43; hsa:6472; O00740; P34897; Q8N1A5	ENSG00000182199	Glycine metabolism; Vitamin B12 metabolism; Folate metabolism; One-carbon metabolism; Trans-sulfuration, one-carbon metabolism and related pathways; One-carbon metabolism and related pathways; Clear cell renal cell carcinoma pathways; Metabolic reprogramming in colon cancer; Neuroinflammation and glutamatergic signaling; Metabolic Epileptic Disorders	RHOG GTPase cycle; Metabolism of folate and pterines	12	0	0.627	0.684	1.091	-0.67	-0.55	0.13	2415.4	3849.6	3529.7				2415.4	3849.6	3529.7	High	High	High	1
FALSE	High	Master Protein	O14579	Coatomer subunit epsilon OS=Homo sapiens OX=9606 GN=COPE PE=1 SV=3	0	7.543	21	3	3	3	308	34.5	5.12	8.92	3				Pf04733	11316	COPE	A6NE29; A6NKA3; hsa:11316; O14579; O76097; Q6IBB8; Q9UGP6	ENSG00000105669		COPI-dependent Golgi-to-ER retrograde traffic; COPI-mediated anterograde transport	2	0	0.633	0.544	0.859	-0.66	-0.88	-0.22	227.7	359.9	418.9				227.7	359.9	418.9	High	High	High	1	Met-loss [N-Term]
FALSE	High	Master Protein	B2ZZ89	Spectrin beta chain OS=Homo sapiens OX=9606 GN=SPTBN1 PE=2 SV=1	0	162.819	22	40	41	3	2364	274.4	5.57	141.81	40				Pf00307, Pf00435, Pf15410		SPTBN1	B2ZZ89; D6W5B9; hsa:6711		TGF-beta signaling pathway		1	27	0.632	0.622	0.985	-0.66	-0.68	-0.02	8019.9	12694.2	12893.1				8019.9	12694.2	12893.1	High	High	High	1
FALSE	High	Master Protein	V9HW96	T-complex protein 1 subunit beta OS=Homo sapiens OX=9606 GN=HEL-S-100n PE=2 SV=1	0	144.557	67	26	30	26	535	57.5	6.46	121.05	26				Pf00118		HEL-S-100n	hsa:10576; V9HW96				0	0	0.632	0.428	0.676	-0.66	-1.23	-0.56	4035.2	6384	9437.3				4035.2	6384	9437.3	High	High	High	1
FALSE	High	Master Protein	P04632	Calpain small subunit 1 OS=Homo sapiens OX=9606 GN=CAPNS1 PE=1 SV=1	0	16.235	15	2	3	2	268	28.3	5.2	13.4	2					826	CAPNS1	A8K0P1; hsa:826; P04632; Q8WTX3; Q96EW0	ENSG00000126247	Integrin-mediated cell adhesion	Formation of the cornified envelope; Degradation of the extracellular matrix; Deregulated CDK5 triggers multiple neurodegenerative pathways in Alzheimer's disease models	4	0	0.632	0.413	0.653	-0.66	-1.28	-0.61	131.2	207.6	317.8				131.2	207.6	317.8	High	High	High	1
FALSE	High	Master Protein	Q6ZWH1	BRISC and BRCA1-A complex member 2 OS=Homo sapiens OX=9606 PE=2 SV=1	0	2.663	4	1	1	1	392	45.4	5.26	2.38	1				Pf06113							0	0	0.632	0.422	0.668	-0.66	-1.24	-0.58	52	82.3	123.2				52	82.3	123.2	High	High	High	1
FALSE	High	Master Protein	O75821	Eukaryotic translation initiation factor 3 subunit G OS=Homo sapiens OX=9606 GN=EIF3G PE=1 SV=2	0	47.028	49	12	13	12	320	35.6	6.13	43.09	12				Pf00076, Pf12353	8666	EIF3G	hsa:8666; O14801; O75821; Q969U5	ENSG00000130811	Translation factors; nsp1 from SARS-CoV-2 inhibits translation initiation in the host cell	L13a-mediated translational silencing of Ceruloplasmin expression; Translation initiation complex formation; Formation of a pool of free 40S subunits; Formation of the ternary complex, and subsequently, the 43S complex; Ribosomal scanning and start codon recognition; GTP hydrolysis and joining of the 60S ribosomal subunit	8	0	0.631	0.554	0.879	-0.66	-0.85	-0.19	2890.8	4581.5	5214.8				2890.8	4581.5	5214.8	High	High	High	1	Met-loss [N-Term]
FALSE	High	Master Protein	A0A7I2V4Y9	Dynactin subunit 2 OS=Homo sapiens OX=9606 GN=DCTN2 PE=1 SV=1	0	45.061	44	12	13	12	378	41.6	5.91	46.06	12				Pf04912		DCTN2	A0A7I2V4Y9		Vasopressin-regulated water reabsorption		1	0	0.631	0.591	0.937	-0.66	-0.76	-0.09	2506.2	3972.4	4237.9				2506.2	3972.4	4237.9	High	High	High	1
FALSE	High	Master Protein	P51149	Ras-related protein Rab-7a OS=Homo sapiens OX=9606 GN=RAB7A PE=1 SV=1	0	21.825	40	6	7	6	207	23.5	6.7	20.24	6				Pf00071	7879	RAB7A	A8K3V6; hsa:7879; P51149; Q9NWJ0; Q9UPB0	ENSG00000075785	Ebola virus infection in host; Autosomal recessive osteopetrosis pathways; Intracellular trafficking proteins involved in CMT neuropathy	Prevention of phagosomal-lysosomal fusion; CDC42 GTPase cycle; RAC1 GTPase cycle; RHOQ GTPase cycle; RHOG GTPase cycle; RAB GEFs exchange GTP for GDP on RABs; RAB geranylgeranylation; MHC class II antigen presentation; RAC2 GTPase cycle; RAC3 GTPase cycle; RHOD GTPase cycle; RHOJ GTPase cycle; RHOF GTPase cycle; Neutrophil degranulation; Suppression of autophagy; RHOH GTPase cycle; TBC/RABGAPs	20	0	0.631	0.552	0.875	-0.66	-0.86	-0.19	376.4	596.6	682.1				376.4	596.6	682.1	High	High	High	1
FALSE	High	Master Protein	P50402	Emerin OS=Homo sapiens OX=9606 GN=EMD PE=1 SV=1	0	7.055	9	2	2	2	254	29	5.5	6.7	2				Pf03020	2010	EMD	hsa:2010; P50402; Q6FI02	ENSG00000102119	Arrhythmogenic right ventricular cardiomyopathy; Envelope proteins and their potential roles in EDMD physiopathology; Influence of laminopathies on Wnt signaling	RHOG GTPase cycle; RAC1 GTPase cycle; RAC2 GTPase cycle; RAC3 GTPase cycle; RHOD GTPase cycle; Insertion of tail-anchored proteins into the endoplasmic reticulum membrane; Initiation of Nuclear Envelope (NE) Reformation; Depolymerization of the Nuclear Lamina	12	0	0.631	0.531	0.841	-0.66	-0.91	-0.25	616.2	976.6	1161.5				616.2	976.6	1161.5	High	High	High	1
FALSE	High	Master Protein	O95905	Protein ecdysoneless homolog OS=Homo sapiens OX=9606 GN=ECD PE=1 SV=1	0	6.811	6	2	2	2	644	72.7	4.87	6.42	2				Pf07093	11319	ECD	C9JX46; E9PAW8; hsa:11319; O95905	ENSG00000122882			0	0	0.631	0.379	0.6	-0.66	-1.4	-0.74	22.1	35	58.3				22.1	35	58.3	High	High	High	1
FALSE	High	Master Protein	A0A499FIX8	Extended synaptotagmin 2 OS=Homo sapiens OX=9606 GN=ESYT2 PE=1 SV=1	0	6.413	2	2	2	1	845	93.9	8.21	4.66	2				Pf00168, Pf17047		ESYT2	A0A499FIX8				0	0	0.631	0.436	0.691	-0.66	-1.2	-0.53	52	82.4	119.3				52	82.4	119.3	High	High	High	1
FALSE	High	Master Protein	Q15008	26S proteasome non-ATPase regulatory subunit 6 OS=Homo sapiens OX=9606 GN=PSMD6 PE=1 SV=1	0	21.091	22	8	8	8	389	45.5	5.62	20.12	8				Pf01399, Pf10602, Pf21154	9861	PSMD6	A8K2E0; E9PHI9; hsa:9861; Q15008; Q6UV22	ENSG00000163636	Proteasome degradation; Alzheimer's disease and miRNA effects; Parkin-ubiquitin proteasomal system pathway; Alzheimer's disease	FCERI mediated NF-kB activation; Downstream TCR signaling; Antigen processing: Ubiquitination & Proteasome degradation; Activation of NF-kappaB in B cells; Oxygen-dependent proline hydroxylation of Hypoxia-inducible Factor Alpha; ER-Phagosome pathway; Cross-presentation of soluble exogenous antigens (endosomes); SCF-beta-TrCP mediated degradation of Emi1; APC/C:Cdc20 mediated degradation of Secur…	64	0	0.639	0.467	0.731	-0.65	-1.1	-0.45	901.2	1411.4	1930.7				901.2	1411.4	1930.7	High	High	High	1
FALSE	High	Master Protein	B7Z705	cDNA FLJ56160 OS=Homo sapiens OX=9606 PE=2 SV=1	0	9.198	8	2	2	2	423	48.2	7.68	8.42	2				Pf00704							0	0	0.639	0.535	0.838	-0.65	-0.9	-0.25	15.9	24.9	29.7				15.9	24.9	29.7	High	High	High	1
FALSE	High	Master Protein	A0A140TA86	MICOS complex subunit MIC13 OS=Homo sapiens OX=9606 GN=MICOS13 PE=1 SV=1	0	5.007	28	2	3	2	140	15.4	9.03	10.95	2				Pf15884		MICOS13	A0A140TA86				0	0	0.639	0.389	0.609	-0.65	-1.36	-0.72	391.7	613.1	1007.5				391.7	613.1	1007.5	High	High	High	1
FALSE	High	Master Protein	B4DEX8	S-adenosylmethionine synthase OS=Homo sapiens OX=9606 GN=MAT2A PE=2 SV=1	0	3.315	4	1	1	1	362	39.7	6.04	4.11	1				Pf00438, Pf02772, Pf02773		MAT2A	B4DEX8				0	0	0.639	0.651	1.018	-0.65	-0.62	0.03	180.3	282.1	277.1				180.3	282.1	277.1	High	High	High	1
FALSE	High	Master Protein	P45880	Voltage-dependent anion-selective channel protein 2 OS=Homo sapiens OX=9606 GN=VDAC2 PE=1 SV=2	0	50.501	52	11	11	11	294	31.5	7.56	42.74	11				Pf01459	7417	VDAC2	hsa:7417; P45880; Q5VWK1; Q5VWK3; Q6IB40; Q7L3J5; Q9BWK8; Q9Y5I6	ENSG00000165637	Alzheimer's disease and miRNA effects; Ferroptosis; Alzheimer's disease	Mitochondrial calcium ion transport; Ub-specific processing proteases	5	0	0.638	0.508	0.797	-0.65	-0.98	-0.33	2203.5	3454	4336.4				2203.5	3454	4336.4	High	High	High	1
FALSE	High	Master Protein	B4DHE8	Musashi RNA binding protein 2 OS=Homo sapiens OX=9606 GN=MSI2 PE=1 SV=1	0	5.35	8	2	2	2	324	34.8	8.88	6.11	2				Pf00076		MSI2	B4DHE8				0	0	0.638	0.791	1.239	-0.65	-0.34	0.31	719.7	1127.3	910.2				719.7	1127.3	910.2	High	High	High	1
FALSE	High	Master Protein	P27824	Calnexin OS=Homo sapiens OX=9606 GN=CANX PE=1 SV=2	0	47.069	28	13	16	13	592	67.5	4.6	55.53	13				Pf00262	821	CANX	B2R5V8; B4DGP8; B4E2T8; D3DWQ3; D6R9K3; hsa:821; P27824	ENSG00000127022; ENSG00000283777	15q11q13 copy number variation	Maturation of spike protein; MHC class II antigen presentation; Antigen Presentation: Folding, assembly and peptide loading of class I MHC; Interleukin-35 Signalling; Interleukin-27 signaling; Assembly of Viral Components at the Budding Site; Calnexin/calreticulin cycle; Maturation of spike protein	9	0	0.637	0.582	0.914	-0.65	-0.78	-0.13	2727.5	4278.5	4683.4				2727.5	4278.5	4683.4	High	High	High	1
FALSE	High	Master Protein	H3BNT7	Proteasome 26S subunit, non-ATPase 7 OS=Homo sapiens OX=9606 GN=PSMD7 PE=1 SV=1	0	12.554	35	4	4	4	177	20.1	5.57	11.99	4				Pf01398		PSMD7	H3BNT7		Ciliary landscape		1	0	0.637	0.426	0.669	-0.65	-1.23	-0.58	689.9	1082.4	1617.9				689.9	1082.4	1617.9	High	High	High	1
FALSE	High	Master Protein	A0A7I2V2U6	methenyltetrahydrofolate cyclohydrolase OS=Homo sapiens OX=9606 GN=MTHFD2 PE=1 SV=1	0	11.979	14	2	2	2	324	35.2	7.94	9.24	2				Pf00763, Pf02882		MTHFD2	A0A7I2V2U6				0	0	0.644	0.629	0.977	-0.64	-0.67	-0.03	66	102.5	104.9				66	102.5	104.9	High	High	High	1
FALSE	High	Master Protein	A0A804HL54	isoleucine--tRNA ligase OS=Homo sapiens OX=9606 GN=IARS1 PE=1 SV=1	0	41.744	14	12	14	12	1237	141.5	6.2	42.18	12				Pf00133, Pf08264, Pf19302		IARS1	A0A804HL54		Amino acid metabolism		1	0	0.643	0.431	0.671	-0.64	-1.21	-0.58	1012.3	1573.3	2346.3				1012.3	1573.3	2346.3	High	High	High	1
FALSE	High	Master Protein	Q16718	NADH dehydrogenase [ubiquinone] 1 alpha subcomplex subunit 5 OS=Homo sapiens OX=9606 GN=NDUFA5 PE=1 SV=3	0	20.167	58	4	4	4	116	13.5	5.99	13.23	4				Pf04716	4698	NDUFA5	B2RD98; hsa:4698; Q16718; Q5H9R2; Q6IRX7	ENSG00000128609	Electron transport chain: OXPHOS system in mitochondria; Ciliary landscape; Nonalcoholic fatty liver disease; Oxidative phosphorylation	RHOG GTPase cycle; Complex I biogenesis	7	0	0.643	0.475	0.738	-0.64	-1.07	-0.44	337.1	523.9	710.1				337.1	523.9	710.1	High	High	High	1
FALSE	High	Master Protein	Q9NY12	H/ACA ribonucleoprotein complex subunit 1 OS=Homo sapiens OX=9606 GN=GAR1 PE=1 SV=1	0	9.134	12	2	2	2	217	22.3	10.92	6.07	2				Pf04410	54433	GAR1	hsa:54433; Q5MJQ2; Q9NY12	ENSG00000109534		rRNA modification in the nucleus and cytosol; Telomere Extension By Telomerase	2	0	0.643	0.479	0.745	-0.64	-1.06	-0.42	127.1	197.8	265.4				127.1	197.8	265.4	High	High	High	1
FALSE	High	Master Protein	B3KU76	cDNA FLJ39292 fis, clone OCBBF2012553, highly similar to Ubiquitin protein ligase Praja1 OS=Homo sapiens OX=9606 PE=2 SV=1	0	3.166	2	1	1	1	643	70.9	5.17	3.17	1				Pf13639							0	0	0.643	0.593	0.921	-0.64	-0.76	-0.12	30.1	46.8	50.8				30.1	46.8	50.8	High	High	High	1
FALSE	High	Master Protein	Q7RTV0	PHD finger-like domain-containing protein 5A OS=Homo sapiens OX=9606 GN=PHF5A PE=1 SV=1	0	13.036	33	3	3	3	110	12.4	8.41	11.01	3				Pf03660	84844	PHF5A	hsa:84844; Q7RTV0; Q9UH06	ENSG00000100410	mRNA processing	mRNA Splicing - Major Pathway	2	0	0.642	0.759	1.182	-0.64	-0.4	0.24	989.5	1540.7	1304				989.5	1540.7	1304	High	High	High	1
FALSE	High	Master Protein	B3KRJ9	cDNA FLJ34439 fis, clone HLUNG2001146, highly similar to Splicing factor, arginine/serine-rich 12 OS=Homo sapiens OX=9606 PE=2 SV=1	0	9.966	7	2	2	2	514	58.2	9.92	6.47	2				Pf00076							0	0	0.642	0.744	1.159	-0.64	-0.43	0.21	12.2	19	16.4				12.2	19	16.4	High	High	High	1
FALSE	High	Master Protein	P21333	Filamin-A OS=Homo sapiens OX=9606 GN=FLNA PE=1 SV=4	0	145.726	19	33	34	28	2647	280.6	6.06	119.46	33				Pf00307, Pf00630	2316	FLNA	E9KL45; hsa:2316; P21333; Q5HY53; Q5HY55; Q8NF52	ENSG00000196924	Androgen receptor signaling pathway; Prolactin signaling pathway; Focal adhesion; Hypothesized pathways in pathogenesis of cardiovascular disease; MAPK signaling pathway; IL-4 signaling pathway; Ebola virus infection in host; Joubert syndrome; NPHP1 deletion syndrome	OAS antiviral response; Platelet degranulation ; RHO GTPases activate PAKs; GP1b-IX-V activation signalling; Cell-extracellular matrix interactions	14	2	0.64	0.667	1.042	-0.64	-0.58	0.06	4149.5	6483.9	6223.7				4149.5	6483.9	6223.7	High	High	High	1
FALSE	High	Master Protein	Q59H77	T-complex protein 1 subunit gamma (Fragment) OS=Homo sapiens OX=9606 PE=2 SV=1	0	93.127	50	25	28	25	577	63.5	6.43	90.69	25				Pf00118							0	0	0.64	0.395	0.617	-0.64	-1.34	-0.7	5557.4	8684.2	14080.1				5557.4	8684.2	14080.1	High	High	High	1
FALSE	High	Master Protein	P25705	ATP synthase subunit alpha, mitochondrial OS=Homo sapiens OX=9606 GN=ATP5F1A PE=1 SV=1	0	69.893	39	17	17	17	553	59.7	9.13	58.13	17				Pf00006, Pf00306, Pf02874	498	ATP5F1A	A8K092; B4DY56; hsa:498; K7ENP3; P25705; Q53XX6; Q8IXV2; Q96FB4; Q96HW2; Q96IR6; Q9BTV8	ENSG00000152234	Electron transport chain: OXPHOS system in mitochondria; 7q11.23 copy number variation syndrome; Oxidative phosphorylation	Mitochondrial protein import; Cristae formation; Formation of ATP by chemiosmotic coupling	6	0	0.64	0.501	0.782	-0.64	-1	-0.35	3614.9	5648.1	7219.2				3614.9	5648.1	7219.2	High	High	High	1
FALSE	High	Master Protein	A8K517	40S ribosomal protein S23 OS=Homo sapiens OX=9606 GN=RPS23 PE=2 SV=1	0	18.536	30	5	5	5	143	15.8	10.49	13.85	5				Pf00164		RPS23	A8K517; hsa:6228		Cytoplasmic ribosomal proteins		1	0	0.64	0.709	1.109	-0.64	-0.5	0.15	2387.4	3731.3	3365.9				2387.4	3731.3	3365.9	High	High	High	1
FALSE	High	Master Protein	Q9Y2R0	Cytochrome c oxidase assembly factor 3 homolog, mitochondrial OS=Homo sapiens OX=9606 GN=COA3 PE=1 SV=1	0	3.961	9	1	1	1	106	11.7	9.6	3.37	1				Pf09813	28958	COA3	A8K498; hsa:28958; Q9Y2R0	ENSG00000183978	Mitochondrial complex IV assembly; Arsenic metabolism and reactive oxygen species generation		2	0	0.64	0.508	0.794	-0.64	-0.98	-0.33	183.6	287	361.6				183.6	287	361.6	High	High	High	1
FALSE	High	Master Protein	O15371	Eukaryotic translation initiation factor 3 subunit D OS=Homo sapiens OX=9606 GN=EIF3D PE=1 SV=1	0	47.414	37	12	13	12	548	63.9	6.05	46.19	12				Pf05091	8664	EIF3D	A8MWD3; B2R7D4; B4DTF8; B4DVY1; hsa:8664; O15371; Q3MJD9; Q5M9Q6	ENSG00000100353	Translation factors; VEGFA-VEGFR2 signaling; nsp1 from SARS-CoV-2 inhibits translation initiation in the host cell	L13a-mediated translational silencing of Ceruloplasmin expression; Translation initiation complex formation; Formation of a pool of free 40S subunits; Formation of the ternary complex, and subsequently, the 43S complex; Ribosomal scanning and start codon recognition; GTP hydrolysis and joining of the 60S ribosomal subunit	9	0	0.648	0.52	0.802	-0.63	-0.94	-0.32	931.4	1437.2	1792.6				931.4	1437.2	1792.6	High	High	High	1
FALSE	High	Master Protein	B2R4V2	cDNA, FLJ92227, highly similar to Homo sapiens ribosomal protein L36a-like (RPL36AL), mRNA OS=Homo sapiens OX=9606 PE=2 SV=1	0	11.64	25	4	4	1	106	12.5	10.65	8.68	4				Pf00935							0	0	0.648	0.697	1.077	-0.63	-0.52	0.11	94.3	145.6	135.2				94.3	145.6	135.2	High	High	High	1
FALSE	High	Master Protein	P46977	Dolichyl-diphosphooligosaccharide--protein glycosyltransferase subunit STT3A OS=Homo sapiens OX=9606 GN=STT3A PE=1 SV=2	0	6.458	4	2	2	1	705	80.5	8.07	7.38	2				Pf02516, Pf21436	3703	STT3A	B4DJ24; E9PNQ1; hsa:3703; P46977; Q86XU9; Q8TE35; Q8WUB4	ENSG00000134910	N-glycan biosynthesis	Asparagine N-linked glycosylation; Maturation of spike protein	3	0	0.648	0.456	0.703	-0.63	-1.13	-0.51	20.1	31	44.1				20.1	31	44.1	High	High	High	1
FALSE	High	Master Protein	A8KA19	Exportin-T OS=Homo sapiens OX=9606 PE=2 SV=1	0	3.207	2	1	1	1	962	109.8	5.39	3.51	1				Pf03810, Pf08389, Pf19282							0	0	0.647	0.387	0.599	-0.63	-1.37	-0.74	76	117.5	196.3				76	117.5	196.3	High	High	High	1
FALSE	High	Master Protein	A0A8I5KWT8	Myosin heavy chain 9 OS=Homo sapiens OX=9606 GN=MYH9 PE=1 SV=1	0	46.278	8	11	11	9	1981	229	5.64	34.93	11				Pf00063, Pf01576, Pf02736		MYH9	A0A8I5KWT8		Primary focal segmental glomerulosclerosis (FSGS)		1	2	0.645	0.517	0.802	-0.63	-0.95	-0.32	838.5	1301	1622.3				838.5	1301	1622.3	High	High	High	1
FALSE	High	Master Protein	Q6IAT9	Proteasome subunit beta OS=Homo sapiens OX=9606 GN=PSMB6 PE=2 SV=1	0	7.07	25	3	3	3	239	25.3	4.92	11.78	3				Pf00227		PSMB6	hsa:5694; Q6IAT9		Proteasome degradation; Alzheimer's disease and miRNA effects; Alzheimer's disease		3	0	0.645	0.578	0.896	-0.63	-0.79	-0.16	195	302.3	337.4				195	302.3	337.4	High	High	High	1
FALSE	High	Master Protein	Q8N5N7	39S ribosomal protein L50, mitochondrial OS=Homo sapiens OX=9606 GN=MRPL50 PE=1 SV=2	0	5.352	12	1	1	1	158	18.3	7.88	4.04	1				Pf10501	54534	MRPL50	B7Z358; hsa:54534; Q5T7E0; Q8N5N7; Q9NX15	ENSG00000136897		Mitochondrial translation initiation; Mitochondrial translation elongation; Mitochondrial translation termination	3	0	0.645	0.594	0.92	-0.63	-0.75	-0.12	38.4	59.5	64.7				38.4	59.5	64.7	High	High	High	1
FALSE	High	Master Protein	B4E1J8	cDNA FLJ56285, highly similar to ADP-ribosylation factor-like protein 8B OS=Homo sapiens OX=9606 PE=2 SV=1	0	4.134	7	1	1	1	238	27.2	9.66	3.98	1				Pf00025							0	0	0.645	0.58	0.899	-0.63	-0.79	-0.15	165.1	256.1	284.8				165.1	256.1	284.8	High	High	High	1
FALSE	High	Master Protein	B4DH61	cDNA FLJ60521, highly similar to Protein kinase-like protein C9orf96 OS=Homo sapiens OX=9606 PE=2 SV=1	0.007	1.687	4	1	1	1	161	18.5	6.68	2.62	1											0	0	0.645	0.428	0.664	-0.63	-1.22	-0.59	451	699.4	1053.7				451	699.4	1053.7	High	High	High	1
FALSE	High	Master Protein	B2RDE8	cDNA, FLJ96580, highly similar to Homo sapiens hepatoma-derived growth factor (high-mobility group protein 1-like) (HDGF), mRNA OS=Homo sapiens OX=9606 PE=2 SV=1	0	43.025	61	12	12	1	240	26.8	4.67	41.51	12				Pf00855							0	0	0.653	0.78	1.196	-0.62	-0.36	0.26	168.7	258.5	216.2				168.7	258.5	216.2	High	High	High	1
FALSE	High	Master Protein	Q6IPT9	Elongation factor 1-alpha OS=Homo sapiens OX=9606 GN=EEF1A1 PE=2 SV=1	0	170.868	61	18	93	9	462	50.2	9.07	336.76	18				Pf00009, Pf03143, Pf03144		EEF1A1	Q6IPT9				0	11	0.652	0.549	0.842	-0.62	-0.87	-0.25	13646.9	20929.3	24870.7				13646.9	20929.3	24870.7	High	High	High	1
FALSE	High	Master Protein	Q00169	Phosphatidylinositol transfer protein alpha isoform OS=Homo sapiens OX=9606 GN=PITPNA PE=1 SV=2	0.008	1.589	3	1	1	1	270	31.8	6.55	2.69	1				Pf02121	5306	PITPNA	hsa:5306; Q00169	ENSG00000174238		Gene and protein expression by JAK-STAT signaling after Interleukin-12 stimulation; Role of second messengers in netrin-1 signaling	2	0	0.651	0.539	0.828	-0.62	-0.89	-0.27	150.8	231.8	280				150.8	231.8	280	High	High	High	1
FALSE	High	Master Protein	Q5TZP7	DNA-(apurinic or apyrimidinic site) endonuclease OS=Homo sapiens OX=9606 GN=APEX1 PE=2 SV=1	0	66.672	56	14	14	14	318	35.5	8.12	52.07	14				Pf03372		APEX1	hsa:328; Q5TZP7		Thyroid stimulating hormone (TSH) signaling pathway		1	0	0.65	1.06	1.631	-0.62	0.08	0.71	5104.5	7858.8	4817.6				5104.5	7858.8	4817.6	High	High	High	1
FALSE	High	Master Protein	P23396	40S ribosomal protein S3 OS=Homo sapiens OX=9606 GN=RPS3 PE=1 SV=2	0	60.354	50	11	13	11	243	26.7	9.66	50.14	11				Pf00189, Pf07650	6188	RPS3	B2R7N5; hsa:6188; J3KN86; P23396; Q498B5; Q8NI95	ENSG00000149273	Cytoplasmic ribosomal proteins	Regulation of expression of SLITs and ROBOs; L13a-mediated translational silencing of Ceruloplasmin expression; Translation initiation complex formation; Formation of a pool of free 40S subunits; Formation of the ternary complex, and subsequently, the 43S complex; Ribosomal scanning and start codon recognition; GTP hydrolysis and joining of the 60S ribosomal subunit; Major pathway of rRNA process…	19	0	0.649	0.67	1.032	-0.62	-0.58	0.05	3434.6	5291.4	5127				3434.6	5291.4	5127	High	High	High	1
FALSE	High	Master Protein	Q15388	Mitochondrial import receptor subunit TOM20 homolog OS=Homo sapiens OX=9606 GN=TOMM20 PE=1 SV=1	0	5.85	14	2	2	2	145	16.3	8.6	6.21	2				Pf02064	9804	TOMM20	A8K195; hsa:9804; Q15388; Q498B3; Q6IBT4	ENSG00000173726		Ub-specific processing proteases; Mitochondrial protein import; PINK1-PRKN Mediated Mitophagy	3	0	0.649	0.441	0.679	-0.62	-1.18	-0.56	388.4	598.7	881.4				388.4	598.7	881.4	High	High	High	1
FALSE	High	Master Protein	K7ER00	Phenylalanine--tRNA ligase alpha subunit OS=Homo sapiens OX=9606 GN=FARSA PE=1 SV=1	0	15.148	9	4	4	4	548	62.4	7.84	10.01	4				Pf01409, Pf18552, Pf18553, Pf18554		FARSA	K7ER00				0	0	0.648	0.709	1.094	-0.62	-0.5	0.13	58.3	89.9	82.2				58.3	89.9	82.2	High	High	High	1
FALSE	High	Master Protein	B2R4A2	Cytochrome b-c1 complex subunit 7 OS=Homo sapiens OX=9606 PE=2 SV=1	0	5.23	19	2	2	2	111	13.5	8.27	5.79	2				Pf02271							0	0	0.648	0.615	0.948	-0.62	-0.7	-0.08	616.4	950.6	1002.4				616.4	950.6	1002.4	High	High	High	1
FALSE	High	Master Protein	P62244	40S ribosomal protein S15a OS=Homo sapiens OX=9606 GN=RPS15A PE=1 SV=2	0	23.574	57	7	7	7	130	14.8	10.13	21.21	7				Pf00410	6210	RPS15A	hsa:6210; P39027; P39031; P62244; Q3MHD9; Q8C023; Q9BV24	ENSG00000134419	Cytoplasmic ribosomal proteins	L13a-mediated translational silencing of Ceruloplasmin expression; Translation initiation complex formation; Formation of a pool of free 40S subunits; Formation of the ternary complex, and subsequently, the 43S complex; Ribosomal scanning and start codon recognition; GTP hydrolysis and joining of the 60S ribosomal subunit; Regulation of expression of SLITs and ROBOs; Major pathway of rRNA process…	19	0	0.657	0.64	0.974	-0.61	-0.64	-0.04	1282.3	1950.6	2003.3				1282.3	1950.6	2003.3	High	High	High	1
FALSE	High	Master Protein	Q7Z2W4	Zinc finger CCCH-type antiviral protein 1 OS=Homo sapiens OX=9606 GN=ZC3HAV1 PE=1 SV=3	0	2.995	2	2	2	2	902	101.4	8.4	2.08	2				Pf00644, Pf02825, Pf18606, Pf18633	56829	ZC3HAV1	A4D1R2; A4D1S4; hsa:56829; Q7Z2W4; Q8IW57; Q8TAJ3; Q96N79; Q9H8R9; Q9P0Y7	ENSG00000105939		Signaling by BRAF and RAF1 fusions	1	0	0.657	0.636	0.968	-0.61	-0.65	-0.05	159	241.9	250				159	241.9	250	High	High	High	1
FALSE	High	Master Protein	P55036	26S proteasome non-ATPase regulatory subunit 4 OS=Homo sapiens OX=9606 GN=PSMD4 PE=1 SV=1	0	23.153	26	5	5	5	377	40.7	4.79	21.68	5				Pf02809, Pf13519	5710	PSMD4	D3DV16; hsa:5710; P55036; Q5VWC5; Q9NS92	ENSG00000159352	Proteasome degradation; Alzheimer's disease and miRNA effects; Parkin-ubiquitin proteasomal system pathway; VEGFA-VEGFR2 signaling; Alzheimer's disease	FCERI mediated NF-kB activation; Downstream TCR signaling; Antigen processing: Ubiquitination & Proteasome degradation; Activation of NF-kappaB in B cells; Oxygen-dependent proline hydroxylation of Hypoxia-inducible Factor Alpha; ER-Phagosome pathway; Cross-presentation of soluble exogenous antigens (endosomes); SCF-beta-TrCP mediated degradation of Emi1; APC/C:Cdc20 mediated degradation of Secur…	64	0	0.656	0.542	0.826	-0.61	-0.88	-0.28	384.3	586.1	709.6				384.3	586.1	709.6	High	High	High	1
FALSE	High	Master Protein	Q04323	UBX domain-containing protein 1 OS=Homo sapiens OX=9606 GN=UBXN1 PE=1 SV=2	0	4.832	5	2	2	2	297	33.3	5.25	4.99	2				Pf00627, Pf00789	51035	UBXN1	hsa:51035; Q04323; Q9BV93; Q9BVV5	ENSG00000162191		Recruitment and ATM-mediated phosphorylation of repair and signaling proteins at DNA double strand breaks; N-glycan trimming in the ER and Calnexin/Calreticulin cycle	2	0	0.656	0.416	0.634	-0.61	-1.26	-0.66	109.2	166.4	262.4				109.2	166.4	262.4	High	High	High	1
FALSE	High	Master Protein	P48047	ATP synthase subunit O, mitochondrial OS=Homo sapiens OX=9606 GN=ATP5PO PE=1 SV=1	0	4.328	10	1	1	1	213	23.3	9.96	4.54	1				Pf00213	539	ATP5PO	B2R4E2; hsa:539; P48047; Q5U042; Q6IBI2	ENSG00000241837	Electron transport chain: OXPHOS system in mitochondria; 7q11.23 copy number variation syndrome; Oxidative phosphorylation	Cristae formation; Formation of ATP by chemiosmotic coupling	5	0	0.656	0.565	0.862	-0.61	-0.82	-0.21	260.2	396.7	460.2				260.2	396.7	460.2	High	High	High	1
FALSE	High	Master Protein	O43719	HIV Tat-specific factor 1 OS=Homo sapiens OX=9606 GN=HTATSF1 PE=1 SV=1	0	19.928	11	8	8	8	755	85.8	4.4	20.15	8				Pf00076	27336	HTATSF1	D3DWG9; hsa:27336; O43719; Q59G06; Q99730	ENSG00000102241		mRNA Splicing - Major Pathway	1	0	0.654	0.617	0.944	-0.61	-0.7	-0.08	343.5	525.5	556.4				343.5	525.5	556.4	High	High	High	1
FALSE	High	Master Protein	Q9UHV9	Prefoldin subunit 2 OS=Homo sapiens OX=9606 GN=PFDN2 PE=1 SV=1	0	11.287	23	3	3	3	154	16.6	6.58	9.75	3				Pf01920	5202	PFDN2	hsa:5202; Q9P0P7; Q9UHV9; Q9UN05	ENSG00000143256	Cellular proteostasis	Prefoldin mediated transfer of substrate to CCT/TriC	2	0	0.653	0.373	0.57	-0.61	-1.42	-0.81	510.4	781.4	1370.2				510.4	781.4	1370.2	High	High	High	1
FALSE	High	Master Protein	O43598	2'-deoxynucleoside 5'-phosphate N-hydrolase 1 OS=Homo sapiens OX=9606 GN=DNPH1 PE=1 SV=1	0	11.135	24	2	3	2	174	19.1	5.05	10.37	2				Pf05014	10591	DNPH1	B2LUJ9; hsa:10591; O43598	ENSG00000112667	IL-24 Signaling pathway	Purine catabolism	2	0	0.653	0.721	1.104	-0.61	-0.47	0.14	14.5	22.2	20.1				14.5	22.2	20.1	High	High	High	1
FALSE	High	Master Protein	O00743	Serine/threonine-protein phosphatase 6 catalytic subunit OS=Homo sapiens OX=9606 GN=PPP6C PE=1 SV=1	0	5.259	10	2	2	2	305	35.1	5.69	7.3	2				Pf00149	5537	PPP6C	B2R5V6; B7Z2W9; B7Z5K9; hsa:5537; O00743; Q5U0A2; Q9UIC9	ENSG00000119414		Telomere Extension By Telomerase; COPII-mediated vesicle transport	2	0	0.653	0.346	0.53	-0.61	-1.53	-0.92	51.8	79.3	149.6				51.8	79.3	149.6	High	High	High	1
FALSE	High	Master Protein	P04843	Dolichyl-diphosphooligosaccharide--protein glycosyltransferase subunit 1 OS=Homo sapiens OX=9606 GN=RPN1 PE=1 SV=1	0	44.172	27	12	13	12	607	68.5	6.38	40.09	12				Pf04597	6184	RPN1	B2R5Z0; D3DNB6; hsa:6184; P04843; Q68DT1	ENSG00000163902	Proteasome degradation; N-glycan biosynthesis	SRP-dependent cotranslational protein targeting to membrane; Asparagine N-linked glycosylation; Maturation of spike protein	5	0	0.662	0.518	0.783	-0.6	-0.95	-0.35	1948.4	2944.1	3758.3				1948.4	2944.1	3758.3	High	High	High	1
FALSE	High	Master Protein	I6L9C8	Zinc finger protein 428 OS=Homo sapiens OX=9606 GN=ZNF428 PE=2 SV=1	0	5.645	7	1	1	1	188	20.5	4.17	3.41	1						ZNF428	hsa:126299; I6L9C8				0	0	0.662	0.459	0.693	-0.6	-1.12	-0.53	154.4	233.3	336.5				154.4	233.3	336.5	High	High	High	1
FALSE	High	Master Protein	Q6NUR1	Non-SMC condensin I complex, subunit G OS=Homo sapiens OX=9606 GN=NCAPG PE=2 SV=1	0	8.451	2	2	2	2	1015	114.1	5.67	6.56	2				Pf12719		NCAPG	Q6NUR1				0	0	0.661	0.517	0.782	-0.6	-0.95	-0.35	113.5	171.7	219.5				113.5	171.7	219.5	High	High	High	1
FALSE	High	Master Protein	Q13098	COP9 signalosome complex subunit 1 OS=Homo sapiens OX=9606 GN=GPS1 PE=1 SV=4	0	5.254	8	2	2	2	491	55.5	6.74	5.96	2				Pf01399, Pf10602, Pf21151	2873	GPS1	hsa:2873; Q13098; Q8NA10; Q9BWL1	ENSG00000169727		Neddylation; Cargo recognition for clathrin-mediated endocytosis; Formation of TC-NER Pre-Incision Complex; RHOBTB1 GTPase cycle; DNA Damage Recognition in GG-NER	5	0	0.661	0.481	0.728	-0.6	-1.06	-0.46	29.4	44.5	61.1				29.4	44.5	61.1	High	High	High	1
FALSE	High	Master Protein	P28331	NADH-ubiquinone oxidoreductase 75 kDa subunit, mitochondrial OS=Homo sapiens OX=9606 GN=NDUFS1 PE=1 SV=3	0	4.222	2	1	1	1	727	79.4	6.23	3.13	1				Pf00384, Pf09326, Pf10588, Pf13510	4719	NDUFS1	B4DIN9; B4DJA0; B4DPG1; B4DUC1; E7ENF3; hsa:4719; P28331; Q53TR8; Q8N1C4; Q8TCC9	ENSG00000023228; ENSG00000283447	Electron transport chain: OXPHOS system in mitochondria; Nonalcoholic fatty liver disease; Oxidative phosphorylation	Complex I biogenesis	5	0	0.661	0.49	0.742	-0.6	-1.03	-0.43	71.8	108.7	146.4				71.8	108.7	146.4	High	High	High	1
FALSE	High	Master Protein	Q9Y312	Protein AAR2 homolog OS=Homo sapiens OX=9606 GN=AAR2 PE=1 SV=2	0	9.547	17	4	4	4	384	43.4	5.96	13.33	4				Pf05282, Pf20981	25980	AAR2	E1P5S7; hsa:25980; Q9H4F9; Q9P1P3; Q9UFK9; Q9Y312	ENSG00000131043	Ciliary landscape		1	0	0.659	0.49	0.743	-0.6	-1.03	-0.43	90.9	137.9	185.5				90.9	137.9	185.5	High	High	High	1
FALSE	High	Master Protein	B4DHR2	cDNA FLJ53992, highly similar to Nucleolar GTP-binding protein 1 OS=Homo sapiens OX=9606 PE=2 SV=1	0	2.586	5	1	1	1	518	60	9.36	3.89	1				Pf06858, Pf08155, Pf17835							0	0	0.659	0.399	0.605	-0.6	-1.33	-0.72	18	27.3	45.1				18	27.3	45.1	High	High	High	1
FALSE	High	Master Protein	Q53HG0	Eukaryotic translation initiation factor 3, subunit 3 gamma, 40kDa variant (Fragment) OS=Homo sapiens OX=9606 PE=2 SV=1	0	41.22	33	10	10	10	352	39.8	6.54	33.29	10				Pf01398, Pf19445							0	0	0.658	0.551	0.837	-0.6	-0.86	-0.26	1343.6	2040.4	2438.2				1343.6	2040.4	2438.2	High	High	High	1
FALSE	High	Master Protein	A0A2R8Y849	40S ribosomal protein S24 OS=Homo sapiens OX=9606 GN=RPS24 PE=1 SV=1	0	5.404	20	3	3	3	131	15.2	10.9	8.15	3				Pf01282		RPS24	A0A2R8Y849		Cytoplasmic ribosomal proteins		1	0	0.658	0.645	0.979	-0.6	-0.63	-0.03	746.9	1134.9	1158.7				746.9	1134.9	1158.7	High	High	High	1
FALSE	High	Master Protein	P15880	40S ribosomal protein S2 OS=Homo sapiens OX=9606 GN=RPS2 PE=1 SV=2	0	42.847	42	12	12	12	293	31.3	10.24	39.69	12				Pf00333, Pf03719	6187	RPS2	B2R5G0; D3DU82; hsa:6187; P15880; Q3MIB1	ENSG00000140988	Cytoplasmic ribosomal proteins	Regulation of expression of SLITs and ROBOs; L13a-mediated translational silencing of Ceruloplasmin expression; Translation initiation complex formation; Formation of a pool of free 40S subunits; Formation of the ternary complex, and subsequently, the 43S complex; Ribosomal scanning and start codon recognition; GTP hydrolysis and joining of the 60S ribosomal subunit; Major pathway of rRNA process…	22	0	0.667	0.643	0.965	-0.59	-0.64	-0.05	4616.3	6925.6	7176.1				4616.3	6925.6	7176.1	High	High	High	1
FALSE	High	Master Protein	P50502	Hsc70-interacting protein OS=Homo sapiens OX=9606 GN=ST13 PE=1 SV=2	0	29.002	23	7	8	7	369	41.3	5.27	26.77	7				Pf17830, Pf18253	6767	ST13	hsa:6767; O14999; P50502; Q2TU77	ENSG00000100380		Regulation of HSF1-mediated heat shock response	1	0	0.666	0.277	0.416	-0.59	-1.85	-1.27	1748.7	2626.9	6317.6				1748.7	2626.9	6317.6	High	High	High	1
FALSE	High	Master Protein	Q99623	Prohibitin-2 OS=Homo sapiens OX=9606 GN=PHB2 PE=1 SV=2	0	42.475	39	10	11	10	299	33.3	9.83	36.93	10				Pf01145	11331	PHB2	B4DP75; hsa:11331; Q2YDA4; Q7KYU3; Q92978; Q99623	ENSG00000215021		Processing of SMDT1	1	0	0.665	0.492	0.74	-0.59	-1.02	-0.44	1558.9	2343.3	3168.7				1558.9	2343.3	3168.7	High	High	High	1
FALSE	High	Master Protein	A0A8Q3WKT3	RNA binding protein fox-1 homolog 2 OS=Homo sapiens OX=9606 GN=RBFOX2 PE=1 SV=1	0	18.072	16	4	4	4	447	46.9	6.62	15.28	4				Pf00076, Pf12414		RBFOX2	A0A8Q3WKT3		Mammalian disorder of sexual development		1	0	0.665	0.658	0.989	-0.59	-0.6	-0.02	440.1	661.8	669.2				440.1	661.8	669.2	High	High	High	1
FALSE	High	Master Protein	A0A024R3R6	Nucleoporin 133kDa, isoform CRA_a OS=Homo sapiens OX=9606 GN=NUP133 PE=3 SV=1	0	27.292	15	7	7	7	981	110.4	4.91	26.67	7				Pf03177		NUP133	A0A024R3R6				0	0	0.664	0.438	0.659	-0.59	-1.19	-0.6	394.6	594.4	901.6				394.6	594.4	901.6	High	High	High	1
FALSE	High	Master Protein	P55145	Mesencephalic astrocyte-derived neurotrophic factor OS=Homo sapiens OX=9606 GN=MANF PE=1 SV=3	0	8.63	18	3	3	3	182	20.7	8.69	8.35	3				Pf10208, Pf20145	7873	MANF	hsa:7873; P55145; Q14CX4; Q86U67; Q96IS4	ENSG00000145050	Orexin receptor pathway	Platelet degranulation	2	0	0.664	0.809	1.218	-0.59	-0.31	0.28	733	1103.3	906.2				733	1103.3	906.2	High	High	High	1
FALSE	High	Master Protein	B2RD19	protein-ribulosamine 3-kinase OS=Homo sapiens OX=9606 PE=2 SV=1	0	7.935	7	2	2	2	309	34.3	7.33	5.91	2				Pf03881							0	0	0.664	0.658	0.99	-0.59	-0.6	-0.01	94.1	141.7	143.1				94.1	141.7	143.1	High	High	High	1
FALSE	High	Master Protein	A0A024R9J0	RAD21 homolog (S. pombe), isoform CRA_a OS=Homo sapiens OX=9606 GN=RAD21 PE=3 SV=1	0	26.108	17	8	9	8	631	71.6	4.65	27.3	8				Pf04824, Pf04825		RAD21	A0A024R9J0; hsa:5885				0	0	0.663	0.529	0.798	-0.59	-0.92	-0.33	912.7	1377.4	1726.1				912.7	1377.4	1726.1	High	High	High	1
FALSE	High	Master Protein	P61758	Prefoldin subunit 3 OS=Homo sapiens OX=9606 GN=VBP1 PE=1 SV=4	0	15.193	33	6	6	6	197	22.6	7.11	17.73	6				Pf02996	7411	VBP1	B2R8L5; B4DWR3; F5H2A7; hsa:7411; O55228; P61758; Q15765; Q5JT81; Q86X96	ENSG00000155959	Cellular proteostasis	Prefoldin mediated transfer of substrate to CCT/TriC	2	0	0.663	0.404	0.609	-0.59	-1.31	-0.72	315.6	475.8	781.6				315.6	475.8	781.6	High	High	High	1
FALSE	High	Master Protein	Q02978	Mitochondrial 2-oxoglutarate/malate carrier protein OS=Homo sapiens OX=9606 GN=SLC25A11 PE=1 SV=3	0	27.513	34	9	10	9	314	34	9.91	29.52	9				Pf00153	8402	SLC25A11	F5GY65; hsa:8402; O75537; Q02978; Q969P7	ENSG00000108528	VEGFA-VEGFR2 signaling	Gluconeogenesis	2	0	0.67	0.506	0.756	-0.58	-0.98	-0.4	767.7	1145.2	1515.7				767.7	1145.2	1515.7	High	High	High	1
FALSE	High	Master Protein	B1B1I7	Elongator complex protein 4 OS=Homo sapiens OX=9606 GN=ELP4 PE=3 SV=1	0	4.757	4	1	1	1	531	58.3	8.68	3.63	1				Pf05625		ELP4	B1B1I7				0	0	0.669	0.593	0.885	-0.58	-0.75	-0.18	16	23.9	27				16	23.9	27	High	High	High	1
FALSE	High	Master Protein	P18583	Protein SON OS=Homo sapiens OX=9606 GN=SON PE=1 SV=4	0	2.532	1	1	1	1	2426	263.7	5.64	3.96	1				Pf01585, Pf14709, Pf17069	6651	SON	D3DSF5; D3DSF6; E7ETE8; E7EU67; E7EVW3; E9PFQ2; hsa:6651; O14487; O95981; P18583; Q14120; Q6PKE0; Q9H7B1; Q9P070; Q9P072; Q9UKP9; Q9UPY0	ENSG00000159140			0	0	0.669	0.673	1.006	-0.58	-0.57	0.01	33.2	49.6	49.3				33.2	49.6	49.3	High	High	High	1
FALSE	High	Master Protein	P62316	Small nuclear ribonucleoprotein Sm D2 OS=Homo sapiens OX=9606 GN=SNRPD2 PE=1 SV=1	0	20.64	53	7	7	7	118	13.5	9.91	20.53	7				Pf01423	6633	SNRPD2	A8K797; hsa:6633; J3KPM5; P43330; P62316	ENSG00000125743	mRNA processing	snRNP Assembly; mRNA Splicing - Major Pathway; SARS-CoV-2 modulates host translation machinery; mRNA Splicing - Minor Pathway	5	0	0.668	0.618	0.925	-0.58	-0.69	-0.11	1304.1	1951.8	2110.7				1304.1	1951.8	2110.7	High	High	High	1
FALSE	High	Master Protein	A3F769	NF-kappaB repressing factor OS=Homo sapiens OX=9606 GN=NRF PE=2 SV=1	0	13.594	7	4	4	4	690	77.6	8.79	11.27	4				Pf01424, Pf01585		NRF	A3F769; hsa:55922		Pathogenesis of SARS-CoV-2 mediated by nsp9-nsp10 complex; Network map of SARS-CoV-2 signaling pathway		2	0	0.668	0.642	0.962	-0.58	-0.64	-0.06	420	629.2	654.3				420	629.2	654.3	High	High	High	1
FALSE	High	Master Protein	A8K4K9	ER membrane protein complex subunit 2 OS=Homo sapiens OX=9606 PE=2 SV=1	0	5.332	6	1	1	1	297	34.8	6.81	4.48	1				Pf14559							0	0	0.668	0.612	0.916	-0.58	-0.71	-0.13	34.8	52.1	56.9				34.8	52.1	56.9	High	High	High	1
FALSE	High	Master Protein	Q13813-3	Isoform 3 of Spectrin alpha chain, non-erythrocytic 1 OS=Homo sapiens OX=9606 GN=SPTAN1	0	333.796	44	77	83	1	2452	282.1	5.34	314.24	77						SPTAN1	Q13813-3				0	0	0.667	0.656	0.983	-0.58	-0.61	-0.02	399.6	599	609.3				399.6	599	609.3	High	High	High	1
FALSE	High	Master Protein	Q6ZN49	cDNA FLJ16432 fis, clone BRACE3010076, highly similar to Vigilin OS=Homo sapiens OX=9606 PE=2 SV=1	0	6.608	8	3	4	1	577	64.2	7.71	9.78	3				Pf00013							0	0	0.667	0.634	0.95	-0.58	-0.66	-0.07	53.3	79.9	84.1				53.3	79.9	84.1	High	High	High	1
FALSE	High	Master Protein	A0A2R8Y811	Ribosomal protein S14 (Fragment) OS=Homo sapiens OX=9606 GN=RPS14 PE=1 SV=1	0	20.288	37	4	4	4	150	16.1	10.05	16.08	4				Pf00411		RPS14	A0A2R8Y811				0	0	0.676	0.694	1.027	-0.57	-0.53	0.04	1589.7	2352.7	2291.5				1589.7	2352.7	2291.5	High	High	High	1
FALSE	High	Master Protein	Q1HBJ4	Mitogen-activated protein kinase OS=Homo sapiens OX=9606 GN=MAPK1 PE=3 SV=1	0	9.209	17	4	4	3	360	41.4	6.98	10.74	4				Pf00069		MAPK1	hsa:5594; Q1HBJ4		IL-5 signaling pathway; Osteopontin signaling; Physiological and pathological hypertrophy of the heart; MicroRNAs in cardiomyocyte hypertrophy; Heart development; Integrin-mediated cell adhesion; IL-1 signaling pathway; Thyroxine (thyroid hormone) production; RANKL/RANK signaling pathway; Thyroid stimulating hormone (TSH) signaling pathway; Leptin signaling pathway; Follicle stimulating hormone (…		85	1	0.676	0.592	0.876	-0.57	-0.76	-0.19	457.8	677.4	773.6				457.8	677.4	773.6	High	High	High	1
FALSE	High	Master Protein	B3KY60	cDNA FLJ16777 fis, clone BRHIP2029567, highly similar to Cell division cycle 5-like protein OS=Homo sapiens OX=9606 PE=2 SV=1	0	55.2	23	12	12	12	802	92.2	8.18	45.87	12				Pf11831, Pf13921							0	0	0.675	0.679	1.006	-0.57	-0.56	0.01	1750.4	2594	2579.2				1750.4	2594	2579.2	High	High	High	1
FALSE	High	Master Protein	E9PE17	Mitochondrial ribosomal protein S17 (Fragment) OS=Homo sapiens OX=9606 GN=MRPS17 PE=1 SV=1	0	4.594	29	2	2	2	129	14.4	9.85	5.31	2				Pf00366		MRPS17	E9PE17				0	0	0.675	0.668	0.99	-0.57	-0.58	-0.01	125.7	186.2	188.1				125.7	186.2	188.1	High	High	High	1
FALSE	High	Master Protein	Q9NPA8	Transcription and mRNA export factor ENY2 OS=Homo sapiens OX=9606 GN=ENY2 PE=1 SV=1	0	3.881	17	1	1	1	101	11.5	9.33	0	1				Pf10163	56943	ENY2	B2RE52; G3V117; hsa:56943; Q9NPA8	ENSG00000120533		HATs acetylate histones	1	0	0.675	0.575	0.853	-0.57	-0.8	-0.23	206.5	306.1	358.9				206.5	306.1	358.9	High	High	High	1
FALSE	High	Master Protein	Q96AG4	Leucine-rich repeat-containing protein 59 OS=Homo sapiens OX=9606 GN=LRRC59 PE=1 SV=1	0	41.227	39	9	9	9	307	34.9	9.57	31.18	9				Pf13855	55379	LRRC59	B2RE83; D3DTX8; hsa:55379; Q96AG4; Q9P189	ENSG00000108829	VEGFA-VEGFR2 signaling		1	0	0.673	0.576	0.856	-0.57	-0.79	-0.22	2485.4	3690.9	4311.8				2485.4	3690.9	4311.8	High	High	High	1
FALSE	High	Master Protein	A0A0D9SGE8	PHD finger protein 6 OS=Homo sapiens OX=9606 GN=PHF6 PE=1 SV=1	0	15.181	17	5	5	5	366	41.3	8.68	15.43	5				Pf13771		PHF6	A0A0D9SGE8		Mesodermal commitment pathway		1	0	0.673	0.738	1.097	-0.57	-0.44	0.13	1525	2266.5	2065.8				1525	2266.5	2065.8	High	High	High	1
FALSE	High	Master Protein	Q13769	THO complex subunit 5 homolog OS=Homo sapiens OX=9606 GN=THOC5 PE=1 SV=2	0	7.196	4	3	3	3	683	78.5	6.87	7.16	3				Pf09766	8563	THOC5	hsa:8563; O60839; Q13769; Q9UPZ5	ENSG00000100296		Transport of Mature mRNA derived from an Intron-Containing Transcript; mRNA 3'-end processing; RNA Polymerase II Transcription Termination; Signaling by CSF1 (M-CSF) in myeloid cells	4	0	0.673	0.553	0.822	-0.57	-0.85	-0.28	424.8	631.4	767.9				424.8	631.4	767.9	High	High	High	1
FALSE	High	Master Protein	B4DS66	MICOS complex subunit MIC60 OS=Homo sapiens OX=9606 PE=2 SV=1	0	35.329	19	8	8	8	660	73.3	5.99	26.13	8				Pf09731							0	0	0.671	0.543	0.809	-0.57	-0.88	-0.31	1165.9	1736.4	2146				1165.9	1736.4	2146	High	High	High	1
FALSE	High	Master Protein	C9JLU1	RNA polymerase II, I and III subunit H (Fragment) OS=Homo sapiens OX=9606 GN=POLR2H PE=1 SV=8	0	8.08	20	2	2	2	148	16.9	4.68	6.49	2				Pf03870		POLR2H	C9JLU1		Cytosolic DNA-sensing pathway; 2q13 copy number variation syndrome		2	0	0.671	0.561	0.836	-0.57	-0.83	-0.26	415.2	618.4	739.5				415.2	618.4	739.5	High	High	High	1
FALSE	High	Master Protein	P16402	Histone H1.3 OS=Homo sapiens OX=9606 GN=H1-3 PE=1 SV=2	0	26.775	31	8	9	3	221	22.3	11.02	28.42	8				Pf00538	3007	H1-3	B2R751; hsa:3007; P16402; Q2M2I2	ENSG00000124575		Apoptosis induced DNA fragmentation; Formation of Senescence-Associated Heterochromatin Foci (SAHF)	2	0	0.68	0.568	0.835	-0.56	-0.82	-0.26	486.3	714.7	856.1				486.3	714.7	856.1	High	High	High	1
FALSE	High	Master Protein	A8K7N0	60S ribosomal protein L14 OS=Homo sapiens OX=9606 PE=2 SV=1	0	11.924	27	5	5	5	218	23.6	10.84	12.3	5				Pf01929							0	0	0.68	0.557	0.82	-0.56	-0.84	-0.29	1127.4	1658.7	2023.2				1127.4	1658.7	2023.2	High	High	High	1
FALSE	High	Master Protein	Q96PU8	KH domain-containing RNA-binding protein QKI OS=Homo sapiens OX=9606 GN=QKI PE=1 SV=1	0	7.634	9	2	2	2	341	37.6	8.56	6.37	2				Pf00013, Pf16544, Pf16551	9444	QKI	hsa:9444; Q2I375; Q5MJQ1; Q969L9; Q96EJ3; Q96KA3; Q96PU6; Q96PU7; Q96PU8; Q9P0X6; Q9P0X7; Q9P0X8; Q9P0X9; Q9P0Y0; Q9P0Y1	ENSG00000112531	VEGFA-VEGFR2 signaling; Exercise-induced circadian regulation	Signaling by BRAF and RAF1 fusions	3	0	0.679	0.722	1.063	-0.56	-0.47	0.09	819.4	1206.2	1134.4				819.4	1206.2	1134.4	High	High	High	1
FALSE	High	Master Protein	O43815	Striatin OS=Homo sapiens OX=9606 GN=STRN PE=1 SV=4	0	4.784	2	1	1	1	780	86.1	5.27	2.54	1				Pf00400, Pf08232	6801	STRN	hsa:6801; O43815; Q3KP65; Q53TQ8; Q9NP38	ENSG00000115808	MET in type 1 papillary renal cell carcinoma	Extra-nuclear estrogen signaling; PIP3 activates AKT signaling; ALK mutants bind TKIs; Signaling by ALK fusions and activated point mutants; Constitutive Signaling by Aberrant PI3K in Cancer; PI5P, PP2A and IER3 Regulate PI3K/AKT Signaling; Signaling by cytosolic PDGFRA and PDGFRB fusion proteins	8	0	0.679	0.561	0.827	-0.56	-0.83	-0.27	54.4	80.1	96.9				54.4	80.1	96.9	High	High	High	1
FALSE	High	Master Protein	A0A0S2Z2Z6	Annexin (Fragment) OS=Homo sapiens OX=9606 GN=ANXA6 PE=2 SV=1	0	146.318	58	35	39	35	673	75.8	5.6	131.58	35				Pf00191		ANXA6	A0A0S2Z2Z6; hsa:309		Calcium regulation in cardiac cells; Prostaglandin synthesis and regulation		2	0	0.677	0.361	0.533	-0.56	-1.47	-0.91	10046.4	14839.2	27823.9				10046.4	14839.2	27823.9	High	High	High	1
FALSE	High	Master Protein	X1WI28	Ribosomal protein L10 (Fragment) OS=Homo sapiens OX=9606 GN=RPL10 PE=1 SV=7	0	16.388	30	4	4	4	200	23	10.01	16.28	4				Pf00252		RPL10	X1WI28		Primary ovarian insufficiency		1	0	0.676	0.594	0.879	-0.56	-0.75	-0.19	582.6	861.7	980				582.6	861.7	980	High	High	High	1
FALSE	High	Master Protein	M0R210	Ribosomal protein S16 OS=Homo sapiens OX=9606 GN=RPS16 PE=1 SV=1	0	16.039	43	7	7	7	129	14.4	10.23	18.69	7				Pf00380		RPS16	M0R210		Cytoplasmic ribosomal proteins		1	0	0.676	0.689	1.019	-0.56	-0.54	0.03	3297.8	4878.6	4785.6				3297.8	4878.6	4785.6	High	High	High	1
FALSE	High	Master Protein	Q4ZG57	DNA replication licensing factor MCM6 (Fragment) OS=Homo sapiens OX=9606 GN=MCM6 PE=3 SV=1	0	58.717	25	17	17	17	785	88.9	5.6	51.86	17				Pf00493, Pf14551, Pf17207, Pf17855, Pf18263		MCM6	Q4ZG57				0	0	0.685	0.307	0.448	-0.55	-1.7	-1.16	834.3	1217.6	2717.9				834.3	1217.6	2717.9	High	High	High	1
FALSE	High	Master Protein	P54136	Arginine--tRNA ligase, cytoplasmic OS=Homo sapiens OX=9606 GN=RARS1 PE=1 SV=2	0	56.742	33	15	16	15	660	75.3	6.68	50.28	15				Pf00750, Pf03485, Pf05746	5917	RARS1	B2RBS9; hsa:5917; P54136; Q53GY4; Q9BWA1	ENSG00000113643	Amino acid metabolism	Selenoamino acid metabolism; Cytosolic tRNA aminoacylation	3	0	0.685	0.509	0.743	-0.55	-0.98	-0.43	2039.9	2979.3	4011.5				2039.9	2979.3	4011.5	High	High	High	1
FALSE	High	Master Protein	Q5T7C4	High mobility group box 1 OS=Homo sapiens OX=9606 GN=HMGB1 PE=1 SV=1	0	48.781	58	12	15	10	158	18.3	9.7	39.69	12				Pf00505, Pf09011		HMGB1	Q5T7C4		Base excision repair; DNA repair pathways, full network; Pleural mesothelioma; Clock-controlled autophagy in bone metabolism; Autophagy in pancreatic ductal adenocarcinoma; DNA damage response (only ATM dependent)		6	0	0.685	1.091	1.592	-0.55	0.13	0.67	7402.7	10806.2	6788.1				7402.7	10806.2	6788.1	High	High	High	1
FALSE	High	Master Protein	Q6FHX6	Flap endonuclease 1 OS=Homo sapiens OX=9606 GN=FEN1 PE=2 SV=1	0	45.655	31	11	12	11	380	42.6	8.62	39.3	11				Pf00752, Pf00867		FEN1	hsa:2237; Q6FHX6		IL-24 Signaling pathway		1	0	0.685	1.155	1.687	-0.55	0.21	0.75	3914.6	5718.4	3390.5				3914.6	5718.4	3390.5	High	High	High	1
FALSE	High	Master Protein	J3KTL2	Serine/arginine-rich splicing factor 1 OS=Homo sapiens OX=9606 GN=SRSF1 PE=1 SV=1	0	40.393	40	11	12	11	253	28.3	10.08	31.6	11				Pf00076		SRSF1	J3KTL2				0	0	0.685	0.618	0.902	-0.55	-0.69	-0.15	1662	2425.3	2687.5				1662	2425.3	2687.5	High	High	High	1
FALSE	High	Master Protein	P61247	40S ribosomal protein S3a OS=Homo sapiens OX=9606 GN=RPS3A PE=1 SV=2	0	36.83	47	14	14	14	264	29.9	9.73	40.74	14				Pf01015	6189	RPS3A	B2R4D4; D3DP05; hsa:6189; P33443; P49241; P61247	ENSG00000145425	Cytoplasmic ribosomal proteins	Regulation of expression of SLITs and ROBOs; L13a-mediated translational silencing of Ceruloplasmin expression; Translation initiation complex formation; Formation of a pool of free 40S subunits; Formation of the ternary complex, and subsequently, the 43S complex; Ribosomal scanning and start codon recognition; GTP hydrolysis and joining of the 60S ribosomal subunit; Major pathway of rRNA process…	19	0	0.685	0.68	0.992	-0.55	-0.56	-0.01	4109.7	5997.1	6043.4				4109.7	5997.1	6043.4	High	High	High	1
FALSE	High	Master Protein	B3KMC9	5'-3' exoribonuclease OS=Homo sapiens OX=9606 PE=2 SV=1	0	29.87	8	6	7	6	950	108.5	7.47	24.94	6				Pf03159, Pf17846							0	0	0.685	0.694	1.013	-0.55	-0.53	0.02	969.2	1415	1396.4				969.2	1415	1396.4	High	High	High	1
FALSE	High	Master Protein	Q6UN15	Pre-mRNA 3'-end-processing factor FIP1 OS=Homo sapiens OX=9606 GN=FIP1L1 PE=1 SV=1	0	22.27	18	6	6	6	594	66.5	5.59	21.58	6				Pf05182	81608	FIP1L1	B4DIR3; G3XAD6; hsa:81608; Q0VGE0; Q499Y4; Q49AU3; Q6UN15; Q7Z608; Q8WVN3; Q96F80; Q9H077	ENSG00000145216		Transport of Mature mRNA Derived from an Intronless Transcript; mRNA 3'-end processing; RNA Polymerase II Transcription Termination; Processing of Intronless Pre-mRNAs; Signaling by cytosolic PDGFRA and PDGFRB fusion proteins	6	0	0.685	0.726	1.059	-0.55	-0.46	0.08	366.4	534.6	504.7				366.4	534.6	504.7	High	High	High	1
FALSE	High	Master Protein	Q02952	A-kinase anchor protein 12 OS=Homo sapiens OX=9606 GN=AKAP12 PE=1 SV=4	0	4.683	2	1	1	1	1782	191.4	4.41	3.64	1				Pf03832, Pf10522	9590	AKAP12	hsa:9590; O00310; O00498; Q02952; Q4LE68; Q5SZ80; Q5TGN1; Q68D82; Q99970	ENSG00000131016	G protein signaling pathways	RHOD GTPase cycle; RHOF GTPase cycle	3	0	0.685	0.635	0.928	-0.55	-0.65	-0.11	53.5	78.1	84.2				53.5	78.1	84.2	High	High	High	1
FALSE	High	Master Protein	B0QYK0	EWS RNA binding protein 1 OS=Homo sapiens OX=9606 GN=EWSR1 PE=1 SV=1	0	30.948	12	7	8	6	618	64.9	9.38	29.22	7				Pf00076, Pf00641		EWSR1	B0QYK0				0	1	0.684	0.842	1.231	-0.55	-0.25	0.3	1232.9	1803.4	1464.5				1232.9	1803.4	1464.5	High	High	High	1
FALSE	High	Master Protein	Q9P2E9	Ribosome-binding protein 1 OS=Homo sapiens OX=9606 GN=RRBP1 PE=1 SV=5	0	10.322	13	3	3	3	1410	152.4	8.6	9.34	3				Pf05104	6238	RRBP1	A0A0A0MRV0; A2A2S6; A6NCN6; hsa:6238; O75300; O75301; Q5W165; Q96SB2; Q9BWP1; Q9H476; Q9P2E9	ENSG00000125844	Ectoderm differentiation	Signaling by ALK fusions and activated point mutants	2	0	0.683	0.441	0.646	-0.55	-1.18	-0.63	856.9	1253.9	1941.6				856.9	1253.9	1941.6	High	High	High	1
FALSE	High	Master Protein	F6WIT2	Serine/threonine-protein phosphatase 2A activator OS=Homo sapiens OX=9606 GN=PTPA PE=1 SV=1	0	3.145	10	1	1	1	288	32.9	6.93	3.48	1				Pf03095		PTPA	F6WIT2		Interleukin-11 signaling pathway; Constitutive androstane receptor pathway; Nuclear receptors meta-pathway; ATM signaling in development and disease ; Wnt signaling pathway and pluripotency; Netrin-UNC5B signaling pathway; Glycogen synthesis and degradation; Cohesin complex - Cornelia de Lange syndrome; IL-24 Signaling pathway		9	0	0.683	0.588	0.861	-0.55	-0.77	-0.22	20.7	30.3	35.2				20.7	30.3	35.2	High	High	High	1
FALSE	High	Master Protein	B2R491	40S ribosomal protein S4 OS=Homo sapiens OX=9606 GN=RPS4X PE=2 SV=1	0	46.773	47	13	14	13	263	29.6	10.15	42.62	13				Pf00467, Pf00900, Pf08071, Pf16121		RPS4X	B2R491; hsa:6191		Cytoplasmic ribosomal proteins		1	0	0.682	0.751	1.1	-0.55	-0.41	0.14	3693.1	5412.9	4920.4				3693.1	5412.9	4920.4	High	High	High	1
FALSE	High	Master Protein	B1AK66	Smad nuclear interacting protein 1 OS=Homo sapiens OX=9606 GN=SNIP1 PE=2 SV=1	0	2.817	4	1	1	1	396	45.8	9.99	0	1				Pf00498		SNIP1	B1AK66; hsa:79753		TGF-beta signaling pathway		1	0	0.682	0.667	0.978	-0.55	-0.58	-0.03	12.2	17.9	18.3				12.2	17.9	18.3	High	High	High	1
FALSE	High	Master Protein	Q92804	TATA-binding protein-associated factor 2N OS=Homo sapiens OX=9606 GN=TAF15 PE=1 SV=1	0	38.757	29	10	11	8	592	61.8	8.02	35.96	10				Pf00076	8148	TAF15	B2R837; hsa:8148; Q86X94; Q92751; Q92804	ENSG00000270647; ENSG00000276833	17q12 copy number variation syndrome	Regulation of TP53 Activity through Phosphorylation; RNA Polymerase II Pre-transcription Events; HIV Transcription Initiation; RNA Polymerase II HIV Promoter Escape; RNA Polymerase II Promoter Escape; RNA Polymerase II Transcription Pre-Initiation And Promoter Opening; RNA Polymerase II Transcription Initiation	10	0	0.681	0.617	0.906	-0.55	-0.7	-0.14	2543.2	3734.9	4121.8				2543.2	3734.9	4121.8	High	High	High	1
FALSE	High	Master Protein	Q8N5Z5	BTB/POZ domain-containing protein KCTD17 OS=Homo sapiens OX=9606 GN=KCTD17 PE=1 SV=3	0	36.456	39	7	9	7	321	35.6	4.86	33.85	7				Pf02214	79734	KCTD17	B0QYA9; B0QYB0; hsa:79734; O95517; Q8N5Z5	ENSG00000100379			0	0	0.69	0.606	0.878	-0.54	-0.72	-0.19	299.8	434.4	494.7				299.8	434.4	494.7	High	High	High	1
FALSE	High	Master Protein	P20618	Proteasome subunit beta type-1 OS=Homo sapiens OX=9606 GN=PSMB1 PE=1 SV=2	0	19.086	35	7	7	7	241	26.5	8.13	22.68	7				Pf00227	5689	PSMB1	B5BU76; hsa:5689; P20618; Q9BWA8	ENSG00000008018	Proteasome degradation; Alzheimer's disease and miRNA effects; Alzheimer's disease	Cdc20:Phospho-APC/C mediated degradation of Cyclin A; MAPK6/MAPK4 signaling; The role of GTSE1 in G2/M progression after G2 checkpoint; FCERI mediated NF-kB activation; Downstream TCR signaling; Antigen processing: Ubiquitination & Proteasome degradation; Activation of NF-kappaB in B cells; Oxygen-dependent proline hydroxylation of Hypoxia-inducible Factor Alpha; ER-Phagosome pathway; Cross-prese…	63	0	0.69	0.469	0.68	-0.54	-1.09	-0.56	365.1	529.4	778				365.1	529.4	778	High	High	High	1
FALSE	High	Master Protein	P62269	40S ribosomal protein S18 OS=Homo sapiens OX=9606 GN=RPS18 PE=1 SV=3	0	12.379	26	4	5	4	152	17.7	10.99	14.35	4				Pf00416	6222	RPS18	hsa:6222; P25232; P62269; Q5SUJ3; Q6IPF8	ENSG00000096150; ENSG00000223367; ENSG00000226225; ENSG00000231500; ENSG00000235650	Cytoplasmic ribosomal proteins	Regulation of expression of SLITs and ROBOs; L13a-mediated translational silencing of Ceruloplasmin expression; Formation of a pool of free 40S subunits; GTP hydrolysis and joining of the 60S ribosomal subunit; Major pathway of rRNA processing in the nucleolus and cytosol; Nonsense Mediated Decay (NMD) enhanced by the Exon Junction Complex (EJC); SRP-dependent cotranslational protein targeting to…	19	0	0.689	0.644	0.934	-0.54	-0.64	-0.1	1617.1	2347.3	2512.9				1617.1	2347.3	2512.9	High	High	High	1
FALSE	High	Master Protein	P57740	Nuclear pore complex protein Nup107 OS=Homo sapiens OX=9606 GN=NUP107 PE=1 SV=1	0	6.983	4	2	2	2	925	106.3	5.43	8	2				Pf04121	57122	NUP107	B4DZ67; hsa:57122; P57740; Q6PJE1	ENSG00000111581	Gastric cancer network 1; Primary ovarian insufficiency	HCMV Late Events; Separation of Sister Chromatids; Resolution of Sister Chromatid Cohesion; RHO GTPases Activate Formins; HCMV Early Events; EML4 and NUDC in mitotic spindle formation; ISG15 antiviral mechanism; Transport of the SLBP independent Mature mRNA; Transport of the SLBP Dependant Mature mRNA; Transport of Mature mRNA Derived from an Intronless Transcript; Transport of Mature mRNA derive…	37	0	0.689	0.335	0.487	-0.54	-1.58	-1.04	17.5	25.4	52.2				17.5	25.4	52.2	High	High	High	1
FALSE	High	Master Protein	A0A024R5K8	Serpin H1 OS=Homo sapiens OX=9606 GN=SERPINH1 PE=3 SV=1	0	19.793	21	6	6	6	418	46.4	8.69	18.23	6				Pf00079		SERPINH1	A0A024R5K8; hsa:871		Endochondral ossification; Endochondral ossification with skeletal dysplasias		2	0	0.687	0.447	0.651	-0.54	-1.16	-0.62	915.2	1333	2046.5				915.2	1333	2046.5	High	High	High	1
FALSE	High	Master Protein	Q5JWE9	GNAS complex locus OS=Homo sapiens OX=9606 GN=GNAS PE=1 SV=3	0	12.484	4	4	4	4	1022	109.5	5.07	12.77	4				Pf00503		GNAS	Q5JWE9		Endothelin pathways; Common pathways underlying drug addiction; Thermogenesis; Purinergic signaling; GPR143 in melanocytes and retinal pigment epithelium cells; Vasopressin-regulated water reabsorption; Prostaglandin and leukotriene metabolism in senescence ; Primary ovarian insufficiency; Prostaglandin and leukotriene metabolism in senescence		9	0	0.687	0.453	0.66	-0.54	-1.14	-0.6	139.6	203.3	308.2				139.6	203.3	308.2	High	High	High	1
FALSE	High	Master Protein	A0A7I2V5Q5	Peptidylprolyl isomerase G OS=Homo sapiens OX=9606 GN=PPIG PE=1 SV=1	0	5.643	4	3	3	3	751	88.3	10.29	8.65	3				Pf00160		PPIG	A0A7I2V5Q5				0	0	0.687	0.586	0.853	-0.54	-0.77	-0.23	286.1	416.5	488.3				286.1	416.5	488.3	High	High	High	1
FALSE	High	Master Protein	P50991	T-complex protein 1 subunit delta OS=Homo sapiens OX=9606 GN=CCT4 PE=1 SV=4	0	87.072	50	21	25	21	539	57.9	7.83	88.47	21				Pf00118	10575	CCT4	B2R6I3; B7Z8B1; F5H5W3; hsa:10575; O14870; P50991; Q53QP9; Q96C51	ENSG00000115484	16p11.2 proximal deletion syndrome	Formation of tubulin folding intermediates by CCT/TriC; BBSome-mediated cargo-targeting to cilium; Association of TriC/CCT with target proteins during biosynthesis; Cooperation of PDCL (PhLP1) and TRiC/CCT in G-protein beta folding; Prefoldin mediated transfer of substrate to CCT/TriC; Folding of actin by CCT/TriC	7	0	0.686	0.419	0.612	-0.54	-1.25	-0.71	5919.1	8633.1	14115.6				5919.1	8633.1	14115.6	High	High	High	1
FALSE	High	Master Protein	A0A8I5KP74	Cytochrome b5 type B OS=Homo sapiens OX=9606 GN=CYB5B PE=1 SV=1	0	12.905	32	2	2	2	135	15.2	6.19	11.13	2				Pf00173		CYB5B	A0A8I5KP74		Oxidation by cytochrome P450		1	0	0.686	0.589	0.859	-0.54	-0.76	-0.22	88.6	129.1	150.3				88.6	129.1	150.3	High	High	High	1
FALSE	High	Master Protein	J3KS22	Dicarbonyl and L-xylulose reductase (Fragment) OS=Homo sapiens OX=9606 GN=DCXR PE=1 SV=8	0	5.849	9	1	1	1	223	23.8	8.21	4.41	1				Pf13561		DCXR	J3KS22				0	0	0.686	0.622	0.907	-0.54	-0.68	-0.14	84	122.4	135				84	122.4	135	High	High	High	1
FALSE	High	Master Protein	A0A087WUV8	Basigin (Ok blood group) OS=Homo sapiens OX=9606 GN=BSG PE=1 SV=1	0	24.097	34	5	5	5	189	20.5	6.68	15.11	5				Pf13927		BSG	A0A087WUV8				0	0	0.695	0.566	0.815	-0.53	-0.82	-0.3	1842.3	2651.4	3253.8				1842.3	2651.4	3253.8	High	High	High	1
FALSE	High	Master Protein	A0A7I2V539	Glycylpeptide N-tetradecanoyltransferase OS=Homo sapiens OX=9606 GN=NMT1 PE=1 SV=1	0	14.938	11	4	4	4	494	56.5	7.59	11.96	4				Pf01233, Pf02799		NMT1	A0A7I2V539				0	0	0.695	0.789	1.137	-0.53	-0.34	0.18	543.1	782	688				543.1	782	688	High	High	High	1
FALSE	High	Master Protein	A0A494C0X0	Tubulin folding cofactor B OS=Homo sapiens OX=9606 GN=TBCB PE=1 SV=1	0	3.388	4	1	1	1	282	31.1	5.74	3.25	1				Pf01302, Pf14560		TBCB	A0A494C0X0				0	0	0.695	0.679	0.977	-0.53	-0.56	-0.03	81.3	117	119.7				81.3	117	119.7	High	High	High	1
FALSE	High	Master Protein	P42167	Lamina-associated polypeptide 2, isoforms beta/gamma OS=Homo sapiens OX=9606 GN=TMPO PE=1 SV=2	0	36.45	36	10	10	3	454	50.6	9.38	34.75	10				Pf03020, Pf08198	7112	TMPO	A2T926; hsa:7112; P42167; Q14861	ENSG00000120802	Envelope proteins and their potential roles in EDMD physiopathology; Overlap between signal transduction pathways contributing to LMNA laminopathies	RHOC GTPase cycle; RHOA GTPase cycle; CDC42 GTPase cycle; RAC1 GTPase cycle; RHOG GTPase cycle; RAC2 GTPase cycle; RAC3 GTPase cycle; RHOD GTPase cycle; RHOJ GTPase cycle; RHOF GTPase cycle	12	0	0.694	0.595	0.858	-0.53	-0.75	-0.22	178.5	257.2	299.8				178.5	257.2	299.8	High	High	High	1	Met-loss [N-Term]
FALSE	High	Master Protein	Q5JR94	40S ribosomal protein S8 OS=Homo sapiens OX=9606 GN=RPS8 PE=2 SV=1	0	25.592	35	6	7	6	208	24.2	10.32	25.59	6				Pf01201		RPS8	hsa:6202; Q5JR94		Cytoplasmic ribosomal proteins		1	0	0.694	0.611	0.88	-0.53	-0.71	-0.18	2108.9	3036.9	3451.8				2108.9	3036.9	3451.8	High	High	High	1
FALSE	High	Master Protein	Q13155	Aminoacyl tRNA synthase complex-interacting multifunctional protein 2 OS=Homo sapiens OX=9606 GN=AIMP2 PE=1 SV=2	0	11.693	24	4	4	4	320	35.3	8.22	13.63	4				Pf00043, Pf16780, Pf18569	7965	AIMP2	F8W950; hsa:7965; Q13155; Q75MR1; Q96CZ5; Q9P1L2	ENSG00000106305	Osteoclast signaling; Transcriptional activation by NRF2 in response to phytochemicals; NRF2-ARE regulation	Selenoamino acid metabolism; Cytosolic tRNA aminoacylation	5	0	0.694	0.505	0.728	-0.53	-0.99	-0.46	444.1	639.9	879.5				444.1	639.9	879.5	High	High	High	1
FALSE	High	Master Protein	C9IZW9	60S ribosomal export protein NMD3 (Fragment) OS=Homo sapiens OX=9606 GN=NMD3 PE=1 SV=8	0	5.115	10	1	2	1	155	17.4	8.41	6.11	1				Pf04981		NMD3	C9IZW9				0	0	0.694	0.675	0.972	-0.53	-0.57	-0.04	65.3	94.1	96.8				65.3	94.1	96.8	High	High	High	1
FALSE	High	Master Protein	Q15182	Small nuclear ribonucleoprotein-associated protein OS=Homo sapiens OX=9606 GN=SNRPB PE=2 SV=1	0	16.444	20	6	7	6	285	29.7	10.07	21.21	6				Pf01423		SNRPB	Q15182				0	0	0.693	0.586	0.846	-0.53	-0.77	-0.24	1750.3	2525.6	2986.4				1750.3	2525.6	2986.4	High	High	High	1
FALSE	High	Master Protein	A0A024R201	26S proteasome non-ATPase regulatory subunit 13 OS=Homo sapiens OX=9606 GN=PSMD13 PE=3 SV=1	0	49.343	43	11	12	11	376	42.9	5.81	44.75	11				Pf01399		PSMD13	A0A024R201				0	0	0.692	0.514	0.743	-0.53	-0.96	-0.43	1279.9	1849.6	2489.1				1279.9	1849.6	2489.1	High	High	High	1
FALSE	High	Master Protein	Q9UBQ5	Eukaryotic translation initiation factor 3 subunit K OS=Homo sapiens OX=9606 GN=EIF3K PE=1 SV=1	0	13.572	21	4	4	4	218	25	4.93	12.03	4				Pf10075	27335	EIF3K	A8K0I9; B7ZAM9; hsa:27335; Q96IQ0; Q9UBQ5; Q9Y6D1	ENSG00000178982; ENSG00000282986		L13a-mediated translational silencing of Ceruloplasmin expression; Formation of a pool of free 40S subunits; GTP hydrolysis and joining of the 60S ribosomal subunit; Translation initiation complex formation; Formation of the ternary complex, and subsequently, the 43S complex; Ribosomal scanning and start codon recognition	6	0	0.692	0.561	0.81	-0.53	-0.83	-0.3	817.9	1181.2	1458.7				817.9	1181.2	1458.7	High	High	High	1
FALSE	High	Master Protein	Q9BZZ5-2	Isoform 2 of Apoptosis inhibitor 5 OS=Homo sapiens OX=9606 GN=API5	0	52.424	31	15	15	15	504	56.7	5.92	44.7	15						API5	Q9BZZ5-2				0	0	0.691	0.6	0.868	-0.53	-0.74	-0.2	2902.3	4202.1	4839.1				2902.3	4202.1	4839.1	High	High	High	1	Met-loss [N-Term]
FALSE	High	Master Protein	B4DMD3	cDNA FLJ58174, highly similar to WW domain-binding protein 11 OS=Homo sapiens OX=9606 PE=2 SV=1	0	7.089	2	1	1	1	589	64.9	7.01	3.96	1				Pf09429							0	0	0.691	0.881	1.275	-0.53	-0.18	0.35	84	121.5	95.3				84	121.5	95.3	High	High	High	1
FALSE	High	Master Protein	P24539	ATP synthase F(0) complex subunit B1, mitochondrial OS=Homo sapiens OX=9606 GN=ATP5PB PE=1 SV=2	0	7.678	17	3	3	3	256	28.9	9.36	8.01	3				Pf05405	515	ATP5PB	hsa:515; P24539; Q9BQ68; Q9BRU8	ENSG00000116459	Electron transport chain: OXPHOS system in mitochondria; 7q11.23 copy number variation syndrome; Oxidative phosphorylation	Cristae formation; Formation of ATP by chemiosmotic coupling	5	0	0.7	0.481	0.687	-0.52	-1.06	-0.54	288	411.7	599.2				288	411.7	599.2	High	High	High	1
FALSE	High	Master Protein	B3KP90	protein-serine/threonine phosphatase OS=Homo sapiens OX=9606 PE=2 SV=1	0	29.05	28	9	9	9	479	52.7	5.05	28.91	9				Pf00481, Pf07830							0	0	0.699	0.613	0.877	-0.52	-0.71	-0.19	1518.3	2172.6	2477.9				1518.3	2172.6	2477.9	High	High	High	1
FALSE	Medium	Master Protein	B4E2G5	cDNA FLJ57442, highly similar to Homo sapiens RUN and TBC1 domain containing 1 (RUTBC1), mRNA OS=Homo sapiens OX=9606 PE=2 SV=1	0.012	1.35	2	1	1	1	293	32	9.86	2.16	1				Pf02759							0	0	0.699	0.592	0.847	-0.52	-0.76	-0.24	508.5	727.3	859.1				508.5	727.3	859.1	High	High	High	1	Met-loss [N-Term]
FALSE	High	Master Protein	Q53FG5	DNA replication licensing factor MCM5 (Fragment) OS=Homo sapiens OX=9606 PE=2 SV=1	0	39.282	22	12	12	12	734	82.2	8.28	28.88	12				Pf00493, Pf14551, Pf17207, Pf17855							0	0	0.698	0.399	0.571	-0.52	-1.33	-0.81	657.7	941.7	1648.7				657.7	941.7	1648.7	High	High	High	1
FALSE	High	Master Protein	Q14315	Filamin-C OS=Homo sapiens OX=9606 GN=FLNC PE=1 SV=3	0	15.867	3	6	6	1	2725	290.8	5.97	18.28	6				Pf00307, Pf00630	2318	FLNC	B2ZZ88; hsa:2318; O95303; Q07985; Q14315; Q9NS12; Q9NYE5; Q9UMR8; Q9Y503	ENSG00000128591	Focal adhesion; MAPK signaling pathway; Ebola virus infection in host; NPHP1 deletion syndrome; 13q12.12 copy number variation	Cell-extracellular matrix interactions	6	0	0.698	0.757	1.085	-0.52	-0.4	0.12	17.8	25.5	23.5				17.8	25.5	23.5	High	High	High	1
FALSE	High	Master Protein	B4DUM2	cDNA FLJ53891, highly similar to Adenylosuccinate lyase OS=Homo sapiens OX=9606 PE=2 SV=1	0	8.125	14	3	3	3	304	34.5	7.08	11.19	3				Pf00206, Pf10397							0	0	0.698	0.495	0.709	-0.52	-1.01	-0.5	754.8	1081	1525.1				754.8	1081	1525.1	High	High	High	1	Met-loss [N-Term]
FALSE	High	Master Protein	H0YDT6	Eukaryotic translation initiation factor 3 subunit F OS=Homo sapiens OX=9606 GN=EIF3F PE=1 SV=2	0	24.681	23	6	6	6	359	37.7	6.06	21.41	6				Pf01398, Pf13012		EIF3F	H0YDT6				0	0	0.697	0.575	0.825	-0.52	-0.8	-0.28	235	337.3	408.8				235	337.3	408.8	High	High	High	1
FALSE	High	Master Protein	A2A3R6	40S ribosomal protein S6 OS=Homo sapiens OX=9606 GN=RPS6 PE=2 SV=1	0	19.149	29	7	7	7	249	28.7	10.84	20.66	7				Pf01092		RPS6	A2A3R6; hsa:6194		IL-5 signaling pathway; Thyroid stimulating hormone (TSH) signaling pathway; Leptin signaling pathway; Follicle stimulating hormone (FSH) signaling pathway; Prolactin signaling pathway; Thymic stromal lymphopoietin (TSLP) signaling pathway; Interleukin-11 signaling pathway; Oncostatin M signaling pathway; Brain-derived neurotrophic factor (BDNF) signaling pathway; Kit receptor signaling pathway; …		17	0	0.697	0.655	0.94	-0.52	-0.61	-0.09	2084.5	2992.2	3184.8				2084.5	2992.2	3184.8	High	High	High	1
FALSE	High	Master Protein	Q567R0	UQCRH protein OS=Homo sapiens OX=9606 GN=UQCRH PE=2 SV=1	0	12.55	39	3	3	3	85	9.9	5.45	10.66	3				Pf02320		UQCRH	Q567R0		Electron transport chain: OXPHOS system in mitochondria; Nonalcoholic fatty liver disease		2	0	0.697	0.554	0.795	-0.52	-0.85	-0.33	548.3	786.4	989.5				548.3	786.4	989.5	High	High	High	1
FALSE	High	Master Protein	D9I4E1	Xeroderma pigmentosum complementation group C OS=Homo sapiens OX=9606 GN=XPC PE=2 SV=1	0	10.858	5	3	3	3	940	105.8	8.81	6.77	3				Pf03835, Pf10403, Pf10404, Pf10405		XPC	D9I4E1				0	0	0.697	0.389	0.558	-0.52	-1.36	-0.84	20.7	29.7	53.2				20.7	29.7	53.2	High	High	High	1
FALSE	Medium	Master Protein	B7Z474	cDNA FLJ55892, highly similar to PAS domain-containing serine/threonine-protein kinase OS=Homo sapiens OX=9606 PE=2 SV=1	0.021	1.122	1	1	1	1	1137	123	4.82	2.48	1				Pf00069							0	0	0.697	0.682	0.978	-0.52	-0.55	-0.03	331.4	475.4	486				331.4	475.4	486	High	High	High	1
FALSE	High	Master Protein	P04844	Dolichyl-diphosphooligosaccharide--protein glycosyltransferase subunit 2 OS=Homo sapiens OX=9606 GN=RPN2 PE=1 SV=3	0	47.868	28	9	10	9	631	69.2	5.69	36.84	9				Pf05817	6185	RPN2	hsa:6185; P04844; Q5JYR6; Q6IBA5; Q96E21; Q9BUQ3; Q9UBE1	ENSG00000118705	Proteasome degradation; N-glycan biosynthesis	SRP-dependent cotranslational protein targeting to membrane; Asparagine N-linked glycosylation; Maturation of spike protein	5	0	0.696	0.532	0.765	-0.52	-0.91	-0.39	1470.8	2114.2	2763.9				1470.8	2114.2	2763.9	High	High	High	1
FALSE	High	Master Protein	Q0P607	Splicing factor, arginine/serine-rich 15 OS=Homo sapiens OX=9606 GN=SFRS15 PE=2 SV=1	0	13.127	6	4	4	4	1146	125.7	9.55	10.65	4				Pf00076, Pf04818		SFRS15	Q0P607				0	0	0.696	0.644	0.925	-0.52	-0.63	-0.11	526.2	756	817.1				526.2	756	817.1	High	High	High	1
FALSE	High	Master Protein	E9PK47	Alpha-1,4 glucan phosphorylase OS=Homo sapiens OX=9606 GN=PYGL PE=1 SV=1	0	13.02	5	3	3	3	819	94	7.31	8.78	3				Pf00343		PYGL	E9PK47		Disorders of galactose metabolism		1	0	0.696	0.599	0.861	-0.52	-0.74	-0.22	136.6	196.4	228.1				136.6	196.4	228.1	High	High	High	1
FALSE	High	Master Protein	Q9Y4Y9	U6 snRNA-associated Sm-like protein LSm5 OS=Homo sapiens OX=9606 GN=LSM5 PE=1 SV=3	0.001	2.224	25	1	1	1	91	9.9	4.54	3.82	1				Pf01423	23658	LSM5	hsa:23658; Q9Y4Y9	ENSG00000106355		mRNA Splicing - Major Pathway; mRNA decay by 5' to 3' exoribonuclease	2	0	0.696	0.788	1.132	-0.52	-0.34	0.18	32.3	46.4	41				32.3	46.4	41	High	High	High	1
FALSE	Medium	Master Protein	K7EQJ5	40S ribosomal protein S15 OS=Homo sapiens OX=9606 GN=RPS15 PE=1 SV=2	0.011	1.388	9	1	1	1	141	16.6	10.46	0	1				Pf00203		RPS15	K7EQJ5				0	0	0.696	0.68	0.977	-0.52	-0.56	-0.03	229	328.9	336.6				229	328.9	336.6	High	High	High	1
FALSE	Medium	Master Protein	Q5T5E6	Potassium channel subfamily K member 1 (Fragment) OS=Homo sapiens OX=9606 GN=KCNK1 PE=1 SV=1	0.019	1.165	3	1	1	1	242	27.5	7.14	2.23	1				Pf07885		KCNK1	Q5T5E6				0	0	0.696	0.672	0.966	-0.52	-0.57	-0.05	319	458.2	474.5				319	458.2	474.5	High	High	High	1
FALSE	High	Master Protein	P35232	Prohibitin 1 OS=Homo sapiens OX=9606 GN=PHB1 PE=1 SV=1	0	69.669	75	14	15	14	272	29.8	5.76	53.99	14				Pf01145	5245	PHB1	B4DY47; hsa:5245; P35232; Q4VBQ0	ENSG00000167085	IL-24 Signaling pathway	RAF activation; Signaling by moderate kinase activity BRAF mutants; Paradoxical activation of RAF signaling by kinase inactive BRAF; Signaling downstream of RAS mutants; Processing of SMDT1	6	0	0.695	0.56	0.805	-0.52	-0.84	-0.31	2825	4062.7	5044.1				2825	4062.7	5044.1	High	High	High	1
FALSE	High	Master Protein	Q9H1E3	Nuclear ubiquitous casein and cyclin-dependent kinase substrate 1 OS=Homo sapiens OX=9606 GN=NUCKS1 PE=1 SV=1	0	45.985	49	11	12	11	243	27.3	5.08	44.25	11					64710	NUCKS1	hsa:64710; Q54AC0; Q5PXE7; Q9H1D6; Q9H1E3; Q9H723	ENSG00000069275			0	0	0.695	0.515	0.741	-0.52	-0.96	-0.43	3563.7	5125.5	6919.7				3563.7	5125.5	6919.7	High	High	High	1
FALSE	High	Master Protein	P35658	Nuclear pore complex protein Nup214 OS=Homo sapiens OX=9606 GN=NUP214 PE=1 SV=2	0	24.454	7	8	9	8	2090	213.5	7.47	26.2	8				Pf18617	8021	NUP214	A6NFQ0; hsa:8021; P35658; Q15010; Q3KQZ0; Q5JUP7; Q75R47; Q86XD3	ENSG00000126883	TGF-beta signaling pathway	SUMOylation of DNA damage response and repair proteins; HCMV Late Events; HCMV Early Events; ISG15 antiviral mechanism; Transport of the SLBP independent Mature mRNA; Transport of the SLBP Dependant Mature mRNA; Transport of Mature mRNA Derived from an Intronless Transcript; Transport of Mature mRNA derived from an Intron-Containing Transcript; Rev-mediated nuclear export of HIV RNA; Transport of…	30	0	0.695	0.606	0.872	-0.52	-0.72	-0.2	843.1	1212.8	1391				843.1	1212.8	1391	High	High	High	1
FALSE	High	Master Protein	O95793	Double-stranded RNA-binding protein Staufen homolog 1 OS=Homo sapiens OX=9606 GN=STAU1 PE=1 SV=2	0	17.784	6	2	3	2	577	63.1	9.44	14.05	2				Pf00035, Pf16482	6780	STAU1	A8K9Z4; E1P5Y1; E1P608; hsa:6780; O95793; Q5JW29; Q6GTM4; Q9H5B4; Q9H5B5; Q9Y3Q2	ENSG00000124214			0	0	0.695	0.711	1.023	-0.52	-0.49	0.03	1061.7	1527.6	1493.3				1061.7	1527.6	1493.3	High	High	High	1
FALSE	High	Master Protein	P07814	Bifunctional glutamate/proline--tRNA ligase OS=Homo sapiens OX=9606 GN=EPRS1 PE=1 SV=5	0	92.662	20	21	23	21	1512	170.5	7.33	76.68	21				Pf00458, Pf00587, Pf00749, Pf03129, Pf03950, Pf09180, Pf20974	2058	EPRS1	A0AVA9; B9EGH3; hsa:2058; P07814; Q05BP6; Q05DF8; Q5DSM1; Q5H9S5; Q6PD57; Q86X73	ENSG00000136628	Parkinson's disease pathway; VEGFA-VEGFR2 signaling; Amino acid metabolism	tRNA modification in the nucleus and cytosol; Selenoamino acid metabolism; Cytosolic tRNA aminoacylation	6	0	0.705	0.485	0.688	-0.51	-1.04	-0.54	4721.9	6701.9	9736.7				4721.9	6701.9	9736.7	High	High	High	1
FALSE	High	Master Protein	A0A024R8A7	HCG31253, isoform CRA_a OS=Homo sapiens OX=9606 GN=hCG_31253 PE=4 SV=1	0	51.596	34	14	14	11	572	61.6	8.38	46.82	14				Pf00013			A0A024R8A7; hsa:8939				0	0	0.704	0.862	1.225	-0.51	-0.21	0.29	1669.5	2372.4	1937.1				1669.5	2372.4	1937.1	High	High	High	1
FALSE	High	Master Protein	A0A024QZD5	U1 small nuclear ribonucleoprotein 70 kDa OS=Homo sapiens OX=9606 GN=SNRP70 PE=4 SV=1	0	37.045	30	9	11	9	437	51.5	9.94	33.06	9				Pf00076, Pf12220		SNRP70	A0A024QZD5; hsa:6625		mRNA processing		1	0	0.704	0.606	0.86	-0.51	-0.72	-0.22	2060.2	2925.8	3400.2				2060.2	2925.8	3400.2	High	High	High	1
FALSE	High	Master Protein	A0A2R8YFH0	DNA mismatch repair protein OS=Homo sapiens OX=9606 GN=MSH2 PE=1 SV=1	0	19.023	8	5	5	5	918	102.8	6.18	20.09	5				Pf00488, Pf01624, Pf05188, Pf05190, Pf05192		MSH2	A0A2R8YFH0		RAC1/PAK1/p38/MMP2 pathway; Chromosomal and microsatellite instability in colorectal cancer ; Ciliary landscape; DNA repair pathways, full network; p53 transcriptional gene network; DNA mismatch repair		6	0	0.704	0.598	0.85	-0.51	-0.74	-0.24	111	157.7	185.6				111	157.7	185.6	High	High	High	1
FALSE	High	Master Protein	O43823	A-kinase anchor protein 8 OS=Homo sapiens OX=9606 GN=AKAP8 PE=1 SV=1	0	13.728	5	2	2	2	692	76.1	5.15	8.42	2				Pf04988	10270	AKAP8	hsa:10270; O43823	ENSG00000105127	G protein signaling pathways		1	0	0.704	0.632	0.897	-0.51	-0.66	-0.16	290.6	412.8	460				290.6	412.8	460	High	High	High	1
FALSE	High	Master Protein	Q13813	Spectrin alpha chain, non-erythrocytic 1 OS=Homo sapiens OX=9606 GN=SPTAN1 PE=1 SV=3	0	331.086	44	77	83	1	2472	284.4	5.35	312.53	77				Pf00018, Pf00435, Pf08726, Pf13499	6709	SPTAN1	hsa:6709; Q13186; Q13813; Q15324; Q16606; Q59EF1; Q5VXV5; Q5VXV6; Q7Z6M5; Q9P0V0	ENSG00000197694	Fas ligand pathway and stress induction of heat shock proteins	Neutrophil degranulation; Sensory processing of sound by inner hair cells of the cochlea; Sensory processing of sound by outer hair cells of the cochlea; COPI-mediated anterograde transport; RHOV GTPase cycle; RHOU GTPase cycle; Nephrin family interactions; RAF/MAP kinase cascade; NCAM signaling for neurite out-growth; Interaction between L1 and Ankyrins; Caspase-mediated cleavage of cytoskeletal…	12	57	0.703	0.685	0.975	-0.51	-0.55	-0.04	18862.8	26826.5	27526.3				18862.8	26826.5	27526.3	High	High	High	1
FALSE	High	Master Protein	Q9NTJ3	Structural maintenance of chromosomes protein 4 OS=Homo sapiens OX=9606 GN=SMC4 PE=1 SV=2	0	13.432	6	5	6	5	1288	147.1	6.79	14.82	5				Pf02463, Pf06470	10051	SMC4	A6NLT9; D3DNL8; hsa:10051; O95752; Q8NDL4; Q9NTJ3; Q9UNT9	ENSG00000113810	Ciliary landscape	Condensation of Prophase Chromosomes; Condensation of Prometaphase Chromosomes	3	0	0.703	0.498	0.708	-0.51	-1.01	-0.5	381.4	542.8	766.2				381.4	542.8	766.2	High	High	High	1
FALSE	High	Master Protein	Q9BVP2	Guanine nucleotide-binding protein-like 3 OS=Homo sapiens OX=9606 GN=GNL3 PE=1 SV=2	0	8.872	9	3	3	3	549	62	9.16	11.01	3				Pf01926, Pf08701	26354	GNL3	B2RDC1; hsa:26354; Q5PU80; Q96SV6; Q96SV7; Q9BVP2; Q9UJY0	ENSG00000163938		Major pathway of rRNA processing in the nucleolus and cytosol	1	0	0.703	0.45	0.639	-0.51	-1.15	-0.65	37.9	53.9	84.3				37.9	53.9	84.3	High	High	High	1
FALSE	High	Master Protein	P41219	Peripherin OS=Homo sapiens OX=9606 GN=PRPH PE=1 SV=2	0	6.639	6	3	3	1	470	53.6	5.47	10.09	3				Pf00038, Pf04732	5630	PRPH	hsa:5630; P41219; Q8N577	ENSG00000135406	Amyotrophic lateral sclerosis (ALS)		1	0	0.703	0.643	0.915	-0.51	-0.64	-0.13	307.9	437.9	478.6				307.9	437.9	478.6	High	High	High	1
FALSE	High	Master Protein	P27708	CAD protein OS=Homo sapiens OX=9606 GN=CAD PE=1 SV=3	0	61.81	12	18	20	18	2225	242.8	6.46	63.72	18				Pf00117, Pf00185, Pf00988, Pf01979, Pf02142, Pf02729, Pf02786, Pf02787	790	CAD	D6W552; hsa:790; P27708; Q6P0Q0; Q96CK3	ENSG00000084774	Endothelin pathways; Amino acid metabolism; Pyrimidine metabolism	Pyrimidine biosynthesis	4	0	0.702	0.453	0.645	-0.51	-1.14	-0.63	1430.9	2038.2	3162.1				1430.9	2038.2	3162.1	High	High	High	1
FALSE	High	Master Protein	Q7L2J0	7SK snRNA methylphosphate capping enzyme OS=Homo sapiens OX=9606 GN=MEPCE PE=1 SV=1	0	14.285	6	3	3	3	689	74.3	9.57	10.59	3				Pf06859	56257	MEPCE	B3KP86; D6W5V7; hsa:56257; Q7L2J0; Q9NPD4	ENSG00000146834	IL-18 signaling pathway; 1p36 copy number variation syndrome		2	0	0.702	0.613	0.874	-0.51	-0.71	-0.2	58.7	83.6	95.7				58.7	83.6	95.7	High	High	High	1
FALSE	High	Master Protein	A0A024R4U3	Tubulin tyrosine ligase-like family, member 12, isoform CRA_a OS=Homo sapiens OX=9606 GN=TTLL12 PE=4 SV=1	0	7.261	3	1	1	1	644	74.4	5.53	6.26	1				Pf03133		TTLL12	A0A024R4U3; hsa:23170				0	0	0.702	0.589	0.839	-0.51	-0.76	-0.25	44.3	63.1	75.2				44.3	63.1	75.2	High	High	High	1
FALSE	High	Master Protein	Q9Y5Q9	General transcription factor 3C polypeptide 3 OS=Homo sapiens OX=9606 GN=GTF3C3 PE=1 SV=1	0	6.155	4	2	2	2	886	101.2	5.07	6.53	2				Pf13181	9330	GTF3C3	hsa:9330; Q4ZG48; Q86XJ8; Q8WX84; Q96B44; Q9H5I8; Q9NT97; Q9Y5Q9	ENSG00000119041		RNA Polymerase III Abortive And Retractive Initiation; RNA Polymerase III Transcription Initiation From Type 1 Promoter; RNA Polymerase III Transcription Initiation From Type 2 Promoter	3	0	0.702	0.42	0.598	-0.51	-1.25	-0.74	13.9	19.8	33.1				13.9	19.8	33.1	High	High	High	1
FALSE	High	Master Protein	Q9BUA3	Spindlin interactor and repressor of chromatin-binding protein OS=Homo sapiens OX=9606 GN=SPINDOC PE=1 SV=3	0	3.513	5	1	1	1	381	41	5.01	2.6	1				Pf18658	144097	SPINDOC	hsa:144097; Q68CV7; Q6PHS2; Q96IH0; Q9BUA3	ENSG00000168005			0	0	0.702	0.676	0.962	-0.51	-0.57	-0.06	80	113.9	118.4				80	113.9	118.4	High	High	High	1
FALSE	High	Master Protein	F8VZX2	Poly(rC) binding protein 2 OS=Homo sapiens OX=9606 GN=PCBP2 PE=1 SV=1	0	42.152	52	10	10	1	321	33.8	8.24	33.97	10				Pf00013		PCBP2	F8VZX2		Ferroptosis; Modulators of TCR signaling and T cell activation		2	0	0.701	0.746	1.063	-0.51	-0.42	0.09	137	195.3	183.7				137	195.3	183.7	High	High	High	1
FALSE	High	Master Protein	A8K9K4	cDNA FLJ75504, highly similar to Homo sapiens glucosidase I, mRNA OS=Homo sapiens OX=9606 PE=2 SV=1	0	13.14	11	4	4	4	562	62.2	7.11	14.05	4				Pf03200							0	0	0.701	0.529	0.755	-0.51	-0.92	-0.41	37.9	54.1	71.7				37.9	54.1	71.7	High	High	High	1
FALSE	High	Master Protein	P55072	Transitional endoplasmic reticulum ATPase OS=Homo sapiens OX=9606 GN=VCP PE=1 SV=4	0	119.198	55	25	29	25	806	89.3	5.26	97.67	25				Pf00004, Pf02359, Pf02933, Pf17862		VCP	B2R5T8; hsa:7415; P55072; Q0V924; Q2TAI5; Q969G7; Q9UCD5; V9HW80	ENSG00000165280	Alstrom syndrome; Clock-controlled autophagy in bone metabolism	E3 ubiquitin ligases ubiquitinate target proteins; ABC-family proteins mediated transport; Hedgehog ligand biogenesis; Hh mutants are degraded by ERAD; Defective CFTR causes cystic fibrosis; Neddylation; KEAP1-NFE2L2 pathway; Aggrephagy; Neutrophil degranulation; Attachment and Entry; Attachment and Entry; Ovarian tumor domain proteases; Josephin domain DUBs; Protein methylation; RHOH GTPase cycl…	20	0	0.7	0.366	0.522	-0.51	-1.45	-0.94	4468.9	6383.6	12219.4				4468.9	6383.6	12219.4	High	High	High	1
FALSE	High	Master Protein	Q6FIG4	RAB1B protein OS=Homo sapiens OX=9606 GN=RAB1B PE=2 SV=1	0	13.738	31	6	6	4	201	22.2	5.73	11.13	6				Pf00071		RAB1B	Q6FIG4				0	1	0.709	0.598	0.843	-0.5	-0.74	-0.25	631.3	890.8	1056.3				631.3	890.8	1056.3	High	High	High	1
FALSE	High	Master Protein	Q96I25	Splicing factor 45 OS=Homo sapiens OX=9606 GN=RBM17 PE=1 SV=1	0	8.7	9	4	4	4	401	44.9	5.97	9.19	4				Pf00076, Pf01585	84991	RBM17	hsa:84991; Q96GY6; Q96I25	ENSG00000134453	mRNA processing	mRNA Splicing - Major Pathway	2	0	0.709	0.671	0.946	-0.5	-0.58	-0.08	762.4	1074.9	1136.4				762.4	1074.9	1136.4	High	High	High	1
FALSE	High	Master Protein	Q9Y3B4	Splicing factor 3B subunit 6 OS=Homo sapiens OX=9606 GN=SF3B6 PE=1 SV=1	0	4.395	17	2	2	2	125	14.6	9.38	2.81	2				Pf00076	51639	SF3B6	hsa:51639; Q53TM1; Q9Y3B4	ENSG00000115128		mRNA Splicing - Major Pathway; mRNA Splicing - Minor Pathway	2	0	0.709	0.631	0.89	-0.5	-0.66	-0.17	291.8	411.4	462.4				291.8	411.4	462.4	High	High	High	1
FALSE	High	Master Protein	J9R021	Eukaryotic translation initiation factor 3 subunit A OS=Homo sapiens OX=9606 GN=eIF3a PE=2 SV=1	0	96.671	26	29	32	29	1382	166.4	6.79	101.89	29				Pf01399		eIF3a	J9R021				0	0	0.707	0.576	0.815	-0.5	-0.8	-0.29	3084.9	4364.3	5352.8				3084.9	4364.3	5352.8	High	High	High	1
FALSE	High	Master Protein	B1ALA9	Phosphoribosyl pyrophosphate synthetase 1 OS=Homo sapiens OX=9606 GN=PRPS1 PE=1 SV=2	0	35.376	40	8	10	4	285	31.4	6.86	32.01	8				Pf13793, Pf14572		PRPS1	B1ALA9				0	3	0.707	0.672	0.951	-0.5	-0.57	-0.07	1751.6	2478.9	2605.9				1751.6	2478.9	2605.9	High	High	High	1
FALSE	High	Master Protein	B3KW79	Carboxypeptidase OS=Homo sapiens OX=9606 PE=2 SV=1	0	8.366	8	3	3	3	476	54.1	5.6	6.67	3				Pf00450							0	0	0.707	0.444	0.628	-0.5	-1.17	-0.67	47.1	66.6	106.1				47.1	66.6	106.1	High	High	High	1
FALSE	High	Master Protein	O60841	Eukaryotic translation initiation factor 5B OS=Homo sapiens OX=9606 GN=EIF5B PE=1 SV=4	0	66.161	21	16	16	16	1220	138.7	5.49	57.99	16				Pf00009, Pf11987, Pf14578	9669	EIF5B	hsa:9669; O60841; O95805; Q53RV7; Q53SI8; Q9UF81; Q9UMN7	ENSG00000158417	Translation factors; Ciliary landscape	GTP hydrolysis and joining of the 60S ribosomal subunit	3	0	0.706	0.718	1.017	-0.5	-0.48	0.02	1822.9	2581.2	2538.3				1822.9	2581.2	2538.3	High	High	High	1
FALSE	High	Master Protein	B4DVQ5	Eukaryotic translation initiation factor 3 subunit C OS=Homo sapiens OX=9606 GN=EIF3C PE=2 SV=1	0	42.257	19	16	16	16	898	103.6	5.53	37.15	16				Pf01399, Pf05470		EIF3C	B4DVQ5				0	0	0.706	0.584	0.827	-0.5	-0.78	-0.27	2197.1	3112.4	3765.2				2197.1	3112.4	3765.2	High	High	High	1
FALSE	High	Master Protein	Q92616	eIF-2-alpha kinase activator GCN1 OS=Homo sapiens OX=9606 GN=GCN1 PE=1 SV=7	0	28.709	6	10	10	10	2671	292.5	7.43	25.08	10					10985	GCN1	A8KAY1; hsa:10985; O95001; O95651; Q6P2S3; Q86X65; Q8N5I5; Q8WU80; Q92616; Q99736; Q9UE60	ENSG00000089154		Response of EIF2AK4 (GCN2) to amino acid deficiency	1	0	0.706	0.582	0.825	-0.5	-0.78	-0.28	142.3	201.7	244.4				142.3	201.7	244.4	High	High	High	1
FALSE	High	Master Protein	Q9Y4E8	Ubiquitin carboxyl-terminal hydrolase 15 OS=Homo sapiens OX=9606 GN=USP15 PE=1 SV=3	0	9.318	6	3	3	3	981	112.3	5.22	9.98	3				Pf00443, Pf06337, Pf14533, Pf14836	9958	USP15	hsa:9958; Q08AL5; Q9H8G9; Q9HCA6; Q9UNP0; Q9Y4E8; Q9Y5B5	ENSG00000135655		UCH proteinases; Ub-specific processing proteases; Downregulation of TGF-beta receptor signaling	3	0	0.706	0.497	0.704	-0.5	-1.01	-0.51	108.8	154.1	218.8				108.8	154.1	218.8	High	High	High	1
FALSE	High	Master Protein	Q6LES9	RFC5 protein (Fragment) OS=Homo sapiens OX=9606 GN=RFC5 PE=2 SV=1	0	8.792	14	3	3	3	340	38.4	6.95	9.56	3				Pf00004, Pf08542		RFC5	Q6LES9				0	0	0.706	0.709	1.005	-0.5	-0.5	0.01	595.7	844.3	839.9				595.7	844.3	839.9	High	High	High	1
FALSE	High	Master Protein	A0A384NL53	Carbonyl reductase (NADPH) OS=Homo sapiens OX=9606 PE=2 SV=1	0	15.317	24	4	4	4	277	30.4	8.32	13.66	4				Pf00106					Prostaglandin synthesis and regulation		1	0	0.705	0.815	1.155	-0.5	-0.3	0.21	250.8	355.5	307.9				250.8	355.5	307.9	High	High	High	1
FALSE	High	Master Protein	Q5VU11	Ribonuclease P/MRP subunit p30 (Fragment) OS=Homo sapiens OX=9606 GN=RPP30 PE=1 SV=1	0	10.417	19	3	3	3	254	28.1	9.22	10.34	3				Pf01876		RPP30	Q5VU11				0	0	0.705	0.643	0.912	-0.5	-0.64	-0.13	86.2	122.3	134.1				86.2	122.3	134.1	High	High	High	1
FALSE	High	Master Protein	A0A8I5QKX0	Cold shock domain containing E1 OS=Homo sapiens OX=9606 GN=CSDE1 PE=1 SV=1	0	12.055	10	6	6	6	766	85.2	6.74	11.19	6				Pf00313, Pf12901		CSDE1	A0A8I5QKX0				0	0	0.714	0.636	0.891	-0.49	-0.65	-0.17	156.7	219.4	246.2				156.7	219.4	246.2	High	High	High	1
FALSE	High	Master Protein	A0A024R6P5	Metastasis associated 1, isoform CRA_c OS=Homo sapiens OX=9606 GN=MTA1 PE=4 SV=1	0	7.595	6	4	4	3	629	71.2	9.52	9.09	4				Pf00249, Pf00320, Pf01426, Pf01448, Pf17226		MTA1	A0A024R6P5				0	0	0.714	0.599	0.839	-0.49	-0.74	-0.25	412.6	578	688.8				412.6	578	688.8	High	High	High	1
FALSE	High	Master Protein	A0A3B3ITJ4	Heterogeneous nuclear ribonucleoprotein L (Fragment) OS=Homo sapiens OX=9606 GN=HNRNPL PE=1 SV=1	0	239.977	75	27	76	3	537	59.2	7.11	315.6	27											0	0	0.712	0.894	1.256	-0.49	-0.16	0.33	147.2	206.7	164.6				147.2	206.7	164.6	High	High	High	1
FALSE	High	Master Protein	A0A7I2YQK5	Inosine-5'-monophosphate dehydrogenase OS=Homo sapiens OX=9606 GN=IMPDH2 PE=1 SV=1	0	50.147	24	9	9	9	513	55.5	7.02	33.37	9				Pf00478, Pf00571		IMPDH2	A0A7I2YQK5		Rett syndrome causing genes		1	0	0.712	0.922	1.295	-0.49	-0.12	0.37	2152.1	3023	2333.6				2152.1	3023	2333.6	High	High	High	1
FALSE	High	Master Protein	Q3B7A7	Trifunctional purine biosynthetic protein adenosine-3 OS=Homo sapiens OX=9606 GN=GART PE=2 SV=1	0	27.471	12	8	9	8	1010	107.7	6.77	28.31	8				Pf00551, Pf00586, Pf01071, Pf02769, Pf02843, Pf02844		GART	Q3B7A7				0	0	0.712	0.65	0.912	-0.49	-0.62	-0.13	246.8	346.5	379.9				246.8	346.5	379.9	High	High	High	1
FALSE	High	Master Protein	A0A024R326	60S ribosomal protein L29 OS=Homo sapiens OX=9606 GN=RPL29 PE=1 SV=1	0	7.912	19	3	3	3	157	17.5	11.66	7.76	3				Pf01779		RPL29	A0A024R326				0	0	0.712	0.668	0.939	-0.49	-0.58	-0.09	292.5	410.8	437.7				292.5	410.8	437.7	High	High	High	1
FALSE	High	Master Protein	P62310	U6 snRNA-associated Sm-like protein LSm3 OS=Homo sapiens OX=9606 GN=LSM3 PE=1 SV=2	0.007	1.612	12	1	1	1	102	11.8	4.7	2.98	1				Pf01423	27258	LSM3	hsa:27258; P62310; Q6IAH0; Q9Y4Z1	ENSG00000170860		mRNA Splicing - Major Pathway; mRNA decay by 5' to 3' exoribonuclease	2	0	0.712	0.583	0.819	-0.49	-0.78	-0.29	70.4	98.9	120.7				70.4	98.9	120.7	High	High	High	1
FALSE	High	Master Protein	P62318	Small nuclear ribonucleoprotein Sm D3 OS=Homo sapiens OX=9606 GN=SNRPD3 PE=1 SV=1	0	17.226	32	3	6	3	126	13.9	10.32	15.3	3				Pf01423	6634	SNRPD3	B4DJP7; B5BU13; hsa:6634; P43331; P62318	ENSG00000100028	mRNA processing	snRNP Assembly; RNA Polymerase II Transcription Termination; mRNA Splicing - Major Pathway; SARS-CoV-2 modulates host translation machinery; mRNA Splicing - Minor Pathway; SLBP independent Processing of Histone Pre-mRNAs; SLBP Dependent Processing of Replication-Dependent Histone Pre-mRNAs	8	0	0.711	0.644	0.905	-0.49	-0.64	-0.14	1439.3	2023.6	2235.2				1439.3	2023.6	2235.2	High	High	High	1
FALSE	High	Master Protein	Q71V07	Signal recognition particle subunit SRP72 OS=Homo sapiens OX=9606 PE=2 SV=1	0	11.075	7	4	4	4	671	74.6	9.19	10.3	4				Pf08492, Pf13181, Pf17004							0	0	0.711	0.606	0.853	-0.49	-0.72	-0.23	65.4	92	107.9				65.4	92	107.9	High	High	High	1
FALSE	High	Master Protein	Q9P2R3	Rabankyrin-5 OS=Homo sapiens OX=9606 GN=ANKFY1 PE=1 SV=2	0	5.63	3	2	2	2	1169	128.3	6.1	6.86	2				Pf00023, Pf00651, Pf01363, Pf12796	51479	ANKFY1	A8KA65; hsa:51479; Q5RKV4; Q9P2R3; Q9ULG5	ENSG00000185722		RHOD GTPase cycle	1	0	0.711	0.64	0.901	-0.49	-0.64	-0.15	35.6	50.1	55.6				35.6	50.1	55.6	High	High	High	1
FALSE	High	Master Protein	B3KWP7	cDNA FLJ43538 fis, clone PLACE7008431, highly similar to Homo sapiens phosphatidylinositol-4-phosphate 5-kinase, type II, gamma (PIP5K2C), mRNA OS=Homo sapiens OX=9606 PE=2 SV=1	0	4.987	3	1	1	1	352	40.2	6.21	2.77	1				Pf01504							0	0	0.71	0.881	1.241	-0.49	-0.18	0.31	36.2	51	41.1				36.2	51	41.1	High	High	High	1
FALSE	High	Master Protein	H3BPK7	Alanine--tRNA ligase OS=Homo sapiens OX=9606 GN=AARS1 PE=1 SV=4	0	13.021	7	5	5	5	999	110.1	5.67	15.15	5				Pf01411, Pf02272, Pf07973		AARS1	H3BPK7				0	0	0.719	0.572	0.796	-0.48	-0.81	-0.33	360.3	501.3	629.7				360.3	501.3	629.7	High	High	High	1
FALSE	High	Master Protein	A0A024R821	Eukaryotic translation initiation factor 3 subunit B OS=Homo sapiens OX=9606 GN=EIF3S9 PE=3 SV=1	0	55.045	27	14	14	14	814	92.4	5	50.14	14				Pf00076, Pf08662		EIF3S9	A0A024R821; hsa:8662		Translation factors; nsp1 from SARS-CoV-2 inhibits translation initiation in the host cell		2	0	0.718	0.61	0.85	-0.48	-0.71	-0.24	3552.4	4944.3	5819.9				3552.4	4944.3	5819.9	High	High	High	1
FALSE	High	Master Protein	P21796	Voltage-dependent anion-selective channel protein 1 OS=Homo sapiens OX=9606 GN=VDAC1 PE=1 SV=2	0	49.378	54	11	11	10	283	30.8	8.54	41.68	11				Pf01459		VDAC1	B3KVK4; D3DQ93; hsa:7416; P21796; Q5FVE7; Q9UIQ5; Q9UPL0	ENSG00000213585	Alzheimer's disease and miRNA effects; Alzheimer's disease; Arsenic metabolism and reactive oxygen species generation; Cholesterol metabolism; Fatty Acids and Lipoproteins Transport in Hepatocytes	Ub-specific processing proteases; Pyruvate metabolism; Mitochondrial protein import; PINK1-PRKN Mediated Mitophagy; Mitochondrial calcium ion transport	10	1	0.718	0.586	0.817	-0.48	-0.77	-0.29	2371.9	3305.6	4046.6				2371.9	3305.6	4046.6	High	High	High	1
FALSE	Medium	Master Protein	Q9NQX1-3	Isoform 3 of PR domain zinc finger protein 5 OS=Homo sapiens OX=9606 GN=PRDM5	0.01	1.435	7	1	1	1	111	12.9	9.04	3.2	1						PRDM5	Q9NQX1-3				0	0	0.718	0.73	1.017	-0.48	-0.45	0.02	508.6	708	696.5				508.6	708	696.5	High	High	High	1
FALSE	High	Master Protein	Q9UHB9	Signal recognition particle subunit SRP68 OS=Homo sapiens OX=9606 GN=SRP68 PE=1 SV=2	0	28.624	20	8	8	8	627	70.7	8.56	24.4	8				Pf16969	6730	SRP68	B3KUU5; B3KWY7; G3V1U4; hsa:6730; Q8NCJ4; Q8WUK2; Q9UHB9	ENSG00000167881		SRP-dependent cotranslational protein targeting to membrane	1	0	0.717	0.551	0.768	-0.48	-0.86	-0.38	113.9	158.8	206.7				113.9	158.8	206.7	High	High	High	1
FALSE	High	Master Protein	A0A140T9E9	Bromodomain-containing protein 2 (Fragment) OS=Homo sapiens OX=9606 GN=BRD2 PE=1 SV=1	0	23.648	10	6	6	6	807	88.4	9.09	21.73	6				Pf00439, Pf17035		BRD2	A0A140T9E9				0	0	0.717	1.147	1.601	-0.48	0.2	0.68	641.5	895.2	559.1				641.5	895.2	559.1	High	High	High	1
FALSE	High	Master Protein	Q59GA1	Splicing factor, arginine/serine-rich 10 (Transformer 2 homolog, Drosophila) variant (Fragment) OS=Homo sapiens OX=9606 PE=2 SV=1	0	20.754	25	5	5	5	278	32.3	11.08	17.61	5				Pf00076							0	0	0.717	0.67	0.935	-0.48	-0.58	-0.1	870.5	1214.9	1299.4				870.5	1214.9	1299.4	High	High	High	1
FALSE	High	Master Protein	A0A7I2V4U6	Ribosomal protein L19 OS=Homo sapiens OX=9606 GN=RPL19 PE=1 SV=1	0	13.157	26	3	3	3	95	10.9	11.84	10.51	3				Pf01280		RPL19	A0A7I2V4U6				0	0	0.717	0.655	0.913	-0.48	-0.61	-0.13	885.8	1235.3	1352.6				885.8	1235.3	1352.6	High	High	High	1
FALSE	High	Master Protein	Q05CN7	GTF3C4 protein (Fragment) OS=Homo sapiens OX=9606 GN=GTF3C4 PE=2 SV=1	0	8.929	5	2	2	2	567	62.6	7.77	8.67	2				Pf12657, Pf19336		GTF3C4	Q05CN7				0	0	0.717	0.617	0.861	-0.48	-0.7	-0.22	46.6	65	75.5				46.6	65	75.5	High	High	High	1
FALSE	High	Master Protein	B0YIW5	Coatomer subunit delta OS=Homo sapiens OX=9606 GN=ARCN1 PE=2 SV=1	0	26.072	21	9	10	9	511	57.2	6.21	24.91	9				Pf00928, Pf01217		ARCN1	B0YIW5; hsa:372				0	0	0.716	0.676	0.944	-0.48	-0.56	-0.08	19.2	26.8	28.4				19.2	26.8	28.4	High	High	High	1	Met-loss [N-Term]
FALSE	High	Master Protein	P62304	Small nuclear ribonucleoprotein E OS=Homo sapiens OX=9606 GN=SNRPE PE=1 SV=1	0	22.196	65	4	6	4	92	10.8	9.44	16.92	4				Pf01423	6635	SNRPE	B2R5B9; hsa:6635; P08578; P62304; Q15498; Q5BKT2	ENSG00000182004	mRNA processing	snRNP Assembly; RNA Polymerase II Transcription Termination; mRNA Splicing - Major Pathway; SARS-CoV-2 modulates host translation machinery; mRNA Splicing - Minor Pathway; SLBP independent Processing of Histone Pre-mRNAs; SLBP Dependent Processing of Replication-Dependent Histone Pre-mRNAs	8	0	0.715	0.671	0.938	-0.48	-0.58	-0.09	610.2	853.2	910				610.2	853.2	910	High	High	High	1
FALSE	High	Master Protein	O43583	Density-regulated protein OS=Homo sapiens OX=9606 GN=DENR PE=1 SV=2	0	8.958	9	2	2	2	198	22.1	5.3	7.42	2				Pf01253, Pf21023	8562	DENR	hsa:8562; O43583; Q9H3U6; Q9UKZ0	ENSG00000139726			0	0	0.715	0.768	1.074	-0.48	-0.38	0.1	393.7	550.8	512.8				393.7	550.8	512.8	High	High	High	1
FALSE	High	Master Protein	Q92917	G-patch domain and KOW motifs-containing protein OS=Homo sapiens OX=9606 GN=GPKOW PE=1 SV=2	0	4.557	3	1	1	1	476	52.2	6.15	2.83	1				Pf00467, Pf12656	27238	GPKOW	hsa:27238; Q59EK5; Q92917; Q9BQA8	ENSG00000068394		mRNA Splicing - Major Pathway	1	0	0.715	0.969	1.356	-0.48	-0.05	0.44	40.8	57.1	42.1				40.8	57.1	42.1	High	High	High	1
FALSE	High	Master Protein	P52732	Kinesin-like protein KIF11 OS=Homo sapiens OX=9606 GN=KIF11 PE=1 SV=2	0	176.164	53	50	53	50	1056	119.1	5.64	182.89	50				Pf00225, Pf13931	3832	KIF11	A0AV49; B2RMV3; hsa:3832; P52732; Q15716; Q5VWX0	ENSG00000138160		COPI-dependent Golgi-to-ER retrograde traffic; MHC class II antigen presentation; Kinesins	3	0	0.724	0.788	1.089	-0.47	-0.34	0.12	22294.5	30808.4	28298				22294.5	30808.4	28298	High	High	High	1
FALSE	High	Master Protein	O95831	Apoptosis-inducing factor 1, mitochondrial OS=Homo sapiens OX=9606 GN=AIFM1 PE=1 SV=1	0	65.856	37	15	18	15	613	66.9	8.95	63.4	15				Pf00070, Pf14721		AIFM1	A4QPB4; B1ALN1; B2RB08; D3DTE9; E9PRR0; hsa:9131; O95831; Q1L6K4; Q1L6K6; Q2QKE4; Q5JUZ7; Q6I9X6; Q9Y3I3; Q9Y3I4	ENSG00000156709	Nanomaterial induced apoptosis		1	0	0.724	0.502	0.693	-0.47	-1	-0.53	2731.9	3773.3	5447.2				2731.9	3773.3	5447.2	High	High	High	1
FALSE	High	Master Protein	Q05639	Elongation factor 1-alpha 2 OS=Homo sapiens OX=9606 GN=EEF1A2 PE=1 SV=1	0	74.402	39	13	39	4	463	50.4	9.03	126.88	13				Pf00009, Pf03143, Pf03144	1917	EEF1A2	B5BUF3; E1P5J1; hsa:1917; P54266; Q05639; Q0VGC7	ENSG00000101210	Translation factors	Eukaryotic Translation Elongation	2	0	0.723	0.654	0.904	-0.47	-0.61	-0.14	778.8	1076.5	1190.2				778.8	1076.5	1190.2	High	High	High	1
FALSE	High	Master Protein	A0A7P0T8N8	Transcription elongation regulator 1 OS=Homo sapiens OX=9606 GN=TCERG1 PE=1 SV=1	0	36.755	13	13	13	13	1115	125.9	8.92	37.09	13				Pf00397, Pf01846		TCERG1	A0A7P0T8N8				0	0	0.723	0.729	1.007	-0.47	-0.46	0.01	1305.4	1804.3	1791.6				1305.4	1804.3	1791.6	High	High	High	1
FALSE	High	Master Protein	P62277	40S ribosomal protein S13 OS=Homo sapiens OX=9606 GN=RPS13 PE=1 SV=2	0	19.785	40	7	7	7	151	17.2	10.54	19.66	7				Pf00312, Pf08069	6207	RPS13	B2R549; hsa:6207; P19116; P62277; Q02546; Q29200; Q498Y0	ENSG00000110700	Cytoplasmic ribosomal proteins	Major pathway of rRNA processing in the nucleolus and cytosol; Regulation of expression of SLITs and ROBOs; L13a-mediated translational silencing of Ceruloplasmin expression; Translation initiation complex formation; Formation of a pool of free 40S subunits; Formation of the ternary complex, and subsequently, the 43S complex; Ribosomal scanning and start codon recognition; GTP hydrolysis and join…	19	0	0.723	0.701	0.97	-0.47	-0.51	-0.04	1244.7	1721.5	1775.6				1244.7	1721.5	1775.6	High	High	High	1
FALSE	High	Master Protein	Q01081	Splicing factor U2AF 35 kDa subunit OS=Homo sapiens OX=9606 GN=U2AF1 PE=1 SV=3	0	19.36	17	3	5	3	240	27.9	8.81	18.19	3				Pf00076, Pf00642	102724594; 7307	U2AF1	hsa:102724594; hsa:7307; Q01081; Q701P4; Q71RF1	ENSG00000160201	mRNA processing	Transport of Mature mRNA derived from an Intron-Containing Transcript; mRNA 3'-end processing; RNA Polymerase II Transcription Termination; mRNA Splicing - Major Pathway	5	0	0.723	0.8	1.106	-0.47	-0.32	0.15	1388.7	1919.9	1735.7				1388.7	1919.9	1735.7	High	High	High	1
FALSE	High	Master Protein	B4DYZ9	cDNA FLJ53462, highly similar to Transcription intermediary factor 1-alpha OS=Homo sapiens OX=9606 PE=2 SV=1	0.001	2.263	2	1	1	1	961	107.6	7.17	2.84	1				Pf00439, Pf00628, Pf00643							0	0	0.723	0.635	0.878	-0.47	-0.66	-0.19	34.9	48.3	55				34.9	48.3	55	High	High	High	1
FALSE	High	Master Protein	P49750-1	Isoform 1 of YLP motif-containing protein 1 OS=Homo sapiens OX=9606 GN=YLPM1	0	22.029	6	8	8	8	1951	219.8	6.57	25.67	8						YLPM1	P49750-1				0	0	0.722	0.73	1.011	-0.47	-0.45	0.02	1046	1449.6	1433.4				1046	1449.6	1433.4	High	High	High	1
FALSE	High	Master Protein	P47813	Eukaryotic translation initiation factor 1A, X-chromosomal OS=Homo sapiens OX=9606 GN=EIF1AX PE=1 SV=2	0	17.714	51	6	7	6	144	16.5	5.24	21.76	6				Pf01176	1964	EIF1AX	B2R5U5; hsa:1964; P47813; Q0VGC2; Q5JPS5; Q5JPS6	ENSG00000173674	Translation factors; nsp1 from SARS-CoV-2 inhibits translation initiation in the host cell	L13a-mediated translational silencing of Ceruloplasmin expression; Translation initiation complex formation; Formation of a pool of free 40S subunits; Formation of the ternary complex, and subsequently, the 43S complex; Ribosomal scanning and start codon recognition; GTP hydrolysis and joining of the 60S ribosomal subunit	8	0	0.722	0.832	1.151	-0.47	-0.27	0.2	1005.6	1392.3	1209.3				1005.6	1392.3	1209.3	High	High	High	1
FALSE	High	Master Protein	P32929	Cystathionine gamma-lyase OS=Homo sapiens OX=9606 GN=CTH PE=1 SV=3	0	3.522	5	1	1	1	405	44.5	6.7	4.93	1				Pf01053	1491	CTH	B4E1R2; E9PDV0; hsa:1491; P32929; Q53FB3; Q53Y79; Q9H4W7; Q9H4W8	ENSG00000116761	Selenium micronutrient network; Vitamin B12 metabolism; Folate metabolism; Trans-sulfuration pathway; Trans-sulfuration, one-carbon metabolism and related pathways; Amino acid metabolism; One-carbon metabolism and related pathways; Methionine metabolism leading to sulfur amino acids and related disorders; Ferroptosis	Degradation of cysteine and homocysteine; Metabolism of ingested SeMet, Sec, MeSec into H2Se; Cysteine formation from homocysteine	12	0	0.722	0.281	0.389	-0.47	-1.83	-1.36	29.1	40.3	103.5				29.1	40.3	103.5	High	High	High	1
FALSE	High	Master Protein	A0A140VJT8	Ribonuclease inhibitor OS=Homo sapiens OX=9606 PE=2 SV=1	0	32.672	22	5	7	5	461	49.9	4.82	25.09	5				Pf13516, Pf18779							0	0	0.721	0.663	0.92	-0.47	-0.59	-0.12	279.9	388.1	421.9				279.9	388.1	421.9	High	High	High	1
FALSE	High	Master Protein	H7C5S6	Leucine rich repeats and WD repeat domain containing 1 (Fragment) OS=Homo sapiens OX=9606 GN=LRWD1 PE=1 SV=1	0	5.29	11	1	1	1	179	20	5.22	4.87	1				Pf13855		LRWD1	H7C5S6		Male infertility		1	0	0.721	0.683	0.947	-0.47	-0.55	-0.08	96.1	133.3	140.7				96.1	133.3	140.7	High	High	High	1
FALSE	High	Master Protein	Q9UMZ1	Prothymosin a14 OS=Homo sapiens OX=9606 PE=2 SV=1	0	11.518	23	2	4	1	101	11.1	3.79	12.83	2				Pf03247							0	0	0.72	0.91	1.265	-0.47	-0.14	0.34	311.5	432.9	342.2				311.5	432.9	342.2	High	High	High	1
FALSE	High	Master Protein	A0A6Q8PHH9	glycine--tRNA ligase OS=Homo sapiens OX=9606 GN=GARS1 PE=1 SV=1	0	20.579	11	5	5	5	705	79.3	6.7	17.85	5				Pf00587, Pf03129		GARS1	A0A6Q8PHH9				0	0	0.729	0.63	0.864	-0.46	-0.67	-0.21	387.1	530.9	614.8				387.1	530.9	614.8	High	High	High	1
FALSE	High	Master Protein	O15260	Surfeit locus protein 4 OS=Homo sapiens OX=9606 GN=SURF4 PE=1 SV=3	0.001	2.301	5	1	1	1	269	30.4	7.78	4.28	1				Pf02077	6836	SURF4	B7Z6A4; hsa:6836; O15260; O60923; Q5T8U6; Q9UNZ0; Q9UNZ1	ENSG00000148248; ENSG00000280951		COPI-dependent Golgi-to-ER retrograde traffic; Neutrophil degranulation	2	0	0.729	0.495	0.68	-0.46	-1.01	-0.56	15.3	21	30.9				15.3	21	30.9	High	High	High	1
FALSE	High	Master Protein	Q86VX4	Structural maintenance of chromosomes protein OS=Homo sapiens OX=9606 GN=SMC3 PE=2 SV=1	0	81.399	22	21	21	21	1217	141.4	7.18	68.85	21				Pf02463, Pf06470		SMC3	Q86VX4				0	0	0.728	0.518	0.712	-0.46	-0.95	-0.49	3636.9	4995.9	7016.4				3636.9	4995.9	7016.4	High	High	High	1
FALSE	High	Master Protein	A0A024R3W7	Elongation factor 1-beta OS=Homo sapiens OX=9606 GN=EEF1B2 PE=3 SV=1	0	38.628	50	8	9	7	225	24.7	4.67	34.31	8				Pf00736, Pf10587		EEF1B2	A0A024R3W7; hsa:1933		Translation factors		1	0	0.728	0.748	1.028	-0.46	-0.42	0.04	2610.3	3586.1	3490.1				2610.3	3586.1	3490.1	High	High	High	1	Met-loss [N-Term]
FALSE	High	Master Protein	A0A384NKW7	Exportin-2 OS=Homo sapiens OX=9606 PE=2 SV=1	0	31.359	13	10	11	10	971	110.3	5.77	33.59	10				Pf03378, Pf03810, Pf08506							0	0	0.728	0.552	0.758	-0.46	-0.86	-0.4	874.5	1201.4	1584.1				874.5	1201.4	1584.1	High	High	High	1
FALSE	High	Master Protein	G3V203	Ribosomal protein L18 OS=Homo sapiens OX=9606 GN=RPL18 PE=1 SV=1	0	19.969	33	5	5	5	164	18.7	11.59	17.14	5				Pf17135		RPL18	G3V203				0	0	0.728	0.569	0.781	-0.46	-0.81	-0.36	1418.3	1948	2493.9				1418.3	1948	2493.9	High	High	High	1
FALSE	High	Master Protein	A0A1W2PRL9	Transcription elongation factor OS=Homo sapiens OX=9606 GN=TCEA1 PE=1 SV=1	0	16.809	21	4	4	4	280	31.6	8.53	12.86	4				Pf01096, Pf07500, Pf08711		TCEA1	A0A1W2PRL9				0	0	0.728	0.726	0.997	-0.46	-0.46	0	155.7	213.9	214.6				155.7	213.9	214.6	High	High	High	1
FALSE	High	Master Protein	Q8WTT2	Nucleolar complex protein 3 homolog OS=Homo sapiens OX=9606 GN=NOC3L PE=1 SV=1	0	5.342	7	2	2	2	800	92.5	9.17	7.71	2				Pf03914, Pf07540	64318	NOC3L	hsa:64318; Q8WTT2; Q9H5M6; Q9H9D8	ENSG00000173145			0	0	0.728	0.568	0.78	-0.46	-0.82	-0.36	98.9	135.8	174				98.9	135.8	174	High	High	High	1
FALSE	High	Master Protein	Q8NE71	ATP-binding cassette sub-family F member 1 OS=Homo sapiens OX=9606 GN=ABCF1 PE=1 SV=2	0	20.149	12	6	7	6	845	95.9	6.8	23.64	6				Pf00005	23	ABCF1	A2BF75; hsa:23; O14897; Q69YP6; Q8NE71	ENSG00000204574; ENSG00000206490; ENSG00000225989; ENSG00000231129; ENSG00000232169; ENSG00000236149; ENSG00000236342	IL-18 signaling pathway	ABC-family proteins mediated transport	2	0	0.727	0.718	0.986	-0.46	-0.48	-0.02	298.2	409.9	415.6				298.2	409.9	415.6	High	High	High	1
FALSE	High	Master Protein	A0A024R297	Spindlin, isoform CRA_a OS=Homo sapiens OX=9606 GN=SPIN PE=3 SV=1	0	7.756	12	2	2	2	262	29.6	6.96	6.73	2				Pf02513		SPIN	A0A024R297; hsa:10927				0	0	0.727	0.695	0.956	-0.46	-0.52	-0.07	733.2	1008.1	1055				733.2	1008.1	1055	High	High	High	1
FALSE	High	Master Protein	A0A7G6J4N4	Ubiquitin carboxyl-terminal hydrolase OS=Homo sapiens OX=9606 PE=2 SV=1	0	12.349	7	3	3	3	802	87.5	5.27	12.78	3				Pf00443, Pf07145					VEGFA-VEGFR2 signaling		1	0	0.726	0.566	0.779	-0.46	-0.82	-0.36	200.1	275.6	353.8				200.1	275.6	353.8	High	High	High	1
FALSE	High	Master Protein	Q9BTY7	Protein HGH1 homolog OS=Homo sapiens OX=9606 GN=HGH1 PE=1 SV=1	0	3.978	5	1	1	1	390	42.1	4.81	3.81	1				Pf04063, Pf04064	51236	HGH1	hsa:51236; P0CB43; Q9BTY7	ENSG00000235173			0	0	0.726	0.545	0.752	-0.46	-0.87	-0.41	15.6	21.5	28.6				15.6	21.5	28.6	High	High	High	1
FALSE	High	Master Protein	A0A384MR33	Structural maintenance of chromosomes protein OS=Homo sapiens OX=9606 GN=SMC1L1 PE=2 SV=1	0	64.291	20	23	24	23	1233	143.1	7.64	71.93	23				Pf02463, Pf06470		SMC1L1	A0A384MR33; hsa:8243		Retinoblastoma gene in cancer; Constitutive androstane receptor pathway; mRNA processing; CAMKK2 pathway		4	0	0.725	0.482	0.665	-0.46	-1.05	-0.59	2345	3234.1	4863.6				2345	3234.1	4863.6	High	High	High	1
FALSE	High	Master Protein	Q9NWH9	SAFB-like transcription modulator OS=Homo sapiens OX=9606 GN=SLTM PE=1 SV=2	0	21.449	6	5	5	5	1034	117.1	7.87	13.52	5				Pf00076, Pf02037	79811	SLTM	A8K5V8; B2RTX3; hsa:79811; Q2VPK7; Q52MB3; Q658J7; Q6ZNF2; Q86TK6; Q9H7C3; Q9H8U9; Q9NWH9	ENSG00000137776			0	0	0.725	0.687	0.948	-0.46	-0.54	-0.08	647.3	893.2	942				647.3	893.2	942	High	High	High	1
FALSE	High	Master Protein	P30626	Sorcin OS=Homo sapiens OX=9606 GN=SRI PE=1 SV=1	0	17.541	38	5	5	5	198	21.7	5.59	16.65	5				Pf13499, Pf13833	6717	SRI	A8MTH6; B4DKK2; D6W5Q0; hsa:6717; P30626	ENSG00000075142		Stimuli-sensing channels; Ion homeostasis; Ion transport by P-type ATPases; Reduction of cytosolic Ca++ levels; Sodium/Calcium exchangers	5	0	0.725	0.491	0.677	-0.46	-1.03	-0.56	416	573.7	847.2				416	573.7	847.2	High	High	High	1
FALSE	High	Master Protein	E7EVX8	U4/U6 small nuclear ribonucleoprotein Prp31 OS=Homo sapiens OX=9606 GN=PRPF31 PE=1 SV=1	0	37.679	28	9	9	9	493	54.7	5.78	32.71	9				Pf01798, Pf09785		PRPF31	E7EVX8				0	0	0.724	0.66	0.911	-0.46	-0.6	-0.13	2536.3	3500.8	3842.1				2536.3	3500.8	3842.1	High	High	High	1
FALSE	High	Master Protein	A0A2U3TZM0	DNA helicase OS=Homo sapiens OX=9606 GN=CHD4 PE=1 SV=1	0	44.698	9	12	12	12	1902	216.7	6	44.15	12				Pf00176, Pf00271, Pf00385, Pf00628, Pf06461, Pf06465, Pf08073, Pf08074		CHD4	A0A2U3TZM0		Rett syndrome causing genes; Effect of progerin on genes involved in Hutchinson-Gilford progeria syndrome		2	0	0.733	0.591	0.807	-0.45	-0.76	-0.31	619.3	844.7	1047.2				619.3	844.7	1047.2	High	High	High	1
FALSE	High	Master Protein	Q96HS1	Serine/threonine-protein phosphatase PGAM5, mitochondrial OS=Homo sapiens OX=9606 GN=PGAM5 PE=1 SV=2	0	11.864	13	3	3	3	289	32	8.68	9.34	3				Pf00300	192111	PGAM5	A9LN06; C9IZY7; hsa:192111; Q96HS1; Q96JB0	ENSG00000247077	NRF2-ARE regulation		1	0	0.733	0.631	0.86	-0.45	-0.66	-0.22	465	634.2	737.1				465	634.2	737.1	High	High	High	1
FALSE	High	Master Protein	A0A024RBG7	Nuclear transcription factor Y subunit beta OS=Homo sapiens OX=9606 GN=NFYB PE=3 SV=1	0	7.69	16	2	2	2	207	22.8	4.59	7.2	2				Pf00808		NFYB	A0A024RBG7; hsa:4801				0	0	0.733	0.749	1.022	-0.45	-0.42	0.03	93.1	127	124.3				93.1	127	124.3	High	High	High	1
FALSE	High	Master Protein	P07355	Annexin A2 OS=Homo sapiens OX=9606 GN=ANXA2 PE=1 SV=2	0	63.497	68	20	21	20	339	38.6	7.75	65.83	20				Pf00191	302	ANXA2	hsa:302; P07355; Q567R4; Q6N0B3; Q8TBV2; Q96DD5; Q9UDH8	ENSG00000182718	Gastrin signaling pathway; CCL18 signaling pathway; Prostaglandin synthesis and regulation	Neutrophil degranulation; Gene and protein expression by JAK-STAT signaling after Interleukin-12 stimulation; Smooth Muscle Contraction; Dissolution of Fibrin Clot	7	0	0.732	0.603	0.823	-0.45	-0.73	-0.28	7987	10904.4	13251				7987	10904.4	13251	High	High	High	1
FALSE	High	Master Protein	A0A024R0Z3	RNA helicase OS=Homo sapiens OX=9606 GN=DDX23 PE=4 SV=1	0	25.058	15	11	11	11	820	95.5	9.55	29.25	11				Pf00270, Pf00271		DDX23	A0A024R0Z3; hsa:9416				0	0	0.732	0.65	0.888	-0.45	-0.62	-0.17	1122.5	1534.3	1727.3				1122.5	1534.3	1727.3	High	High	High	1
FALSE	High	Master Protein	O75694	Nuclear pore complex protein Nup155 OS=Homo sapiens OX=9606 GN=NUP155 PE=1 SV=1	0	24.05	7	7	7	7	1391	155.1	6.16	16.02	7				Pf08801	9631	NUP155	hsa:9631; O75694; Q9UBE9; Q9UFL5	ENSG00000113569		HCMV Late Events; HCMV Early Events; ISG15 antiviral mechanism; Transport of the SLBP independent Mature mRNA; Transport of the SLBP Dependant Mature mRNA; Transport of Mature mRNA Derived from an Intronless Transcript; Transport of Mature mRNA derived from an Intron-Containing Transcript; Rev-mediated nuclear export of HIV RNA; Transport of Ribonucleoproteins into the Host Nucleus; NS1 Mediated …	29	0	0.732	0.638	0.872	-0.45	-0.65	-0.2	685.6	936.3	1073.9				685.6	936.3	1073.9	High	High	High	1
FALSE	High	Master Protein	A0A024QYX3	RNA binding motif (RNP1, RRM) protein 3, isoform CRA_c OS=Homo sapiens OX=9606 GN=RBM3 PE=4 SV=1	0	21.565	40	4	6	4	157	17.2	8.91	24.07	4				Pf00076		RBM3	A0A024QYX3; hsa:5935				0	0	0.732	0.866	1.183	-0.45	-0.21	0.24	435	594	502.2				435	594	502.2	High	High	High	1
FALSE	High	Master Protein	B4DR61	SEC61 translocon subunit alpha 1 OS=Homo sapiens OX=9606 GN=SEC61A1 PE=1 SV=1	0	16.57	11	3	3	3	482	52.9	8.24	12.11	3				Pf00344, Pf10559		SEC61A1	B4DR61				0	0	0.732	0.491	0.671	-0.45	-1.02	-0.58	37.5	51.2	76.3				37.5	51.2	76.3	High	High	High	1
FALSE	High	Master Protein	Q6IAX2	60S ribosomal protein L21 OS=Homo sapiens OX=9606 GN=RPL21 PE=2 SV=1	0	13.185	34	6	6	6	160	18.6	10.49	16.35	6				Pf01157		RPL21	hsa:6144; Q6IAX2		Cytoplasmic ribosomal proteins		1	0	0.732	0.613	0.838	-0.45	-0.71	-0.25	1736.2	2372.7	2830.7				1736.2	2372.7	2830.7	High	High	High	1
FALSE	High	Master Protein	P78527	DNA-dependent protein kinase catalytic subunit OS=Homo sapiens OX=9606 GN=PRKDC PE=1 SV=3	0	201.237	17	53	54	53	4128	468.8	7.12	180.63	53				Pf00454, Pf02259, Pf02260, Pf08163, Pf19704, Pf20502	5591	PRKDC	hsa:5591; P78527; P78528; Q13327; Q13337; Q14175; Q59H99; Q7Z611; Q96SE6; Q9UME3	ENSG00000253729	miRNA regulation of DNA damage response; Cell cycle; Retinoblastoma gene in cancer; Fas ligand pathway and stress induction of heat shock proteins; Pathways affected in adenoid cystic carcinoma; ATM signaling in development and disease ; Non-homologous end joining; Osteoblast differentiation and related diseases; DNA repair pathways, full network; DNA damage response	E3 ubiquitin ligases ubiquitinate target proteins; Cytosolic sensors of pathogen-associated DNA ; Nonhomologous End-Joining (NHEJ); IRF3-mediated induction of type I IFN	14	0	0.731	0.472	0.645	-0.45	-1.08	-0.63	7513.1	10276.9	15930.7				7513.1	10276.9	15930.7	High	High	High	1
FALSE	High	Master Protein	E9PB61	Aly/REF export factor OS=Homo sapiens OX=9606 GN=ALYREF PE=1 SV=1	0	37.109	32	8	8	8	264	27.5	11.05	25.43	8				Pf00076, Pf13865		ALYREF	E9PB61; hsa:10189				0	0	0.731	0.717	0.982	-0.45	-0.48	-0.03	1563.8	2140.1	2179.9				1563.8	2140.1	2179.9	High	High	High	1
FALSE	High	Master Protein	Q14008	Cytoskeleton-associated protein 5 OS=Homo sapiens OX=9606 GN=CKAP5 PE=1 SV=3	0	25.327	6	9	9	9	2032	225.4	7.8	25.69	9				Pf02985, Pf12348, Pf21041	9793	CKAP5	hsa:9793; Q05D70; Q0VAX7; Q0VAX8; Q14008; Q14668; Q2TA89; Q6NSH4	ENSG00000175216	4p16.3 copy number variation	Separation of Sister Chromatids; Resolution of Sister Chromatid Cohesion; Recruitment of NuMA to mitotic centrosomes; RHO GTPases Activate Formins; EML4 and NUDC in mitotic spindle formation; Regulation of PLK1 Activity at G2/M Transition; Loss of Nlp from mitotic centrosomes; Recruitment of mitotic centrosome proteins and complexes; Anchoring of the basal body to the plasma membrane; AURKA Activ…	14	0	0.74	0.783	1.059	-0.44	-0.35	0.08	345.1	466.6	440.5				345.1	466.6	440.5	High	High	High	1
FALSE	High	Master Protein	P67775	Serine/threonine-protein phosphatase 2A catalytic subunit alpha isoform OS=Homo sapiens OX=9606 GN=PPP2CA PE=1 SV=1	0	30.307	32	6	7	5	309	35.6	5.54	29.41	6				Pf00149	5515	PPP2CA	hsa:5515; P05323; P13197; P67775	ENSG00000113575	Sphingolipid pathway; TNF-alpha signaling pathway; Brain-derived neurotrophic factor (BDNF) signaling pathway; Dopamine metabolism; Mesodermal commitment pathway; Mesodermal commitment pathway; Physico-chemical features and toxicity-associated pathways; VEGFA-VEGFR2 signaling; Focal adhesion: PI3K-Akt-mTOR-signaling pathway; Wnt signaling pathway and pluripotency; PI3K-Akt signaling pathway; Canc…	Separation of Sister Chromatids; Resolution of Sister Chromatid Cohesion; RHO GTPases Activate Formins; EML4 and NUDC in mitotic spindle formation; PKR-mediated signaling; Amplification of signal from unattached kinetochores via a MAD2 inhibitory signal; Regulation of TP53 Degradation; PI5P, PP2A and IER3 Regulate PI3K/AKT Signaling; Cyclin D associated events in G1; Disassembly of the destructio…	53	1	0.739	0.564	0.763	-0.44	-0.83	-0.39	607.1	821.6	1077.2				607.1	821.6	1077.2	High	High	High	1
FALSE	High	Master Protein	Q6PKG0	La-related protein 1 OS=Homo sapiens OX=9606 GN=LARP1 PE=1 SV=2	0	24.55	13	10	10	10	1096	123.4	8.82	30.61	10				Pf05383, Pf21071	23367	LARP1	hsa:23367; O94836; Q6PKG0; Q8N4M2; Q8NB73; Q9UFD7	ENSG00000155506	Perturbations to host-cell autophagy, induced by SARS-CoV-2 proteins; SARS-CoV-2 innate immunity evasion and cell-specific immune response; Network map of SARS-CoV-2 signaling pathway	SARS-CoV-2 activates/modulates innate and adaptive immune responses	4	0	0.739	0.666	0.901	-0.44	-0.59	-0.15	994.2	1346.2	1493.8				994.2	1346.2	1493.8	High	High	High	1
FALSE	High	Master Protein	Q8NI27	THO complex subunit 2 OS=Homo sapiens OX=9606 GN=THOC2 PE=1 SV=2	0	12.717	3	5	5	5	1593	182.7	8.44	12.85	5				Pf11262, Pf11732, Pf16134	57187	THOC2	A6NM50; hsa:57187; Q5JZ12; Q6IN92; Q8NI27; Q9H8I6	ENSG00000125676		Transport of Mature mRNA derived from an Intron-Containing Transcript; mRNA 3'-end processing; RNA Polymerase II Transcription Termination	3	0	0.739	0.611	0.827	-0.44	-0.71	-0.27	47.6	64.4	77.9				47.6	64.4	77.9	High	High	High	1
FALSE	High	Master Protein	V9HW31	ATP synthase subunit beta OS=Homo sapiens OX=9606 GN=HEL-S-271 PE=2 SV=1	0	112.041	56	21	26	21	529	56.5	5.4	91.12	21				Pf00006, Pf02874		HEL-S-271	hsa:506; V9HW31		Electron transport chain: OXPHOS system in mitochondria; Oxidative phosphorylation		2	0	0.738	0.622	0.843	-0.44	-0.69	-0.25	1827.6	2477.9	2938.3				1827.6	2477.9	2938.3	High	High	High	1
FALSE	High	Master Protein	E7ET15	U2 snRNP associated SURP domain containing OS=Homo sapiens OX=9606 GN=U2SURP PE=1 SV=1	0	36.95	12	8	8	8	1028	118.2	8.54	24.8	8				Pf00076, Pf01805, Pf04818, Pf08312		U2SURP	E7ET15				0	0	0.738	0.678	0.919	-0.44	-0.56	-0.12	884.7	1199.1	1304.4				884.7	1199.1	1304.4	High	High	High	1
FALSE	High	Master Protein	Q53GD7	FUS interacting protein (Serine-arginine rich) 1 isoform 2 variant (Fragment) OS=Homo sapiens OX=9606 PE=2 SV=1	0	12.103	18	4	4	4	262	31.3	11.27	10.63	4				Pf00076							0	0	0.738	0.672	0.911	-0.44	-0.57	-0.14	687.7	932.4	1024				687.7	932.4	1024	High	High	High	1
FALSE	High	Master Protein	P38606	V-type proton ATPase catalytic subunit A OS=Homo sapiens OX=9606 GN=ATP6V1A PE=1 SV=2	0	3.584	3	1	1	1	617	68.3	5.52	2.83	1				Pf00006, Pf02874, Pf16886	523	ATP6V1A	B2RBR8; B7Z1R5; D3DN75; hsa:523; P38606; Q53YD9; Q96DY6; Q9UHY3	ENSG00000114573	Proximal tubule transport	Amino acids regulate mTORC1; ROS and RNS production in phagocytes; Insulin receptor recycling; Transferrin endocytosis and recycling; Ion channel transport	6	0	0.738	0.654	0.886	-0.44	-0.61	-0.17	71.4	96.7	109.1				71.4	96.7	109.1	High	High	High	1
FALSE	High	Master Protein	H6VRF8	Keratin, type II cytoskeletal 1 OS=Homo sapiens OX=9606 GN=KRT1 PE=3 SV=1	0	36.856	17	9	9	9	644	66	8.12	32.87	9				Pf00038, Pf16208, Pf16210		KRT1	H6VRF8				0	0	0.737	1.119	1.519	-0.44	0.16	0.6	2528.6	3431.6	2259.8				2528.6	3431.6	2259.8	High	High	High	1
FALSE	High	Master Protein	P46087-2	Isoform 2 of Probable 28S rRNA (cytosine(4447)-C(5))-methyltransferase OS=Homo sapiens OX=9606 GN=NOP2	0	25.962	12	7	7	7	808	88.9	9.23	21.47	7						NOP2	P46087-2				0	0	0.737	0.544	0.739	-0.44	-0.88	-0.44	108.3	147	198.9				108.3	147	198.9	High	High	High	1
FALSE	High	Master Protein	O75475	PC4 and SFRS1-interacting protein OS=Homo sapiens OX=9606 GN=PSIP1 PE=1 SV=1	0	6.91	7	4	4	3	530	60.1	9.13	7.82	4				Pf00855, Pf11467	11168	PSIP1	D3DRI9; hsa:11168; O00256; O75475; O95368; Q6P391; Q86YB9; Q9NZI3; Q9UER6	ENSG00000164985	MECP2 and associated Rett syndrome	Vpr-mediated nuclear import of PICs; Formation of WDR5-containing histone-modifying complexes; 2-LTR circle formation; Integration of viral DNA into host genomic DNA; Autointegration results in viral DNA circles; APOBEC3G mediated resistance to HIV-1 infection	8	0	0.737	0.683	0.928	-0.44	-0.55	-0.11	63.2	85.8	92.5				63.2	85.8	92.5	High	High	High	1
FALSE	High	Master Protein	A0A0U1RRM6	ENAH actin regulator OS=Homo sapiens OX=9606 GN=ENAH PE=1 SV=1	0	9.47	5	4	5	4	802	87.3	7.77	11.88	4				Pf00568, Pf08776		ENAH	A0A0U1RRM6				0	0	0.736	0.623	0.847	-0.44	-0.68	-0.24	294	399.7	471.9				294	399.7	471.9	High	High	High	1
FALSE	High	Master Protein	A0A0S2Z4Z0	RNA binding motif protein 14 isoform 1 (Fragment) OS=Homo sapiens OX=9606 GN=RBM14 PE=2 SV=1	0	67.911	30	14	14	14	669	69.4	9.67	50.56	14				Pf00076		RBM14	A0A0S2Z4Z0; hsa:10432				0	0	0.735	1.018	1.385	-0.44	0.03	0.47	3452.3	4696.4	3389.7				3452.3	4696.4	3389.7	High	High	High	1
FALSE	High	Master Protein	Q14203	Dynactin subunit 1 OS=Homo sapiens OX=9606 GN=DCTN1 PE=1 SV=3	0	46.173	14	14	14	14	1278	141.6	5.81	42.68	14				Pf01302, Pf12455	1639	DCTN1	A8MY36; B4DM45; E9PFS5; E9PGE1; G5E9H4; hsa:1639; O95296; Q14203; Q6IQ37; Q9BRM9; Q9UIU1; Q9UIU2	ENSG00000204843	Vasopressin-regulated water reabsorption	MHC class II antigen presentation; HSP90 chaperone cycle for steroid hormone receptors (SHR) in the presence of ligand; COPI-mediated anterograde transport; COPI-independent Golgi-to-ER retrograde traffic; Signaling by ALK fusions and activated point mutants; XBP1(S) activates chaperone genes	7	0	0.735	0.676	0.919	-0.44	-0.57	-0.12	437.2	595	647.1				437.2	595	647.1	High	High	High	1
FALSE	High	Master Protein	P49736	DNA replication licensing factor MCM2 OS=Homo sapiens OX=9606 GN=MCM2 PE=1 SV=4	0	54.553	24	16	16	16	904	101.8	5.52	50.23	16				Pf00493, Pf12619, Pf14551, Pf17207, Pf17855	4171	MCM2	hsa:4171; P49736; Q14577; Q15023; Q8N2V1; Q969W7; Q96AE1; Q9BRM7	ENSG00000073111	Cell cycle; Ciliary landscape; G1 to S cell cycle control; DNA replication; 1p36 copy number variation syndrome	Orc1 removal from chromatin; Assembly of the pre-replicative complex; Activation of ATR in response to replication stress; Activation of the pre-replicative complex; Unwinding of DNA	11	0	0.745	0.317	0.426	-0.43	-1.66	-1.23	2186.4	2936	6891.6				2186.4	2936	6891.6	High	High	High	1
FALSE	High	Master Protein	H0Y8U5	C-terminal binding protein 1 OS=Homo sapiens OX=9606 GN=CTBP1 PE=1 SV=2	0	28.912	23	5	6	4	430	46.5	6.65	27.09	5				Pf00389, Pf02826		CTBP1	H0Y8U5		Notch signaling; Ectoderm differentiation; Ectoderm differentiation; Pathways affected in adenoid cystic carcinoma; lncRNA in canonical Wnt signaling and colorectal cancer; Wnt signaling; ncRNAs involved in Wnt signaling in hepatocellular carcinoma; Pleural mesothelioma		8	0	0.743	0.891	1.199	-0.43	-0.17	0.26	380.7	512.2	427.3				380.7	512.2	427.3	High	High	High	1
FALSE	High	Master Protein	A8KAK1	cDNA FLJ77398, highly similar to Homo sapiens UDP-glucose ceramide glucosyltransferase-like 1, transcript variant 2, mRNA OS=Homo sapiens OX=9606 PE=2 SV=1	0	16.936	3	4	4	4	1531	174.9	5.52	13.9	4				Pf06427, Pf18400, Pf18401, Pf18402, Pf18403, Pf18404							0	0	0.742	0.607	0.819	-0.43	-0.72	-0.29	458.1	617.7	754.4				458.1	617.7	754.4	High	High	High	1
FALSE	High	Master Protein	B2R5Y4	cDNA, FLJ92684, highly similar to Homo sapiens IK cytokine, down-regulator of HLA II (IK), mRNA OS=Homo sapiens OX=9606 PE=2 SV=1	0	7.908	8	3	3	3	557	65.6	6.64	5.5	3				Pf07807, Pf07808							0	0	0.742	0.765	1.031	-0.43	-0.39	0.04	449.8	606	587.6				449.8	606	587.6	High	High	High	1
FALSE	High	Master Protein	B2RC50	cDNA, FLJ95853, highly similar to Homo sapiens exosome component Rrp46 (RRP46), mRNA OS=Homo sapiens OX=9606 PE=2 SV=1	0	5.369	9	2	3	2	235	25.4	8.18	4.38	2				Pf01138, Pf03725							0	0	0.742	0.612	0.825	-0.43	-0.71	-0.28	191.5	258.2	312.8				191.5	258.2	312.8	High	High	High	1
FALSE	High	Master Protein	Q08J23	RNA cytosine C(5)-methyltransferase NSUN2 OS=Homo sapiens OX=9606 GN=NSUN2 PE=1 SV=2	0	13.944	7	3	3	3	767	86.4	6.77	11.25	3				Pf01189	54888	NSUN2	A8K529; B2RNR4; B3KP09; B4DQW2; G3V1R4; hsa:54888; Q08J23; Q9BVN4; Q9H858; Q9NXD9	ENSG00000037474		tRNA modification in the nucleus and cytosol	1	0	0.741	0.638	0.86	-0.43	-0.65	-0.22	342.6	462.2	537.3				342.6	462.2	537.3	High	High	High	1
FALSE	High	Master Protein	A8K7T4	cDNA FLJ75774, highly similar to Homo sapiens lectin, mannose-binding 2 (LMAN2), mRNA OS=Homo sapiens OX=9606 PE=2 SV=1	0	5.907	9	2	2	2	356	40.2	6.95	6.71	2				Pf03388							0	0	0.741	0.628	0.848	-0.43	-0.67	-0.24	53.1	71.7	84.6				53.1	71.7	84.6	High	High	High	1
FALSE	High	Master Protein	H7C109	DExH-box helicase 57 (Fragment) OS=Homo sapiens OX=9606 GN=DHX57 PE=1 SV=1	0	4.564	3	1	1	1	665	75	8.09	4.09	1				Pf00271, Pf04408, Pf07717, Pf21010		DHX57	H7C109				0	0	0.741	0.758	1.023	-0.43	-0.4	0.03	29.7	40.1	39.2				29.7	40.1	39.2	High	High	High	1
FALSE	High	Master Protein	Q59H56	Pre-mRNA splicing factor 17 variant (Fragment) OS=Homo sapiens OX=9606 PE=2 SV=1	0.001	2.468	2	1	1	1	501	56.7	6.8	2.43	1				Pf00400							0	0	0.741	0.698	0.942	-0.43	-0.52	-0.09	70.9	95.7	101.6				70.9	95.7	101.6	High	High	High	1
FALSE	High	Master Protein	Q9UJZ1	Stomatin-like protein 2, mitochondrial OS=Homo sapiens OX=9606 GN=STOML2 PE=1 SV=1	0	29.263	24	5	5	5	356	38.5	7.39	19.8	5				Pf01145, Pf16200	30968	STOML2	B4E1K7; D3DRN3; hsa:30968; O60376; Q53G29; Q96FY2; Q9P042; Q9UJZ1	ENSG00000165283		Processing of SMDT1	1	0	0.74	0.674	0.91	-0.43	-0.57	-0.14	466.7	630.3	692.5				466.7	630.3	692.5	High	High	High	1
FALSE	High	Master Protein	A0A6Q8PHA5	Histidine--tRNA ligase, cytoplasmic OS=Homo sapiens OX=9606 GN=HARS1 PE=1 SV=1	0	22.804	20	5	6	5	473	53.4	7.2	23.99	5				Pf00458, Pf03129, Pf13393		HARS1	A0A6Q8PHA5		Allograft rejection		1	0	0.75	0.814	1.086	-0.42	-0.3	0.12	332.8	444	408.7				332.8	444	408.7	High	High	High	1
FALSE	High	Master Protein	B3KXW5	AP-1 complex subunit gamma OS=Homo sapiens OX=9606 PE=2 SV=1	0	9.971	6	3	3	3	845	94.1	7.05	10.54	3				Pf01602, Pf02883							0	0	0.75	0.739	0.986	-0.42	-0.44	-0.02	247.5	330.2	334.9				247.5	330.2	334.9	High	High	High	1
FALSE	High	Master Protein	Q9Y2W1	Thyroid hormone receptor-associated protein 3 OS=Homo sapiens OX=9606 GN=THRAP3 PE=1 SV=2	0	59.433	17	14	14	12	955	108.6	10.15	43.91	14				Pf15440	9967	THRAP3	D3DPS5; hsa:9967; Q5VTK6; Q9Y2W1	ENSG00000054118	Interactome of polycomb repressive complex 2 (PRC2)	PPARA activates gene expression; Transcriptional regulation of white adipocyte differentiation	3	1	0.749	0.728	0.971	-0.42	-0.46	-0.04	2579.1	3443.5	3544.9				2579.1	3443.5	3544.9	High	High	High	1
FALSE	High	Master Protein	V9HWK1	Triosephosphate isomerase OS=Homo sapiens OX=9606 GN=HEL-S-49 PE=2 SV=1	0	50.09	69	12	12	12	249	26.7	6.9	42.33	12				Pf00121		HEL-S-49	hsa:7167; V9HWK1		Fatty acid beta-oxidation; Aerobic glycolysis; Glycolysis and gluconeogenesis; Metabolic Epileptic Disorders		4	0	0.749	0.839	1.12	-0.42	-0.25	0.16	2471.9	3298.9	2946				2471.9	3298.9	2946	High	High	High	1
FALSE	High	Master Protein	Q8IX12	Cell division cycle and apoptosis regulator protein 1 OS=Homo sapiens OX=9606 GN=CCAR1 PE=1 SV=2	0	37.585	11	9	9	9	1150	132.7	5.76	32.47	9				Pf02037, Pf14443, Pf14444, Pf19256, Pf19257	55749	CCAR1	A0JLT7; A1L4P7; A8K9D4; B4DNP8; B4DRK8; hsa:55749; Q32NE3; Q5EBM3; Q5VUP6; Q6PIZ0; Q6X935; Q8IX12; Q9H8N4; Q9NVA7; Q9NVQ0; Q9NWM6	ENSG00000060339		mRNA Splicing - Major Pathway	1	0	0.749	0.628	0.839	-0.42	-0.67	-0.25	363.1	484.7	578				363.1	484.7	578	High	High	High	1
FALSE	High	Master Protein	P31040	Succinate dehydrogenase [ubiquinone] flavoprotein subunit, mitochondrial OS=Homo sapiens OX=9606 GN=SDHA PE=1 SV=2	0	24.392	16	6	6	6	664	72.6	7.39	21.23	6				Pf00890, Pf02910	6389	SDHA	A8K5J6; B4DJ60; E9PBJ5; hsa:6389; P31040; Q16395; Q59GW8; Q8IW48; Q9UMY5	ENSG00000073578	Electron transport chain: OXPHOS system in mitochondria; TCA cycle and deficiency of pyruvate dehydrogenase complex (PDHc); Amino acid metabolism; Nonalcoholic fatty liver disease; Mitochondrial complex II assembly; Arsenic metabolism and reactive oxygen species generation; TCA cycle (aka Krebs or citric acid cycle)	Respiratory electron transport; Citric acid cycle (TCA cycle)	9	0	0.749	0.596	0.795	-0.42	-0.75	-0.33	823.9	1100	1383.3				823.9	1100	1383.3	High	High	High	1
FALSE	High	Master Protein	Q15019	Septin-2 OS=Homo sapiens OX=9606 GN=SEPTIN2 PE=1 SV=1	0	12.102	15	3	3	3	361	41.5	6.6	11.57	3				Pf00735	4735	SEPTIN2	B4DGE8; hsa:4735; Q14132; Q15019; Q53QU3; Q8IUK9; Q96CB0	ENSG00000168385	2q37 copy number variation syndrome	Anchoring of the basal body to the plasma membrane	2	0	0.749	0.766	1.022	-0.42	-0.39	0.03	391.8	523.1	511.8				391.8	523.1	511.8	High	High	High	1
FALSE	High	Master Protein	B2R9K8	cDNA, FLJ94440, highly similar to Homo sapiens chaperonin containing TCP1, subunit 6A (zeta 1)(CCT6A), mRNA OS=Homo sapiens OX=9606 PE=2 SV=1	0	50.299	41	17	21	17	531	57.9	6.8	61.06	17				Pf00118							0	0	0.748	0.45	0.602	-0.42	-1.15	-0.73	1795.7	2400.5	3989.6				1795.7	2400.5	3989.6	High	High	High	1
FALSE	High	Master Protein	B3KQQ3	procollagen-lysine 5-dioxygenase OS=Homo sapiens OX=9606 PE=2 SV=1	0	7.374	5	3	3	3	738	84.6	6.2	6.36	3				Pf03171							0	0	0.748	0.809	1.081	-0.42	-0.31	0.11	11	14.7	13.6				11	14.7	13.6	High	High	High	1
FALSE	High	Master Protein	Q96N67	Dedicator of cytokinesis protein 7 OS=Homo sapiens OX=9606 GN=DOCK7 PE=1 SV=4	0.001	2.339	0	1	1	1	2140	242.4	6.8	2.85	1				Pf06920, Pf11878, Pf14429, Pf20421, Pf20422	85440	DOCK7	hsa:85440; Q00M63; Q2PPY7; Q45RE8; Q45RE9; Q5T1B9; Q5T1C0; Q6ZV32; Q8TB82; Q96N67; Q96NG6; Q96NI0; Q9C092	ENSG00000116641		CDC42 GTPase cycle; RAC1 GTPase cycle; Factors involved in megakaryocyte development and platelet production; MET activates RAP1 and RAC1	4	0	0.748	0.449	0.601	-0.42	-1.15	-0.74	111.1	148.5	247.2				111.1	148.5	247.2	High	High	High	1
FALSE	High	Master Protein	P36578	60S ribosomal protein L4 OS=Homo sapiens OX=9606 GN=RPL4 PE=1 SV=5	0	51.066	35	13	14	13	427	47.7	11.06	43.97	13				Pf00573, Pf14374	6124	RPL4	A8K502; hsa:6124; P36578; P39029; Q4VBR0; Q969Z9	ENSG00000174444	Cytoplasmic ribosomal proteins	Regulation of expression of SLITs and ROBOs; L13a-mediated translational silencing of Ceruloplasmin expression; Formation of a pool of free 40S subunits; GTP hydrolysis and joining of the 60S ribosomal subunit; Major pathway of rRNA processing in the nucleolus and cytosol; Nonsense Mediated Decay (NMD) enhanced by the Exon Junction Complex (EJC); SRP-dependent cotranslational protein targeting to…	14	0	0.747	0.6	0.804	-0.42	-0.74	-0.31	3797.5	5086.2	6325				3797.5	5086.2	6325	High	High	High	1
FALSE	High	Master Protein	P39656	Dolichyl-diphosphooligosaccharide--protein glycosyltransferase 48 kDa subunit OS=Homo sapiens OX=9606 GN=DDOST PE=1 SV=4	0	11.751	10	4	4	4	456	50.8	6.55	11.28	4				Pf03345	1650	DDOST	B2RDQ4; B4DJE3; B4DLI2; hsa:1650; O43244; P39656; Q5VWA5; Q8NI93; Q9BUI2	ENSG00000244038	AGE/RAGE pathway; N-glycan biosynthesis	Neutrophil degranulation; SRP-dependent cotranslational protein targeting to membrane; Advanced glycosylation endproduct receptor signaling; Asparagine N-linked glycosylation; Maturation of spike protein	7	0	0.747	0.546	0.731	-0.42	-0.87	-0.45	239	320	437.7				239	320	437.7	High	High	High	1
FALSE	High	Master Protein	P35527	Keratin, type I cytoskeletal 9 OS=Homo sapiens OX=9606 GN=KRT9 PE=1 SV=3	0	49.869	23	10	10	9	623	62	5.24	38.33	10				Pf00038	3857	KRT9	hsa:3857; O00109; P35527; Q0IJ47; Q14665	ENSG00000171403		Formation of the cornified envelope	2	0	0.746	0.487	0.653	-0.42	-1.04	-0.61	465.3	623.8	954.8				465.3	623.8	954.8	High	High	High	1
FALSE	High	Master Protein	A0A3B3IT92	DNA replication licensing factor MCM4 OS=Homo sapiens OX=9606 GN=MCM4 PE=1 SV=1	0	31.028	14	9	10	9	904	100.7	6.95	30.61	9				Pf00493, Pf14551, Pf17207, Pf17855, Pf21128		MCM4	A0A3B3IT92		Cell cycle; Ciliary landscape		2	0	0.746	0.371	0.497	-0.42	-1.43	-1.01	1279.7	1715.7	3449.2				1279.7	1715.7	3449.2	High	High	High	1
FALSE	High	Master Protein	Q9UKV3	Apoptotic chromatin condensation inducer in the nucleus OS=Homo sapiens OX=9606 GN=ACIN1 PE=1 SV=2	0	55.917	14	15	16	15	1341	151.8	6.43	51.39	15				Pf02037, Pf16294	22985	ACIN1	B2RTT4; D3DS45; hsa:22985; O75158; Q9UG91; Q9UKV1; Q9UKV2; Q9UKV3	ENSG00000100813		mRNA Splicing - Major Pathway; Apoptotic cleavage of cellular proteins	2	0	0.745	0.675	0.905	-0.42	-0.57	-0.14	2285.6	3066	3386.5				2285.6	3066	3386.5	High	High	High	1
FALSE	High	Master Protein	P41223	Protein BUD31 homolog OS=Homo sapiens OX=9606 GN=BUD31 PE=1 SV=2	0	16.097	26	4	5	4	144	17	8.82	17.2	4				Pf01125	8896	BUD31	A4D274; B7Z4S9; D6W5S6; hsa:8896; P41223; Q6IB53; Q9UDV1	ENSG00000106245		mRNA Splicing - Major Pathway	1	0	0.745	0.862	1.157	-0.42	-0.21	0.21	1243.9	1669	1443.1				1243.9	1669	1443.1	High	High	High	1
FALSE	High	Master Protein	A0A0S2Z556	Polyglutamine binding protein 1 isoform 2 (Fragment) OS=Homo sapiens OX=9606 GN=PQBP1 PE=2 SV=1	0	18.289	22	4	4	4	281	32.2	6.34	15.26	4						PQBP1	A0A0S2Z556				0	0	0.755	0.712	0.943	-0.41	-0.49	-0.08	200.2	265.2	281.1				200.2	265.2	281.1	High	High	High	1
FALSE	High	Master Protein	B7Z592	Zinc finger CCCH domain-containing protein 15 OS=Homo sapiens OX=9606 PE=2 SV=1	0	15.974	15	4	4	4	392	44.9	7.87	13.06	4				Pf00642, Pf16543							0	0	0.755	0.834	1.105	-0.41	-0.26	0.14	828.4	1097.6	993.1				828.4	1097.6	993.1	High	High	High	1
FALSE	High	Master Protein	Q59EC0	Adenosine deaminase, RNA-specific isoform ADAR-a variant (Fragment) OS=Homo sapiens OX=9606 PE=2 SV=1	0	74.94	22	24	25	24	1244	137.7	8.48	76.37	24				Pf00035, Pf02137, Pf02295							0	0	0.754	0.845	1.121	-0.41	-0.24	0.16	6186.7	8204.6	7318.2				6186.7	8204.6	7318.2	High	High	High	1
FALSE	High	Master Protein	P42166	Lamina-associated polypeptide 2, isoform alpha OS=Homo sapiens OX=9606 GN=TMPO PE=1 SV=2	0	37.146	25	10	10	3	694	75.4	7.66	34.87	10				Pf03020, Pf08198, Pf11560	7112	TMPO	P08918; P08919; P42166; Q14860; Q16295	ENSG00000120802	Envelope proteins and their potential roles in EDMD physiopathology; Overlap between signal transduction pathways contributing to LMNA laminopathies		2	4	0.754	0.786	1.042	-0.41	-0.35	0.06	1310.9	1738.3	1668.8				1310.9	1738.3	1668.8	High	High	High	1	Met-loss [N-Term]
FALSE	High	Master Protein	V9HW01	Epididymis secretory protein Li 310 OS=Homo sapiens OX=9606 GN=HEL-S-310 PE=2 SV=1	0	16.774	36	7	7	7	157	17.8	11.25	19.78	7				Pf01246		HEL-S-310	hsa:6152; V9HW01		Cytoplasmic ribosomal proteins		1	0	0.754	0.61	0.809	-0.41	-0.71	-0.31	1367.6	1814	2243.6				1367.6	1814	2243.6	High	High	High	1
FALSE	High	Master Protein	Q9C0C9	(E3-independent) E2 ubiquitin-conjugating enzyme OS=Homo sapiens OX=9606 GN=UBE2O PE=1 SV=3	0	13.573	5	4	4	4	1292	141.2	5.12	12.08	4				Pf00179	63893	UBE2O	A6NDU5; hsa:63893; Q69YP4; Q6PIZ2; Q86UA4; Q8N425; Q8TBN1; Q9BSW1; Q9C0C9; Q9H6E6; Q9H7E4; Q9H9B2	ENSG00000175931		Antigen processing: Ubiquitination & Proteasome degradation	1	0	0.754	0.658	0.873	-0.41	-0.6	-0.2	178.9	237.4	271.8				178.9	237.4	271.8	High	High	High	1
FALSE	High	Master Protein	Q9H9A6	Leucine-rich repeat-containing protein 40 OS=Homo sapiens OX=9606 GN=LRRC40 PE=1 SV=1	0	6.575	4	1	1	1	602	68.2	6.43	4.85	1				Pf00560, Pf13855	55631	LRRC40	hsa:55631; Q9BTR7; Q9H9A6; Q9NSK1; Q9NXC1	ENSG00000066557			0	0	0.754	0.669	0.887	-0.41	-0.58	-0.17	23	30.5	34.4				23	30.5	34.4	High	High	High	1
FALSE	High	Master Protein	X6RFL8	Ras-related protein Rab-14 (Fragment) OS=Homo sapiens OX=9606 GN=RAB14 PE=1 SV=1	0	4.92	14	2	2	1	181	20.4	6.33	6.04	2				Pf00071		RAB14	X6RFL8		Focal adhesion: PI3K-Akt-mTOR-signaling pathway; Ciliary landscape		2	0	0.754	0.564	0.747	-0.41	-0.83	-0.42	163.3	216.5	289.7				163.3	216.5	289.7	High	High	High	1
FALSE	High	Master Protein	B7Z6B6	Zinc finger protein 346 OS=Homo sapiens OX=9606 GN=ZNF346 PE=1 SV=1	0	3.056	10	1	1	1	131	14.6	7.77	4.06	1				Pf12874		ZNF346	B7Z6B6		5q35 copy number variation		1	0	0.754	0.706	0.936	-0.41	-0.5	-0.1	98.3	130.3	139.2				98.3	130.3	139.2	High	High	High	1
FALSE	High	Master Protein	A0A8V8TNX9	Pyruvate kinase OS=Homo sapiens OX=9606 GN=PKM PE=1 SV=1	0	93.679	47	21	22	21	605	65.8	7.99	78.21	21				Pf00224, Pf02887		PKM	A0A8V8TNX9		Amino acid metabolism; Clear cell renal cell carcinoma pathways; Metabolic reprogramming in colon cancer; Glycolysis in senescence		4	0	0.753	0.837	1.111	-0.41	-0.26	0.15	7858.6	10431.1	9390				7858.6	10431.1	9390	High	High	High	1
FALSE	High	Master Protein	A0A6I8PIV1	leucine--tRNA ligase OS=Homo sapiens OX=9606 GN=LARS1 PE=1 SV=1	0	49.929	20	18	18	18	1175	134.3	7.2	50.75	18				Pf00133, Pf08264		LARS1	A0A6I8PIV1				0	0	0.753	0.568	0.755	-0.41	-0.81	-0.41	565	750.6	994				565	750.6	994	High	High	High	1
FALSE	High	Master Protein	Q9Y262	Eukaryotic translation initiation factor 3 subunit L OS=Homo sapiens OX=9606 GN=EIF3L PE=1 SV=1	0	40.252	29	12	12	12	564	66.7	6.34	34.98	12				Pf10255	51386	EIF3L	B2RDG6; B4DYB2; G8JLH4; hsa:51386; Q53HQ1; Q53HT4; Q5QTR1; Q5TI15; Q6ICD2; Q9Y262	ENSG00000100129		L13a-mediated translational silencing of Ceruloplasmin expression; Formation of a pool of free 40S subunits; GTP hydrolysis and joining of the 60S ribosomal subunit; Translation initiation complex formation; Formation of the ternary complex, and subsequently, the 43S complex; Ribosomal scanning and start codon recognition	6	0	0.753	0.61	0.81	-0.41	-0.71	-0.3	2999.9	3983.3	4916.9				2999.9	3983.3	4916.9	High	High	High	1
FALSE	High	Master Protein	H0YKD8	60S ribosomal protein L28 OS=Homo sapiens OX=9606 GN=RPL28 PE=1 SV=1	0	15.643	22	5	5	5	170	19.1	11.46	15.05	5				Pf01778		RPL28	H0YKD8				0	0	0.753	0.704	0.934	-0.41	-0.51	-0.1	2665.3	3538.1	3787				2665.3	3538.1	3787	High	High	High	1
FALSE	High	Master Protein	P21912	Succinate dehydrogenase [ubiquinone] iron-sulfur subunit, mitochondrial OS=Homo sapiens OX=9606 GN=SDHB PE=1 SV=3	0	4.192	5	1	1	1	280	31.6	8.76	3.51	1				Pf13085, Pf13534	6390	SDHB	B2R545; hsa:6390; P21912; Q0QEY7; Q9NQ12	ENSG00000117118	Electron transport chain: OXPHOS system in mitochondria; Metabolic reprogramming in colon cancer; Nonalcoholic fatty liver disease; Mitochondrial complex II assembly; TCA cycle (aka Krebs or citric acid cycle)	Respiratory electron transport; Citric acid cycle (TCA cycle)	7	0	0.753	0.606	0.805	-0.41	-0.72	-0.31	304.4	404.5	502.5				304.4	404.5	502.5	High	High	High	1
FALSE	High	Master Protein	B4DT77	Annexin OS=Homo sapiens OX=9606 PE=2 SV=1	0	26.552	26	8	9	8	336	37.8	7.18	26.53	8				Pf00191							0	0	0.752	0.307	0.408	-0.41	-1.7	-1.29	826.1	1098.2	2690				826.1	1098.2	2690	High	High	High	1
FALSE	High	Master Protein	Q5VVC8	60S ribosomal protein L11 OS=Homo sapiens OX=9606 GN=RPL11 PE=1 SV=2	0	16.84	31	5	6	5	167	19	9.8	15.39	5				Pf00281, Pf00673		RPL11	Q5VVC8		MET in type 1 papillary renal cell carcinoma		1	0	0.752	0.75	0.997	-0.41	-0.42	-0.01	1637.9	2177	2184.6				1637.9	2177	2184.6	High	High	High	1
FALSE	High	Master Protein	P49327	Fatty acid synthase OS=Homo sapiens OX=9606 GN=FASN PE=1 SV=3	0	141.928	24	37	38	37	2511	273.3	6.44	122.17	37				Pf00107, Pf00109, Pf00550, Pf00698, Pf00975, Pf02801, Pf08242, Pf08659, Pf16197, Pf21089, Pf21149	2194	FASN	hsa:2194; P49327; Q13479; Q16702; Q4LE83; Q6P4U5; Q6SS02; Q969R1; Q96C68; Q96IT0	ENSG00000169710	AMP-activated protein kinase signaling; Sterol regulatory element-binding proteins (SREBP) signaling; SREBF and miR33 in cholesterol and lipid homeostasis; Liver X receptor pathway; Nuclear receptors meta-pathway; Fatty acid biosynthesis; Angiopoietin-like protein 8 regulatory pathway; Lipid metabolism pathway; Clear cell renal cell carcinoma pathways; Metabolic reprogramming in colon cancer; Cho…	ChREBP activates metabolic gene expression; Activation of gene expression by SREBF (SREBP); Fatty acyl-CoA biosynthesis; NR1H2 & NR1H3 regulate gene expression linked to lipogenesis; Vitamin B5 (pantothenate) metabolism	18	0	0.751	0.656	0.873	-0.41	-0.61	-0.2	3233.3	4304.6	4931.5				3233.3	4304.6	4931.5	High	High	High	1
FALSE	High	Master Protein	H0Y938	Coatomer subunit beta' OS=Homo sapiens OX=9606 GN=COPB2 PE=1 SV=2	0	45.163	21	12	13	12	898	101.5	5.82	41.49	12				Pf00400, Pf04053		COPB2	H0Y938				0	0	0.751	0.668	0.889	-0.41	-0.58	-0.17	447	594.9	669.5				447	594.9	669.5	High	High	High	1
FALSE	High	Master Protein	Q99460	26S proteasome non-ATPase regulatory subunit 1 OS=Homo sapiens OX=9606 GN=PSMD1 PE=1 SV=2	0	19.634	9	7	7	7	953	105.8	5.39	18.53	7				Pf01851, Pf13646, Pf18004, Pf21505	5707	PSMD1	B8ZZH9; hsa:5707; Q24JU0; Q53TI2; Q6GMU5; Q6P2P4; Q6PJM7; Q6PKG9; Q86VU1; Q8IV79; Q99460	ENSG00000173692	Proteasome degradation; Alzheimer's disease and miRNA effects; Parkin-ubiquitin proteasomal system pathway; Alzheimer's disease	Neutrophil degranulation; Regulation of expression of SLITs and ROBOs; FCERI mediated NF-kB activation; Downstream TCR signaling; Antigen processing: Ubiquitination & Proteasome degradation; Activation of NF-kappaB in B cells; Oxygen-dependent proline hydroxylation of Hypoxia-inducible Factor Alpha; ER-Phagosome pathway; Cross-presentation of soluble exogenous antigens (endosomes); SCF-beta-TrCP …	64	0	0.751	0.505	0.673	-0.41	-0.98	-0.57	658.7	877.3	1303.1				658.7	877.3	1303.1	High	High	High	1
FALSE	High	Master Protein	P49207	60S ribosomal protein L34 OS=Homo sapiens OX=9606 GN=RPL34 PE=1 SV=3	0	13.527	42	6	7	6	117	13.3	11.47	21.35	6				Pf01199	6164	RPL34	hsa:6164; P49207; Q6FG66; Q9BUZ2	ENSG00000109475	Cytoplasmic ribosomal proteins	Regulation of expression of SLITs and ROBOs; L13a-mediated translational silencing of Ceruloplasmin expression; Formation of a pool of free 40S subunits; GTP hydrolysis and joining of the 60S ribosomal subunit; Major pathway of rRNA processing in the nucleolus and cytosol; Nonsense Mediated Decay (NMD) enhanced by the Exon Junction Complex (EJC); SRP-dependent cotranslational protein targeting to…	14	0	0.751	0.609	0.811	-0.41	-0.71	-0.3	3782.1	5032.9	6206.6				3782.1	5032.9	6206.6	High	High	High	1
FALSE	High	Master Protein	Q01085	Nucleolysin TIAR OS=Homo sapiens OX=9606 GN=TIAL1 PE=1 SV=1	0	18.707	17	6	7	4	375	41.6	7.74	20.87	6				Pf00076	7073	TIAL1	A8K3T0; A8K4L9; hsa:7073; Q01085	ENSG00000151923		FGFR2 alternative splicing	1	1	0.75	0.828	1.104	-0.41	-0.27	0.14	769.1	1025.4	928.6				769.1	1025.4	928.6	High	High	High	1
FALSE	High	Master Protein	Q16629	Serine/arginine-rich splicing factor 7 OS=Homo sapiens OX=9606 GN=SRSF7 PE=1 SV=1	0	17.844	24	6	6	5	238	27.4	11.82	16.92	6				Pf00076	6432	SRSF7	B4DLU6; G5E9M3; hsa:6432; Q16629; Q564D3	ENSG00000115875	mRNA processing	Transport of Mature mRNA derived from an Intron-Containing Transcript; mRNA 3'-end processing; RNA Polymerase II Transcription Termination; mRNA Splicing - Major Pathway; mRNA Splicing - Minor Pathway	7	1	0.76	0.644	0.847	-0.4	-0.64	-0.24	856.8	1128	1331				856.8	1128	1331	High	High	High	1
FALSE	High	Master Protein	Q9HCN8	Stromal cell-derived factor 2-like protein 1 OS=Homo sapiens OX=9606 GN=SDF2L1 PE=1 SV=2	0	8.207	15	2	2	2	221	23.6	7.03	6	2				Pf02815	23753	SDF2L1	A2RUD3; hsa:23753; Q9BRI5; Q9HCN8	ENSG00000128228	VEGFA-VEGFR2 signaling		1	0	0.76	0.606	0.797	-0.4	-0.72	-0.33	147.9	194.5	244.1				147.9	194.5	244.1	High	High	High	1
FALSE	High	Master Protein	Q08945	FACT complex subunit SSRP1 OS=Homo sapiens OX=9606 GN=SSRP1 PE=1 SV=1	0	64.071	33	20	21	19	709	81	6.87	67.29	20				Pf00505, Pf03531, Pf08512, Pf17292, Pf21092, Pf21103	6749	SSRP1	hsa:6749; Q08945; Q5BJG8	ENSG00000149136		Formation of RNA Pol II elongation complex ; Formation of HIV elongation complex in the absence of HIV Tat; Formation of HIV-1 elongation complex containing HIV-1 Tat; Pausing and recovery of Tat-mediated HIV elongation; Tat-mediated HIV elongation arrest and recovery; HIV elongation arrest and recovery; Pausing and recovery of HIV elongation; RNA Polymerase II Pre-transcription Events; TP53 Regu…	12	0	0.759	0.65	0.856	-0.4	-0.62	-0.22	7129.5	9387.6	10968				7129.5	9387.6	10968	High	High	High	1
FALSE	High	Master Protein	A0A024RDQ0	Heat shock protein 105 kDa OS=Homo sapiens OX=9606 GN=HSPH1 PE=3 SV=1	0	94.194	38	22	23	18	814	92.1	5.55	76.28	22				Pf00012		HSPH1	A0A024RDQ0				0	2	0.758	0.421	0.555	-0.4	-1.25	-0.85	3306.6	4361.6	7854.2				3306.6	4361.6	7854.2	High	High	High	1
FALSE	High	Master Protein	Q9Y3U8	60S ribosomal protein L36 OS=Homo sapiens OX=9606 GN=RPL36 PE=1 SV=3	0	7.648	29	3	3	3	105	12.2	11.59	8.84	3				Pf01158	25873	RPL36	B2R4Y1; D6W634; hsa:25873; Q6FIG1; Q9UQF6; Q9Y3U8	ENSG00000130255	Cytoplasmic ribosomal proteins	Regulation of expression of SLITs and ROBOs; L13a-mediated translational silencing of Ceruloplasmin expression; Formation of a pool of free 40S subunits; GTP hydrolysis and joining of the 60S ribosomal subunit; Major pathway of rRNA processing in the nucleolus and cytosol; Nonsense Mediated Decay (NMD) enhanced by the Exon Junction Complex (EJC); SRP-dependent cotranslational protein targeting to…	14	0	0.758	0.642	0.847	-0.4	-0.64	-0.24	351	462.8	546.7				351	462.8	546.7	High	High	High	1
FALSE	High	Master Protein	Q99832	T-complex protein 1 subunit eta OS=Homo sapiens OX=9606 GN=CCT7 PE=1 SV=2	0	63.325	50	19	19	19	543	59.3	7.65	62.51	19				Pf00118	10574	CCT7	A8K7E6; A8MWI8; B7WNW9; B7Z4T9; B7Z4Z7; hsa:10574; O14871; Q6FI26; Q99832	ENSG00000135624	VEGFA-VEGFR2 signaling; 16p11.2 proximal deletion syndrome	Formation of tubulin folding intermediates by CCT/TriC; Association of TriC/CCT with target proteins during biosynthesis; Cooperation of PDCL (PhLP1) and TRiC/CCT in G-protein beta folding; Prefoldin mediated transfer of substrate to CCT/TriC; RHOBTB2 GTPase cycle; RHOBTB1 GTPase cycle; Folding of actin by CCT/TriC	9	0	0.757	0.461	0.609	-0.4	-1.12	-0.72	4611.6	6090.5	10003.8				4611.6	6090.5	10003.8	High	High	High	1
FALSE	High	Master Protein	A0A024R3M1	Thymocyte nuclear protein 1 OS=Homo sapiens OX=9606 GN=THYN1 PE=4 SV=1	0	10.71	18	4	4	4	225	25.7	9.25	9.97	4				Pf01878		THYN1	A0A024R3M1; hsa:29087				0	0	0.757	0.798	1.055	-0.4	-0.33	0.08	569	752.1	713.1				569	752.1	713.1	High	High	High	1
FALSE	High	Master Protein	A0A024RDH6	SEC31-like 1 (S. cerevisiae), isoform CRA_b OS=Homo sapiens OX=9606 GN=SEC31L1 PE=3 SV=1	0.009	1.552	3	1	1	1	1181	129	7.4	3.39	1				Pf12931		SEC31L1	A0A024RDH6				0	0	0.757	0.626	0.828	-0.4	-0.67	-0.27	58.2	76.9	92.9				58.2	76.9	92.9	High	High	High	1
FALSE	High	Master Protein	Q13595	Transformer-2 protein homolog alpha OS=Homo sapiens OX=9606 GN=TRA2A PE=1 SV=1	0	9.085	10	2	2	2	282	32.7	11.27	6.42	2				Pf00076	29896	TRA2A	B4DQI6; B4DUA9; E9PD75; hsa:29896; Q13595	ENSG00000164548	Orexin receptor pathway		1	0	0.756	0.669	0.884	-0.4	-0.58	-0.18	671.8	888.8	1004.9				671.8	888.8	1004.9	High	High	High	1
FALSE	High	Master Protein	O95758-1	Isoform 1 of Polypyrimidine tract-binding protein 3 OS=Homo sapiens OX=9606 GN=PTBP3	0	31.212	32	9	11	5	521	56.5	9.22	35.15	9						PTBP3	O95758-1				0	0	0.755	1.031	1.365	-0.4	0.04	0.45	227.8	301.6	221				227.8	301.6	221	High	High	High	1
FALSE	High	Master Protein	P20674	Cytochrome c oxidase subunit 5A, mitochondrial OS=Homo sapiens OX=9606 GN=COX5A PE=1 SV=2	0	11.318	26	3	5	3	150	16.8	6.79	15.31	3				Pf02284	9377	COX5A	hsa:9377; P20674; P30045; Q8TB65	ENSG00000178741	Electron transport chain: OXPHOS system in mitochondria; Nonalcoholic fatty liver disease; Mitochondrial complex IV assembly; 5q35 copy number variation; Arachidonate epoxygenase / epoxide hydrolase	Respiratory electron transport; TP53 Regulates Metabolic Genes; Cytoprotection by HMOX1	8	0	0.755	0.898	1.188	-0.4	-0.16	0.25	134.1	177.5	149.4				134.1	177.5	149.4	High	High	High	1
FALSE	High	Master Protein	P82970	High mobility group nucleosome-binding domain-containing protein 5 OS=Homo sapiens OX=9606 GN=HMGN5 PE=1 SV=1	0	35.011	24	7	8	7	282	31.5	4.55	29.96	7				Pf01101	79366	HMGN5	hsa:79366; P82970; Q5JSL1	ENSG00000198157			0	0	0.766	0.897	1.171	-0.39	-0.16	0.23	942.9	1231.3	1051.3				942.9	1231.3	1051.3	High	High	High	1
FALSE	High	Master Protein	B3KUJ0	cDNA FLJ39996 fis, clone STOMA2002166, highly similar to Splicing factor 3B subunit 4 OS=Homo sapiens OX=9606 PE=2 SV=1	0	27.475	20	5	6	5	424	44.5	8.24	19.42	5				Pf00076					mRNA processing		1	0	0.765	0.706	0.924	-0.39	-0.5	-0.11	645.3	844	913.6				645.3	844	913.6	High	High	High	1
FALSE	High	Master Protein	A8K644	Splicing factor, arginine/serine-rich 4, isoform CRA_b OS=Homo sapiens OX=9606 GN=SFRS4 PE=2 SV=1	0	24.743	14	7	7	4	494	56.7	11.52	20.54	7				Pf00076		SFRS4	A8K644				0	3	0.765	0.629	0.823	-0.39	-0.67	-0.28	1741	2276.6	2765.9				1741	2276.6	2765.9	High	High	High	1
FALSE	High	Master Protein	Q6I9S2	SNW domain-containing protein 1 OS=Homo sapiens OX=9606 GN=SNW1 PE=2 SV=1	0	24.104	18	6	7	6	536	61.4	9.48	25.68	6				Pf02731		SNW1	Q6I9S2				0	0	0.765	0.773	1.011	-0.39	-0.37	0.02	506.7	662.4	655.3				506.7	662.4	655.3	High	High	High	1
FALSE	High	Master Protein	A0A7I2V3W8	Aminopeptidase OS=Homo sapiens OX=9606 GN=NPEPPS PE=1 SV=1	0	12.613	10	5	5	5	924	104	5.86	17.02	5				Pf01433, Pf11838, Pf17900		NPEPPS	A0A7I2V3W8				0	0	0.765	0.759	0.992	-0.39	-0.4	-0.01	166.1	217	218.8				166.1	217	218.8	High	High	High	1
FALSE	High	Master Protein	D6RFN0	COP9 signalosome complex subunit 4 OS=Homo sapiens OX=9606 GN=COPS4 PE=1 SV=1	0	8.384	10	3	3	3	438	49.7	5.81	8.07	3				Pf01399, Pf18420		COPS4	D6RFN0		Ciliary landscape		1	0	0.765	0.556	0.727	-0.39	-0.85	-0.46	136.7	178.8	245.9				136.7	178.8	245.9	High	High	High	1
FALSE	High	Master Protein	P50990-2	Isoform 2 of T-complex protein 1 subunit theta OS=Homo sapiens OX=9606 GN=CCT8	0	102.936	60	26	26	26	529	57.6	5.39	89.91	26						CCT8	P50990-2				0	0	0.764	0.472	0.617	-0.39	-1.08	-0.7	9087.6	11888.9	19265.9				9087.6	11888.9	19265.9	High	High	High	1	Met-loss [N-Term]
FALSE	High	Master Protein	Q14011	Cold-inducible RNA-binding protein OS=Homo sapiens OX=9606 GN=CIRBP PE=1 SV=1	0	18.121	36	5	5	5	172	18.6	9.51	17.86	5				Pf00076	1153	CIRBP	B3KT17; B4E2X2; hsa:1153; Q14011	ENSG00000099622			0	0	0.764	0.833	1.09	-0.39	-0.26	0.12	1653.4	2163.1	1985.2				1653.4	2163.1	1985.2	High	High	High	1
FALSE	High	Master Protein	Q12840	Kinesin heavy chain isoform 5A OS=Homo sapiens OX=9606 GN=KIF5A PE=1 SV=2	0	7.18	2	2	2	2	1032	117.3	5.9	6.15	2				Pf00225	3798	KIF5A	A6H8M5; hsa:3798; Q12840; Q4LE26	ENSG00000155980	Alzheimer's disease and miRNA effects; Alzheimer's disease	COPI-dependent Golgi-to-ER retrograde traffic; MHC class II antigen presentation; Kinesins; Insulin processing; RHO GTPases activate KTN1	7	0	0.764	0.697	0.913	-0.39	-0.52	-0.13	112.2	146.9	160.9				112.2	146.9	160.9	High	High	High	1
FALSE	High	Master Protein	A0A499FJY3	RNA binding motif protein 15 OS=Homo sapiens OX=9606 GN=RBM15 PE=1 SV=1	0	7.04	3	2	2	2	925	101.3	9.96	5.67	2				Pf00076, Pf07744		RBM15	A0A499FJY3				0	0	0.764	0.77	1.008	-0.39	-0.38	0.01	20.1	26.3	26.1				20.1	26.3	26.1	High	High	High	1
FALSE	High	Master Protein	B4DUL5	cDNA FLJ51625, highly similar to Ubiquinol-cytochrome-c reductase complex coreprotein I, mitochondrial OS=Homo sapiens OX=9606 PE=2 SV=1	0	20.772	18	3	3	3	365	40.3	5.88	15.2	3				Pf00675, Pf05193							0	0	0.763	0.689	0.902	-0.39	-0.54	-0.15	324.3	425	471				324.3	425	471	High	High	High	1
FALSE	High	Master Protein	Q53H34	60S ribosomal protein L13a (Fragment) OS=Homo sapiens OX=9606 PE=2 SV=1	0	14.847	25	6	6	6	203	23.5	10.86	14.97	6				Pf00572							0	0	0.763	0.578	0.757	-0.39	-0.79	-0.4	2425.4	3179.1	4198.9				2425.4	3179.1	4198.9	High	High	High	1
FALSE	High	Master Protein	P61081	NEDD8-conjugating enzyme Ubc12 OS=Homo sapiens OX=9606 GN=UBE2M PE=1 SV=1	0	11.807	20	3	3	3	183	20.9	7.69	9.82	3				Pf00179	9040	UBE2M	hsa:9040; O76069; P61081; Q8VC50	ENSG00000130725		Antigen processing: Ubiquitination & Proteasome degradation; Dectin-1 mediated noncanonical NF-kB signaling; NIK-->noncanonical NF-kB signaling; Neddylation; TGF-beta receptor signaling activates SMADs	5	0	0.763	0.634	0.83	-0.39	-0.66	-0.27	444.3	582.4	701.3				444.3	582.4	701.3	High	High	High	1
FALSE	High	Master Protein	B2RNR6	Zinc finger RNA binding protein OS=Homo sapiens OX=9606 GN=ZFR PE=2 SV=1	0	67.666	20	17	19	17	1074	116.9	9.04	58.41	17				Pf07528, Pf12874, Pf20965		ZFR	B2RNR6				0	0	0.762	0.806	1.059	-0.39	-0.31	0.08	3116.1	4090.1	3863.8				3116.1	4090.1	3863.8	High	High	High	1
FALSE	High	Master Protein	Q9UMS4	Pre-mRNA-processing factor 19 OS=Homo sapiens OX=9606 GN=PRPF19 PE=1 SV=1	0	58.209	37	11	14	11	504	55.1	6.61	49.11	11				Pf00400, Pf04564, Pf08606		PRPF19	hsa:27339; Q9UMS4	ENSG00000110107		Dual incision in TC-NER; Gap-filling DNA repair synthesis and ligation in TC-NER; mRNA Splicing - Major Pathway; Formation of TC-NER Pre-Incision Complex	5	0	0.762	0.7	0.919	-0.39	-0.51	-0.12	4483.5	5886.5	6402				4483.5	5886.5	6402	High	High	High	1
FALSE	High	Master Protein	Q7Z2T5	TRMT1-like protein OS=Homo sapiens OX=9606 GN=TRMT1L PE=1 SV=2	0	8.691	11	3	3	3	733	81.7	7.88	11.32	3				Pf02005	81627	TRMT1L	hsa:81627; Q5TEN0; Q6ZMX0; Q7Z2T5; Q8IWH5; Q8NC68; Q9BZQ1	ENSG00000121486			0	0	0.762	0.723	0.949	-0.39	-0.47	-0.07	94.2	123.7	130.3				94.2	123.7	130.3	High	High	High	1
FALSE	High	Master Protein	O00571	ATP-dependent RNA helicase DDX3X OS=Homo sapiens OX=9606 GN=DDX3X PE=1 SV=3	0	102.397	44	26	26	26	662	73.2	7.18	85.04	26				Pf00270, Pf00271	1654	DDX3X	A8K538; B4E3E8; hsa:1654; O00571; O15536	ENSG00000215301	Novel intracellular components of RIG-I-like receptor pathway; Hepatitis B infection	Neutrophil degranulation	3	0	0.761	0.817	1.073	-0.39	-0.29	0.1	6334.7	8322.9	7754.5				6334.7	8322.9	7754.5	High	High	High	1
FALSE	High	Master Protein	B4DWI8	Paraspeckle component 1 OS=Homo sapiens OX=9606 PE=2 SV=1	0	26.288	19	8	8	7	463	52.5	7.25	29.21	8				Pf00076, Pf08075							0	0	0.761	0.807	1.062	-0.39	-0.31	0.09	2177.8	2863.5	2697.1				2177.8	2863.5	2697.1	High	High	High	1
FALSE	High	Master Protein	M0R3D6	60S ribosomal protein L18a (Fragment) OS=Homo sapiens OX=9606 GN=RPL18A PE=1 SV=1	0	22.487	53	8	8	8	141	16.7	10.77	23.05	8				Pf01775		RPL18A	M0R3D6				0	0	0.761	0.602	0.791	-0.39	-0.73	-0.34	2392.4	3144.3	3977.1				2392.4	3144.3	3977.1	High	High	High	1
FALSE	High	Master Protein	E9PPJ0	Splicing factor 3b subunit 2 OS=Homo sapiens OX=9606 GN=SF3B2 PE=1 SV=1	0	55.636	24	18	18	18	878	98.1	5.62	51.27	18				Pf02037, Pf04037, Pf04046		SF3B2	E9PPJ0				0	0	0.771	0.752	0.975	-0.38	-0.41	-0.04	4319.5	5604.3	5745.8				4319.5	5604.3	5745.8	High	High	High	1
FALSE	High	Master Protein	Q9ULC4	Malignant T-cell-amplified sequence 1 OS=Homo sapiens OX=9606 GN=MCTS1 PE=1 SV=1	0	9.552	27	3	3	3	181	20.5	8.82	10.89	3				Pf01472, Pf17832	28985	MCTS1	B4DGY2; hsa:28985; Q502X6; Q9ULC4	ENSG00000232119; ENSG00000288295			0	0	0.771	0.819	1.063	-0.38	-0.29	0.09	231.5	300.3	282.5				231.5	300.3	282.5	High	High	High	1
FALSE	High	Master Protein	Q8N163	Cell cycle and apoptosis regulator protein 2 OS=Homo sapiens OX=9606 GN=CCAR2 PE=1 SV=2	0	85.053	36	19	21	19	923	102.8	5.22	79.94	19				Pf14443, Pf14444, Pf19256, Pf19257	57805	CCAR2	A6NL03; B2RB79; D3DSR6; hsa:57805; Q6P0Q9; Q8N163; Q8N3G7; Q8N8M1; Q8TF34; Q9H9Q9; Q9HD12; Q9NT55	ENSG00000158941	TAR syndrome	Regulation of HSF1-mediated heat shock response	2	0	0.77	0.801	1.041	-0.38	-0.32	0.06	6223	8080.3	7764.3				6223	8080.3	7764.3	High	High	High	1
FALSE	High	Master Protein	A0A024R2Q4	Ribosomal protein L15 OS=Homo sapiens OX=9606 GN=RPL15 PE=3 SV=1	0	29.485	43	8	9	8	204	24.1	11.62	25.41	8				Pf00827		RPL15	A0A024R2Q4; hsa:6138		Cytoplasmic ribosomal proteins		1	0	0.77	0.629	0.816	-0.38	-0.67	-0.29	1854.9	2409.1	2950.8				1854.9	2409.1	2950.8	High	High	High	1
FALSE	High	Master Protein	A8MXP9	Matrin 3 OS=Homo sapiens OX=9606 GN=MATR3 PE=1 SV=1	0	213.27	59	47	62	2	895	99.9	6.04	210.56	47						MATR3	A8MXP9				0	38	0.769	1.016	1.321	-0.38	0.02	0.4	21057	27381.7	20726.2				21057	27381.7	20726.2	High	High	High	1
FALSE	High	Master Protein	O00425	Insulin-like growth factor 2 mRNA-binding protein 3 OS=Homo sapiens OX=9606 GN=IGF2BP3 PE=1 SV=2	0	41.51	24	12	13	9	579	63.7	8.87	33.83	12				Pf00013, Pf00076	10643	IGF2BP3	A0A4Z5; hsa:10643; O00425; Q63HM0; Q6MZZ2; Q86VB1	ENSG00000136231		Insulin-like Growth Factor-2 mRNA Binding Proteins (IGF2BPs/IMPs/VICKZs) bind RNA	1	0	0.769	0.759	0.988	-0.38	-0.4	-0.02	903	1174.5	1189.2				903	1174.5	1189.2	High	High	High	1
FALSE	High	Master Protein	A0A0A0N0L3	TAR DNA-binding protein 43 OS=Homo sapiens OX=9606 GN=TDP43 PE=2 SV=1	0	30.064	37	8	8	8	372	41.6	7.11	29.08	8				Pf00076, Pf18694, Pf20910		TDP43	A0A0A0N0L3				0	0	0.769	0.924	1.201	-0.38	-0.11	0.26	635	826	687.5				635	826	687.5	High	High	High	1
FALSE	High	Master Protein	Q00688	Peptidyl-prolyl cis-trans isomerase FKBP3 OS=Homo sapiens OX=9606 GN=FKBP3 PE=1 SV=1	0	25.961	47	8	10	8	224	25.2	9.28	30.23	8				Pf00254, Pf18410	2287	FKBP3	B2R4Q9; hsa:2287; Q00688; Q14317	ENSG00000100442			0	0	0.768	0.953	1.241	-0.38	-0.07	0.31	2340.4	3048.2	2456.3				2340.4	3048.2	2456.3	High	High	High	1
FALSE	High	Master Protein	Q53R94	Uncharacterized protein RTN4 (Fragment) OS=Homo sapiens OX=9606 GN=RTN4 PE=4 SV=1	0	3.861	7	1	1	1	185	19.3	4.13	2.79	1						RTN4	Q53R94				0	0	0.768	0.661	0.861	-0.38	-0.6	-0.22	343.4	447.1	519.3				343.4	447.1	519.3	High	High	High	1
FALSE	High	Master Protein	Q04637	Eukaryotic translation initiation factor 4 gamma 1 OS=Homo sapiens OX=9606 GN=EIF4G1 PE=1 SV=4	0	56.639	14	17	17	17	1599	175.4	5.33	51.81	17				Pf02020, Pf02847, Pf02854	1981	EIF4G1	D3DNT2; D3DNT4; D3DNT5; E9PFM1; G5E9S1; hsa:1981; O43177; O95066; Q04637; Q5HYG0; Q6ZN21; Q8N102	ENSG00000114867	Translation factors; VEGFA-VEGFR2 signaling; Acute viral myocarditis; Fragile X syndrome; Translation inhibitors in chronically activated PDGFRA cells; Pleural mesothelioma; IL-24 Signaling pathway	AUF1 (hnRNP D0) binds and destabilizes mRNA; Regulation of expression of SLITs and ROBOs; Deadenylation of mRNA; M-decay: degradation of maternal mRNAs by maternally stored factors; ISG15 antiviral mechanism; L13a-mediated translational silencing of Ceruloplasmin expression; Translation initiation complex formation; Ribosomal scanning and start codon recognition; GTP hydrolysis and joining of the…	21	0	0.767	0.561	0.731	-0.38	-0.83	-0.45	2245.4	2926.2	4005.4				2245.4	2926.2	4005.4	High	High	High	1
FALSE	High	Master Protein	Q9NXV2	BTB/POZ domain-containing protein KCTD5 OS=Homo sapiens OX=9606 GN=KCTD5 PE=1 SV=1	0	44.563	65	10	10	9	234	26.1	6.24	38.35	10				Pf02214	54442	KCTD5	D3DU96; hsa:54442; Q9NXV2	ENSG00000167977			0	1	0.767	0.66	0.861	-0.38	-0.6	-0.22	2261.4	2949.8	3424.6				2261.4	2949.8	3424.6	High	High	High	1
FALSE	High	Master Protein	P82650	28S ribosomal protein S22, mitochondrial OS=Homo sapiens OX=9606 GN=MRPS22 PE=1 SV=1	0	5.483	6	1	1	1	360	41.3	7.9	5.03	1				Pf10245	56945	MRPS22	hsa:56945; P82650; Q9H3I1	ENSG00000175110	Primary ovarian insufficiency	Mitochondrial translation initiation; Mitochondrial translation elongation; Mitochondrial translation termination	4	0	0.767	0.654	0.853	-0.38	-0.61	-0.23	69.4	90.5	106.1				69.4	90.5	106.1	High	High	High	1
FALSE	High	Master Protein	B4DVL8	beta-N-acetylhexosaminidase OS=Homo sapiens OX=9606 PE=2 SV=1	0	5.129	6	1	1	1	301	34.6	4.82	4.19	1				Pf00728							0	0	0.767	0.738	0.963	-0.38	-0.44	-0.05	139.6	182.1	189.1				139.6	182.1	189.1	High	High	High	1
FALSE	High	Master Protein	A0A3B3IRV5	Heme binding protein 1 (Fragment) OS=Homo sapiens OX=9606 GN=HEBP1 PE=1 SV=1	0	3.8	8	1	1	1	207	23.1	9.33	4.21	1				Pf04832		HEBP1	A0A3B3IRV5				0	0	0.767	0.668	0.871	-0.38	-0.58	-0.2	204.8	267.1	306.8				204.8	267.1	306.8	High	High	High	1
FALSE	High	Master Protein	Q96J01	THO complex subunit 3 OS=Homo sapiens OX=9606 GN=THOC3 PE=1 SV=1	0	2.957	7	1	1	1	351	38.7	6.09	3.29	1				Pf00400, Pf07676, Pf12894	84321	THOC3	hsa:84321; Q6NZ53; Q96J01	ENSG00000051596		Transport of Mature mRNA derived from an Intron-Containing Transcript; mRNA 3'-end processing; RNA Polymerase II Transcription Termination	3	0	0.767	0.645	0.841	-0.38	-0.63	-0.25	309.7	403.9	480.1				309.7	403.9	480.1	High	High	High	1
FALSE	High	Master Protein	A8K964	Pinin OS=Homo sapiens OX=9606 PE=2 SV=1	0	28.943	13	7	7	7	717	81.5	7.37	24.21	7				Pf04696, Pf04697							0	0	0.766	0.645	0.842	-0.38	-0.63	-0.25	536.2	699.9	831				536.2	699.9	831	High	High	High	1
FALSE	High	Master Protein	P25788	Proteasome subunit alpha type-3 OS=Homo sapiens OX=9606 GN=PSMA3 PE=1 SV=2	0	9.14	11	3	3	3	255	28.4	5.33	8.37	3				Pf00227, Pf10584	5684	PSMA3	B2RCK6; hsa:5684; P25788; Q86U83; Q8N1D8; Q9BS70	ENSG00000100567	Proteasome degradation; Alzheimer's disease and miRNA effects; Alzheimer's disease	FCERI mediated NF-kB activation; Downstream TCR signaling; Antigen processing: Ubiquitination & Proteasome degradation; Activation of NF-kappaB in B cells; Oxygen-dependent proline hydroxylation of Hypoxia-inducible Factor Alpha; ER-Phagosome pathway; Cross-presentation of soluble exogenous antigens (endosomes); SCF-beta-TrCP mediated degradation of Emi1; APC/C:Cdc20 mediated degradation of Secur…	62	0	0.766	0.546	0.713	-0.38	-0.87	-0.49	671.9	877	1230				671.9	877	1230	High	High	High	1
FALSE	High	Master Protein	P51970	NADH dehydrogenase [ubiquinone] 1 alpha subcomplex subunit 8 OS=Homo sapiens OX=9606 GN=NDUFA8 PE=1 SV=3	0.001	2.262	5	1	1	1	172	20.1	7.65	2.17	1				Pf06747	4702	NDUFA8	B1AM93; hsa:4702; P51970; Q9Y6N0	ENSG00000119421	Electron transport chain: OXPHOS system in mitochondria; Nonalcoholic fatty liver disease; Oxidative phosphorylation	Complex I biogenesis	5	0	0.766	0.704	0.918	-0.38	-0.51	-0.12	455.7	594.6	647.5				455.7	594.6	647.5	High	High	High	1
FALSE	High	Master Protein	P52597	Heterogeneous nuclear ribonucleoprotein F OS=Homo sapiens OX=9606 GN=HNRNPF PE=1 SV=3	0	44.574	34	10	13	8	415	45.6	5.58	50.4	10				Pf00076, Pf08080	3185	HNRNPF	B3KM84; hsa:3185; P52597; Q5T0N2; Q96AU2	ENSG00000169813	MECP2 and associated Rett syndrome	Gene and protein expression by JAK-STAT signaling after Interleukin-12 stimulation; mRNA Splicing - Major Pathway; FGFR2 alternative splicing; Processing of Capped Intron-Containing Pre-mRNA	5	0	0.776	0.761	0.981	-0.37	-0.39	-0.03	3743.2	4821.6	4917.3				3743.2	4821.6	4917.3	High	High	High	1
FALSE	High	Master Protein	O14545	TRAF-type zinc finger domain-containing protein 1 OS=Homo sapiens OX=9606 GN=TRAFD1 PE=1 SV=1	0	6.741	2	1	1	1	582	64.8	5.29	3.85	1				Pf21366	10906	TRAFD1	A8K5L6; B4DI89; hsa:10906; O14545	ENSG00000135148			0	0	0.776	0.405	0.522	-0.37	-1.3	-0.94	62.4	80.4	154				62.4	80.4	154	High	High	High	1
FALSE	High	Master Protein	A0A8V8TRF6	Cytoplasmic linker associated protein 1 OS=Homo sapiens OX=9606 GN=CLASP1 PE=1 SV=1	0	5.174	3	2	2	1	1454	160.3	8.68	7.7	2				Pf12348, Pf21040, Pf21041		CLASP1	A0A8V8TRF6		Microtubule cytoskeleton regulation; Splicing factor NOVA regulated synaptic proteins; 7q11.23 copy number variation syndrome		3	0	0.776	0.472	0.608	-0.37	-1.08	-0.72	26	33.5	55.1				26	33.5	55.1	High	High	High	1
FALSE	High	Master Protein	F8VQZ7	Methionine aminopeptidase 2 OS=Homo sapiens OX=9606 GN=METAP2 PE=1 SV=1	0	22.953	21	7	7	7	477	52.8	5.82	23.88	7				Pf00557		METAP2	F8VQZ7				0	0	0.774	0.955	1.233	-0.37	-0.07	0.3	1152.3	1488.3	1206.6				1152.3	1488.3	1206.6	High	High	High	1
FALSE	High	Master Protein	C9JIZ0	U6 snRNA-associated Sm-like protein LSm8 OS=Homo sapiens OX=9606 GN=LSM8 PE=1 SV=1	0	19.314	53	2	3	2	75	8.1	4.35	15.83	2				Pf01423		LSM8	A0A024R733; C9JIZ0				0	0	0.773	0.7	0.905	-0.37	-0.52	-0.14	58.2	75.3	83.2				58.2	75.3	83.2	High	High	High	1
FALSE	High	Master Protein	A0A024R9D3	60S ribosomal protein L30 OS=Homo sapiens OX=9606 GN=RPL30 PE=3 SV=1	0	17.529	39	4	6	4	115	12.8	9.63	17.32	4				Pf01248		RPL30	A0A024R9D3; hsa:6156		Cytoplasmic ribosomal proteins		1	0	0.773	0.662	0.856	-0.37	-0.6	-0.22	1371.4	1774.5	2072.4				1371.4	1774.5	2072.4	High	High	High	1
FALSE	High	Master Protein	P31943	Heterogeneous nuclear ribonucleoprotein H OS=Homo sapiens OX=9606 GN=HNRNPH1 PE=1 SV=4	0	98.11	49	14	30	8	449	49.2	6.3	123.7	14				Pf00076, Pf08080		HNRNPH1	B3KW86; D3DWQ2; hsa:3187; P31943; Q6IBM4	ENSG00000169045; ENSG00000284254	MECP2 and associated Rett syndrome; Inhibition of exosome biogenesis and secretion by Manumycin A in CRPC cells	mRNA Splicing - Major Pathway; FGFR2 alternative splicing; Processing of Capped Intron-Containing Pre-mRNA	5	4	0.772	0.847	1.097	-0.37	-0.24	0.13	5433.6	7036.4	6415.1				5433.6	7036.4	6415.1	High	High	High	1
FALSE	High	Master Protein	O43143	ATP-dependent RNA helicase DHX15 OS=Homo sapiens OX=9606 GN=DHX15 PE=1 SV=2	0	29.462	18	10	10	10	795	90.9	7.46	30.29	10				Pf00270, Pf00271, Pf04408, Pf07717, Pf21010	1665	DHX15	hsa:1665; O43143; Q9NQT7	ENSG00000109606	mRNA processing	mRNA Splicing - Major Pathway	2	0	0.772	0.757	0.981	-0.37	-0.4	-0.03	1477.4	1913.9	1951				1477.4	1913.9	1951	High	High	High	1
FALSE	High	Master Protein	A0A024R4M0	40S ribosomal protein S9 OS=Homo sapiens OX=9606 GN=RPS9 PE=1 SV=1	0	22.184	34	8	8	8	194	22.6	10.65	22.5	8				Pf00163, Pf01479		RPS9	A0A024R4M0; hsa:6203		Cytoplasmic ribosomal proteins		1	0	0.772	0.688	0.891	-0.37	-0.54	-0.17	2578.9	3338.7	3747				2578.9	3338.7	3747	High	High	High	1
FALSE	High	Master Protein	A8K489	Pre-mRNA-splicing regulator WTAP OS=Homo sapiens OX=9606 PE=2 SV=1	0	5.797	5	2	2	2	396	44.2	5.25	5.06	2				Pf17098							0	0	0.771	0.57	0.739	-0.37	-0.81	-0.44	120.8	156.6	211.8				120.8	156.6	211.8	High	High	High	1
FALSE	High	Master Protein	Q9NVP1	ATP-dependent RNA helicase DDX18 OS=Homo sapiens OX=9606 GN=DDX18 PE=1 SV=2	0	15.468	13	6	6	6	670	75.4	9.5	16.16	6				Pf00270, Pf00271, Pf13959	8886	DDX18	hsa:8886; Q6GTZ9; Q6IAU4; Q92732; Q9BQB7; Q9NVP1	ENSG00000088205			0	0	0.782	0.584	0.746	-0.36	-0.78	-0.42	123.6	158.1	211.8				123.6	158.1	211.8	High	High	High	1
FALSE	High	Master Protein	O60832	H/ACA ribonucleoprotein complex subunit DKC1 OS=Homo sapiens OX=9606 GN=DKC1 PE=1 SV=3	0	11.199	7	3	3	3	514	57.6	9.42	9.81	3				Pf01472, Pf01509, Pf08068, Pf16198	1736	DKC1	F5BSB3; hsa:1736; O43845; O60832; Q96G67; Q9Y505	ENSG00000130826		rRNA modification in the nucleus and cytosol; Telomere Extension By Telomerase	2	0	0.782	0.753	0.964	-0.36	-0.41	-0.05	559.2	715.4	742.2				559.2	715.4	742.2	High	High	High	1
FALSE	High	Master Protein	O96008	Mitochondrial import receptor subunit TOM40 homolog OS=Homo sapiens OX=9606 GN=TOMM40 PE=1 SV=1	0	3.117	5	1	1	1	361	37.9	7.25	3.82	1				Pf01459	10452	TOMM40	A0A024R0P9; hsa:10452; O96008; Q86VW4; Q8WY09; Q8WY10; Q8WY11; Q9BR95	ENSG00000130204	IL-18 signaling pathway	Mitochondrial protein import; PINK1-PRKN Mediated Mitophagy	3	0	0.782	0.52	0.666	-0.36	-0.94	-0.59	63.8	81.6	122.6				63.8	81.6	122.6	High	High	High	1
FALSE	High	Master Protein	A0A024R9D7	2,4-dienoyl CoA reductase 1, mitochondrial, isoform CRA_b OS=Homo sapiens OX=9606 GN=DECR1 PE=4 SV=1	0	15.224	18	5	5	5	335	36	9.28	15.83	5				Pf13561		DECR1	A0A024R9D7; hsa:1666		Fatty acid beta-oxidation; Fatty acid biosynthesis; VEGFA-VEGFR2 signaling		3	0	0.781	1.031	1.32	-0.36	0.04	0.4	715.3	916.3	694.1				715.3	916.3	694.1	High	High	High	1
FALSE	Medium	Master Protein	A0A1B0GVR8	CLN6 transmembrane ER protein OS=Homo sapiens OX=9606 GN=CLN6 PE=4 SV=1	0.011	1.404	11	1	1	1	61	6.6	11.5	2.45	1						CLN6	A0A1B0GVR8				0	0	0.781	0.587	0.752	-0.36	-0.77	-0.41	1248.2	1598.2	2125.7				1248.2	1598.2	2125.7	High	High	High	1	Met-loss [N-Term]
FALSE	High	Master Protein	A0A0A0MQW0	Myelin expression factor 2 OS=Homo sapiens OX=9606 GN=MYEF2 PE=1 SV=1	0	27.345	19	9	10	9	576	61.9	8.75	33.81	9				Pf00076		MYEF2	A0A0A0MQW0				0	0	0.78	1.089	1.396	-0.36	0.12	0.48	983.4	1260.5	903.2				983.4	1260.5	903.2	High	High	High	1
FALSE	High	Master Protein	A0A024R3Q0	ADP-ribosylation factor OS=Homo sapiens OX=9606 GN=ARF1 PE=3 SV=1	0	21.911	58	6	6	4	181	20.7	6.8	22.37	6				Pf00025		ARF1	A0A024R3Q0; hsa:375		Neural crest cell migration during development; Neural crest cell migration in cancer; Insulin signaling		3	2	0.78	0.648	0.831	-0.36	-0.63	-0.27	1207.6	1548.3	1862.8				1207.6	1548.3	1862.8	High	High	High	1
FALSE	High	Master Protein	Q6P2Q9	Pre-mRNA-processing-splicing factor 8 OS=Homo sapiens OX=9606 GN=PRPF8 PE=1 SV=2	0	235.775	34	62	65	62	2335	273.4	8.84	220.41	62				Pf01398, Pf08082, Pf08083, Pf08084, Pf10596, Pf10597, Pf10598, Pf12134	10594	PRPF8	hsa:10594; O14547; O75965; Q6P2Q9	ENSG00000174231; ENSG00000274442	mRNA processing	mRNA Splicing - Major Pathway; mRNA Splicing - Minor Pathway	3	0	0.779	0.66	0.848	-0.36	-0.6	-0.24	12713	16325	19251.1				12713	16325	19251.1	High	High	High	1
FALSE	High	Master Protein	Q53FC3	Programmed cell death 6 variant (Fragment) OS=Homo sapiens OX=9606 PE=2 SV=1	0	14.671	25	3	5	3	191	21.9	5.4	15.72	3				Pf13499							0	0	0.779	0.75	0.962	-0.36	-0.42	-0.06	182.9	234.7	244				182.9	234.7	244	High	High	High	1
FALSE	High	Master Protein	A0A7I2V4E4	Eukaryotic translation initiation factor 4H OS=Homo sapiens OX=9606 GN=EIF4H PE=1 SV=1	0	13.636	20	3	5	3	245	27	8.85	19.4	3				Pf00076		EIF4H	A0A7I2V4E4		7q11.23 copy number variation syndrome		1	0	0.779	0.76	0.976	-0.36	-0.4	-0.04	55.9	71.8	73.6				55.9	71.8	73.6	High	High	High	1
FALSE	High	Master Protein	A6MUU8	Macrophage migration inhibitory factor OS=Homo sapiens OX=9606 GN=MIF PE=2 SV=1	0.009	1.527	6	1	1	1	113	12.4	8.16	2.21	1				Pf01187		MIF	A6MUU8				0	0	0.779	0.823	1.056	-0.36	-0.28	0.08	525.8	675.1	639.2				525.8	675.1	639.2	High	High	High	1
FALSE	High	Master Protein	A0A384NL22	Proteasome subunit beta OS=Homo sapiens OX=9606 GN=PSMB3 PE=2 SV=1	0	9.035	15	2	2	2	205	22.9	6.55	7.24	2				Pf00227		PSMB3	A0A384NL22; hsa:5691		Proteasome degradation; Alzheimer's disease and miRNA effects; Alzheimer's disease		3	0	0.778	0.503	0.646	-0.36	-0.99	-0.63	763.2	980.6	1517.1				763.2	980.6	1517.1	High	High	High	1
FALSE	High	Master Protein	P62851	40S ribosomal protein S25 OS=Homo sapiens OX=9606 GN=RPS25 PE=1 SV=1	0	5.683	19	3	3	3	125	13.7	10.11	4.92	3				Pf03297	6230	RPS25	B2R4M7; hsa:6230; P25111; P62851	ENSG00000118181; ENSG00000280831	Cytoplasmic ribosomal proteins	Regulation of expression of SLITs and ROBOs; L13a-mediated translational silencing of Ceruloplasmin expression; Translation initiation complex formation; Formation of a pool of free 40S subunits; Formation of the ternary complex, and subsequently, the 43S complex; Ribosomal scanning and start codon recognition; GTP hydrolysis and joining of the 60S ribosomal subunit; Major pathway of rRNA process…	19	0	0.778	0.782	1.005	-0.36	-0.36	0.01	1106.9	1422.9	1416.2				1106.9	1422.9	1416.2	High	High	High	1
FALSE	High	Master Protein	E9PHY5	Erythrocyte membrane protein band 4.1 like 2 OS=Homo sapiens OX=9606 GN=EPB41L2 PE=1 SV=1	0	59.211	19	14	14	14	935	104.3	5.39	47.93	14				Pf00373, Pf05902, Pf08736, Pf09379, Pf09380		EPB41L2	E9PHY5		Splicing factor NOVA regulated synaptic proteins		1	0	0.777	0.693	0.892	-0.36	-0.53	-0.17	3387.9	4358.4	4888.8				3387.9	4358.4	4888.8	High	High	High	1
FALSE	High	Master Protein	A0A024R7K7	GATA zinc finger domain containing 2A, isoform CRA_b OS=Homo sapiens OX=9606 GN=GATAD2A PE=4 SV=1	0.001	2.369	1	1	1	1	633	68	9.94	2.51	1				Pf00320, Pf16563		GATAD2A	A0A024R7K7; hsa:54815				0	0	0.777	0.74	0.953	-0.36	-0.43	-0.07	127.5	164.1	172.2				127.5	164.1	172.2	High	High	High	1
FALSE	High	Master Protein	E9PC52	RB binding protein 7, chromatin remodeling factor OS=Homo sapiens OX=9606 GN=RBBP7 PE=1 SV=1	0	36.938	49	10	10	6	416	46.9	5.07	35.6	10				Pf00400, Pf12265		RBBP7	E9PC52		Interactome of polycomb repressive complex 2 (PRC2) ; Effect of progerin on genes involved in Hutchinson-Gilford progeria syndrome		2	0	0.787	0.65	0.827	-0.35	-0.62	-0.27	1698.3	2158.9	2611.5				1698.3	2158.9	2611.5	High	High	High	1
FALSE	High	Master Protein	A0A024QZW7	Nucleoporin 153kDa, isoform CRA_a OS=Homo sapiens OX=9606 GN=NUP153 PE=4 SV=1	0	17.889	4	3	4	3	1475	153.9	8.73	18.37	3				Pf00641, Pf08604, Pf10599		NUP153	A0A024QZW7				0	0	0.787	0.647	0.823	-0.35	-0.63	-0.28	206.1	261.9	318.4				206.1	261.9	318.4	High	High	High	1
FALSE	High	Master Protein	P25787	Proteasome subunit alpha type-2 OS=Homo sapiens OX=9606 GN=PSMA2 PE=1 SV=2	0	12.726	24	4	4	4	234	25.9	7.43	14.62	4				Pf00227, Pf10584	5683	PSMA2	hsa:5683; P25787; Q6ICS6; Q9BU45	ENSG00000106588	Proteasome degradation; Alzheimer's disease and miRNA effects; Alzheimer's disease	FCERI mediated NF-kB activation; Downstream TCR signaling; Antigen processing: Ubiquitination & Proteasome degradation; Activation of NF-kappaB in B cells; Oxygen-dependent proline hydroxylation of Hypoxia-inducible Factor Alpha; ER-Phagosome pathway; Cross-presentation of soluble exogenous antigens (endosomes); SCF-beta-TrCP mediated degradation of Emi1; APC/C:Cdc20 mediated degradation of Secur…	63	0	0.787	0.56	0.712	-0.35	-0.84	-0.49	305.5	388.4	545.4				305.5	388.4	545.4	High	High	High	1
FALSE	High	Master Protein	B3KNB9	HBS1-like protein OS=Homo sapiens OX=9606 PE=2 SV=1	0	3.556	4	2	2	2	684	75.4	6.61	4.76	2				Pf00009, Pf03143, Pf03144, Pf08938							0	0	0.787	0.848	1.078	-0.35	-0.24	0.11	50.9	64.7	60				50.9	64.7	60	High	High	High	1
FALSE	High	Master Protein	Q6IAW5	CALU protein OS=Homo sapiens OX=9606 GN=CALU PE=2 SV=1	0	24.397	28	6	6	6	315	37.1	4.64	18.74	6				Pf13202		CALU	Q6IAW5		VEGFA-VEGFR2 signaling		1	0	0.786	0.866	1.101	-0.35	-0.21	0.14	815.7	1037.9	942.3				815.7	1037.9	942.3	High	High	High	1
FALSE	High	Master Protein	Q8TC62	Septin OS=Homo sapiens OX=9606 GN=SEPT7 PE=2 SV=3	0	8.287	8	3	3	3	417	48.6	8.63	8.9	3				Pf00735		SEPT7	Q309B3; Q8TC62				0	0	0.786	0.745	0.947	-0.35	-0.42	-0.08	439.4	558.9	589.9				439.4	558.9	589.9	High	High	High	1
FALSE	High	Master Protein	O95817	BAG family molecular chaperone regulator 3 OS=Homo sapiens OX=9606 GN=BAG3 PE=1 SV=3	0	59.717	33	14	15	14	575	61.6	6.95	49.39	14				Pf00397, Pf02179	9531	BAG3	A8K5L8; hsa:9531; O95817; Q3B763; Q9NT20; Q9P120	ENSG00000151929	Cell interactions of the pancreatic cancer microenvironment	Regulation of HSF1-mediated heat shock response	2	0	0.785	0.151	0.193	-0.35	-2.72	-2.38	1099.7	1400.2	7270				1099.7	1400.2	7270	High	High	High	1
FALSE	High	Master Protein	A0A140VKE7	Testis tissue sperm-binding protein Li 64n OS=Homo sapiens OX=9606 PE=2 SV=1	0	39.13	15	10	10	6	839	94.5	5.88	31.86	10				Pf00012							0	0	0.785	0.489	0.624	-0.35	-1.03	-0.68	679.4	866	1388.3				679.4	866	1388.3	High	High	High	1
FALSE	High	Master Protein	P39019	40S ribosomal protein S19 OS=Homo sapiens OX=9606 GN=RPS19 PE=1 SV=2	0	19.32	41	6	6	6	145	16.1	10.32	19.99	6				Pf01090	6223	RPS19	hsa:6223; P39019	ENSG00000105372	Complement system; Cytoplasmic ribosomal proteins	Regulation of expression of SLITs and ROBOs; L13a-mediated translational silencing of Ceruloplasmin expression; Translation initiation complex formation; Formation of a pool of free 40S subunits; Formation of the ternary complex, and subsequently, the 43S complex; Ribosomal scanning and start codon recognition; GTP hydrolysis and joining of the 60S ribosomal subunit; Major pathway of rRNA process…	20	0	0.785	1.025	1.307	-0.35	0.04	0.39	2048.6	2611.1	1998.2				2048.6	2611.1	1998.2	High	High	High	1
FALSE	High	Master Protein	P09012	U1 small nuclear ribonucleoprotein A OS=Homo sapiens OX=9606 GN=SNRPA PE=1 SV=3	0	16.271	18	5	5	3	282	31.3	9.83	13.91	5				Pf00076	6626	SNRPA	hsa:6626; P09012	ENSG00000077312	mRNA processing	mRNA Splicing - Major Pathway	2	2	0.785	0.692	0.881	-0.35	-0.53	-0.18	2433.6	3098.7	3516.7				2433.6	3098.7	3516.7	High	High	High	1
FALSE	High	Master Protein	K7EIE8	Methyl-CpG binding domain protein 3 OS=Homo sapiens OX=9606 GN=MBD3 PE=1 SV=1	0	5.556	15	3	3	3	235	26.3	4.84	4.14	3				Pf14048, Pf16564		MBD3	K7EIE8		Effect of progerin on genes involved in Hutchinson-Gilford progeria syndrome		1	0	0.785	0.719	0.916	-0.35	-0.48	-0.13	330.2	420.7	459.5				330.2	420.7	459.5	High	High	High	1
FALSE	High	Master Protein	P34932	Heat shock 70 kDa protein 4 OS=Homo sapiens OX=9606 GN=HSPA4 PE=1 SV=4	0	105.184	40	24	26	21	840	94.3	5.19	88.83	24				Pf00012	3308	HSPA4	hsa:3308; O95756; P34932; Q2TAL4; Q9BUK9	ENSG00000170606	Parkin-ubiquitin proteasomal system pathway; IL-24 Signaling pathway	Regulation of HSF1-mediated heat shock response	3	2	0.784	0.612	0.78	-0.35	-0.71	-0.36	4886.6	6230.5	7987.5				4886.6	6230.5	7987.5	High	High	High	1
FALSE	High	Master Protein	A3KFL5	Ribosomal RNA-processing protein 4 OS=Homo sapiens OX=9606 GN=EXOSC2 PE=1 SV=3	0	12.626	14	2	3	2	303	33.5	7.97	13.03	2				Pf14382, Pf15985, Pf21266		EXOSC2	A3KFL5		Ciliary landscape		1	0	0.784	0.576	0.734	-0.35	-0.8	-0.45	158.9	202.6	276.1				158.9	202.6	276.1	High	High	High	1
FALSE	High	Master Protein	B7Z4M5	cDNA FLJ56114, highly similar to Rap1 GTPase-GDP dissociation stimulator 1 OS=Homo sapiens OX=9606 PE=2 SV=1	0	4.419	4	1	1	1	478	52.4	5.62	4.2	1				Pf00514							0	0	0.784	0.49	0.624	-0.35	-1.03	-0.68	28	35.7	57.2				28	35.7	57.2	High	High	High	1
FALSE	High	Master Protein	A0A0A0MRM9	Nucleolar and coiled-body phosphoprotein 1 (Fragment) OS=Homo sapiens OX=9606 GN=NOLC1 PE=1 SV=1	0	118.76	50	25	27	1	708	74.6	9.47	106.04	25				Pf05022		NOLC1	A0A0A0MRM9				0	15	0.783	0.754	0.962	-0.35	-0.41	-0.06	7221.6	9221.4	9583.7				7221.6	9221.4	9583.7	High	High	High	1
FALSE	High	Master Protein	Q52LJ0-1	Isoform 1 of Protein FAM98B OS=Homo sapiens OX=9606 GN=FAM98B	0	24.379	25	5	6	5	330	37.2	6.29	20.01	5						FAM98B	Q52LJ0-1				0	0	0.783	0.773	0.987	-0.35	-0.37	-0.02	719.6	919.1	930.8				719.6	919.1	930.8	High	High	High	1
FALSE	High	Master Protein	P62306	Small nuclear ribonucleoprotein F OS=Homo sapiens OX=9606 GN=SNRPF PE=1 SV=1	0	10.901	15	2	2	2	86	9.7	4.67	5.89	2				Pf01423	6636	SNRPF	A2VCR2; B2R498; hsa:6636; P62306; Q15356; Q6IBQ1; Q6P4I0	ENSG00000139343	mRNA processing	snRNP Assembly; mRNA Splicing - Major Pathway; RNA Polymerase II Transcription Termination; SARS-CoV-2 modulates host translation machinery; mRNA Splicing - Minor Pathway; SLBP independent Processing of Histone Pre-mRNAs; SLBP Dependent Processing of Replication-Dependent Histone Pre-mRNAs	8	0	0.783	0.772	0.985	-0.35	-0.37	-0.02	195.5	249.6	253.3				195.5	249.6	253.3	High	High	High	1
FALSE	High	Master Protein	P60866	40S ribosomal protein S20 OS=Homo sapiens OX=9606 GN=RPS20 PE=1 SV=1	0	4.04	9	1	1	1	119	13.4	9.94	4.15	1				Pf00338	6224	RPS20	B2R4F4; B4DW28; hsa:6224; P17075; P60866; Q5M8S9	ENSG00000008988	Cytoplasmic ribosomal proteins	Regulation of expression of SLITs and ROBOs; L13a-mediated translational silencing of Ceruloplasmin expression; Formation of a pool of free 40S subunits; GTP hydrolysis and joining of the 60S ribosomal subunit; Major pathway of rRNA processing in the nucleolus and cytosol; Nonsense Mediated Decay (NMD) enhanced by the Exon Junction Complex (EJC); SRP-dependent cotranslational protein targeting to…	19	0	0.783	0.979	1.251	-0.35	-0.03	0.32	253	323.2	258.4				253	323.2	258.4	High	High	High	1
FALSE	High	Master Protein	P62917	60S ribosomal protein L8 OS=Homo sapiens OX=9606 GN=RPL8 PE=1 SV=2	0	30.652	44	9	10	9	257	28	11.03	26.23	9				Pf00181, Pf03947	6132	RPL8	A8K094; D3DWN2; hsa:6132; P25120; P62917; Q567Q7; Q969V7; Q9BWQ9	ENSG00000161016	Cytoplasmic ribosomal proteins	Regulation of expression of SLITs and ROBOs; Protein hydroxylation; L13a-mediated translational silencing of Ceruloplasmin expression; Formation of a pool of free 40S subunits; GTP hydrolysis and joining of the 60S ribosomal subunit; Major pathway of rRNA processing in the nucleolus and cytosol; Nonsense Mediated Decay (NMD) enhanced by the Exon Junction Complex (EJC); SRP-dependent cotranslation…	15	0	0.782	0.605	0.773	-0.35	-0.73	-0.37	3660.3	4679	6053.6				3660.3	4679	6053.6	High	High	High	1
FALSE	High	Master Protein	O75947	ATP synthase subunit d, mitochondrial OS=Homo sapiens OX=9606 GN=ATP5PD PE=1 SV=3	0	27.729	54	6	6	6	161	18.5	5.3	22.32	6				Pf05873	10476	ATP5PD	B2R5L6; hsa:10476; O75947; Q9H3J4	ENSG00000167863	Electron transport chain: OXPHOS system in mitochondria; Oxidative phosphorylation	Cristae formation; Formation of ATP by chemiosmotic coupling	4	0	0.782	0.741	0.947	-0.35	-0.43	-0.08	1733.2	2215.8	2340.2				1733.2	2215.8	2340.2	High	High	High	1
FALSE	High	Master Protein	O60784	Target of Myb1 membrane trafficking protein OS=Homo sapiens OX=9606 GN=TOM1 PE=1 SV=2	0	15.447	13	4	4	4	492	53.8	4.7	13.14	4				Pf00790, Pf03127	10043	TOM1	B4DEL9; B4DNA1; hsa:10043; O60784; Q5TIJ6; Q86X74	ENSG00000100284		Neutrophil degranulation	1	0	0.782	0.67	0.856	-0.35	-0.58	-0.22	71.8	91.8	107.2				71.8	91.8	107.2	High	High	High	1
FALSE	High	Master Protein	Q15293	Reticulocalbin-1 OS=Homo sapiens OX=9606 GN=RCN1 PE=1 SV=1	0	6.652	8	3	3	3	331	38.9	5	7.51	3				Pf13202	5954	RCN1	B7Z1M1; D3DR00; hsa:5954; Q15293	ENSG00000049449	VEGFA-VEGFR2 signaling	Regulation of Insulin-like Growth Factor (IGF) transport and uptake by Insulin-like Growth Factor Binding Proteins (IGFBPs); Post-translational protein phosphorylation	3	0	0.782	0.806	1.031	-0.35	-0.31	0.04	402	514	498.5				402	514	498.5	High	High	High	1
FALSE	High	Master Protein	A0A8V8TM61	HCG1811743, isoform CRA_d OS=Homo sapiens OX=9606 GN=PRPF40A PE=1 SV=1	0	26.206	10	9	9	9	934	106.3	7.99	23.08	9				Pf00397, Pf01846		PRPF40A	A0A8V8TM61				0	0	0.792	0.711	0.897	-0.34	-0.49	-0.16	1367.8	1726.8	1924.1				1367.8	1726.8	1924.1	High	High	High	1
FALSE	High	Master Protein	Q9NWY4	Histone PARylation factor 1 OS=Homo sapiens OX=9606 GN=HPF1 PE=1 SV=2	0	25.766	34	7	7	7	346	39.4	6.8	23.44	7				Pf10228	54969	HPF1	hsa:54969; Q9NWY4	ENSG00000056050			0	0	0.792	0.833	1.051	-0.34	-0.26	0.07	1158.6	1462.1	1390.6				1158.6	1462.1	1390.6	High	High	High	1
FALSE	High	Master Protein	A0A024R6K8	Tryptophan--tRNA ligase, cytoplasmic OS=Homo sapiens OX=9606 GN=WARS PE=2 SV=1	0	25.536	20	6	6	6	471	53.1	6.23	23.37	6				Pf00458, Pf00579		WARS	A0A024R6K8; hsa:7453		Photodynamic therapy-induced unfolded protein response		1	0	0.792	0.67	0.846	-0.34	-0.58	-0.24	828.6	1045.9	1236.8				828.6	1045.9	1236.8	High	High	High	1	Met-loss [N-Term]
FALSE	High	Master Protein	Q6NVI1	MARCKS protein (Fragment) OS=Homo sapiens OX=9606 GN=MARCKS PE=2 SV=1	0	13.052	24	2	2	2	157	14.9	4.79	10.47	2				Pf02063		MARCKS	hsa:4082; Q6NVI1		Brain-derived neurotrophic factor (BDNF) signaling pathway		1	0	0.792	0.881	1.112	-0.34	-0.18	0.15	895	1129.7	1016.2				895	1129.7	1016.2	High	High	High	1
FALSE	High	Master Protein	Q9NR30	Nucleolar RNA helicase 2 OS=Homo sapiens OX=9606 GN=DDX21 PE=1 SV=5	0	119.421	44	28	29	27	783	87.3	9.28	100.07	28				Pf00270, Pf00271, Pf08152	9188	DDX21	B2RDL0; hsa:9188; Q13436; Q5VX41; Q68D35; Q9NR30	ENSG00000165732	10q11.21q11.23 copy number variation syndrome	B-WICH complex positively regulates rRNA expression; Major pathway of rRNA processing in the nucleolus and cytosol	3	1	0.791	0.516	0.652	-0.34	-0.95	-0.62	9005.9	11387.6	17455.1				9005.9	11387.6	17455.1	High	High	High	1
FALSE	High	Master Protein	Q14978-3	Isoform 3 of Nucleolar and coiled-body phosphoprotein 1 OS=Homo sapiens OX=9606 GN=NOLC1	0	116.216	51	25	26	1	700	73.7	9.47	102.68	25						NOLC1	Q14978-3				0	0	0.791	0.716	0.905	-0.34	-0.48	-0.14	61.8	78.1	86.3				61.8	78.1	86.3	High	High	High	1
FALSE	High	Master Protein	A0A0S2Z4Z6	Serine/arginine repetitive matrix 1 isoform 2 (Fragment) OS=Homo sapiens OX=9606 GN=SRRM1 PE=1 SV=1	0	52.033	20	13	13	13	918	103.9	11.84	46.75	13				Pf01480		SRRM1	A0A0S2Z4Z6				0	0	0.791	0.664	0.839	-0.34	-0.59	-0.25	3026.9	3825.2	4561.3				3026.9	3825.2	4561.3	High	High	High	1
FALSE	High	Master Protein	P49792	E3 SUMO-protein ligase RanBP2 OS=Homo sapiens OX=9606 GN=RANBP2 PE=1 SV=2	0	39.756	7	12	12	11	3224	358	6.2	38.36	12				Pf00160, Pf00638, Pf00641, Pf12185	5903	RANBP2	hsa:5903; P49792; Q13074; Q15280; Q53TE2; Q59FH7	ENSG00000153201		HCMV Late Events; Separation of Sister Chromatids; Resolution of Sister Chromatid Cohesion; RHO GTPases Activate Formins; HCMV Early Events; EML4 and NUDC in mitotic spindle formation; ISG15 antiviral mechanism; Transport of the SLBP independent Mature mRNA; Transport of the SLBP Dependant Mature mRNA; Transport of Mature mRNA Derived from an Intronless Transcript; Transport of Mature mRNA derive…	35	1	0.791	0.648	0.819	-0.34	-0.63	-0.29	1148.2	1451.8	1773.1				1148.2	1451.8	1773.1	High	High	High	1
FALSE	High	Master Protein	A0A087X2D0	Serine and arginine rich splicing factor 3 OS=Homo sapiens OX=9606 GN=SRSF3 PE=1 SV=1	0	19.27	51	5	7	4	95	10.3	5.14	23.29	5				Pf00076		SRSF3	A0A087X2D0				0	0	0.791	0.775	0.981	-0.34	-0.37	-0.03	2003	2532.9	2583.2				2003	2532.9	2583.2	High	High	High	1
FALSE	High	Master Protein	A0A024R663	Kinectin 1 (Kinesin receptor), isoform CRA_a OS=Homo sapiens OX=9606 GN=KTN1 PE=4 SV=1	0	15.976	4	5	5	5	1357	156.2	5.64	12.04	5				Pf05104		KTN1	A0A024R663; hsa:3895		Glucocorticoid receptor pathway		1	0	0.791	0.706	0.893	-0.34	-0.5	-0.16	136.5	172.6	193.3				136.5	172.6	193.3	High	High	High	1
FALSE	High	Master Protein	B2R8F3	cDNA, FLJ93871, highly similar to Homo sapiens melanoma antigen, family B, 2 (MAGEB2), mRNA OS=Homo sapiens OX=9606 PE=2 SV=1	0	10.843	12	3	3	3	319	35.2	9.11	9.47	3				Pf01454, Pf12440							0	0	0.791	0.428	0.541	-0.34	-1.22	-0.89	143.4	181.3	335				143.4	181.3	335	High	High	High	1
FALSE	High	Master Protein	P49756	RNA-binding protein 25 OS=Homo sapiens OX=9606 GN=RBM25 PE=1 SV=3	0	28.415	14	9	9	9	843	100.1	6.32	21.07	9				Pf00076, Pf01480	58517	RBM25	A0PJL9; B2RNA8; B3KT03; hsa:58517; P49756; Q2TA72; Q5XJ17; Q6P665; Q9H6A1; Q9UEQ5; Q9UIE9	ENSG00000119707		mRNA Splicing - Major Pathway	1	0	0.79	0.72	0.912	-0.34	-0.47	-0.13	1726.8	2186.4	2397.6				1726.8	2186.4	2397.6	High	High	High	1
FALSE	High	Master Protein	F8WF02	Pyruvate dehydrogenase E1 component subunit beta OS=Homo sapiens OX=9606 GN=PDHB PE=1 SV=1	0	13.67	25	4	4	4	251	27.6	7.9	13.72	4				Pf02779		PDHB	F8WF02		Hereditary leiomyomatosis and renal cell carcinoma pathway; Metabolic reprogramming in colon cancer		2	0	0.79	0.651	0.825	-0.34	-0.62	-0.28	1052.9	1333.4	1617.1				1052.9	1333.4	1617.1	High	High	High	1
FALSE	High	Master Protein	Q9GZT3	SRA stem-loop-interacting RNA-binding protein, mitochondrial OS=Homo sapiens OX=9606 GN=SLIRP PE=1 SV=1	0	5.277	28	3	3	3	109	12.3	10.24	7.09	3				Pf00076	81892	SLIRP	hsa:81892; J3KMY7; Q9GZT3	ENSG00000119705		Mitochondrial RNA degradation	1	0	0.79	0.742	0.94	-0.34	-0.43	-0.09	555.8	703.9	748.9				555.8	703.9	748.9	High	High	High	1	Met-loss [N-Term]
FALSE	High	Master Protein	Q59G24	Activated RNA polymerase II transcriptional coactivator p15 (Fragment) OS=Homo sapiens OX=9606 PE=2 SV=1	0	25.339	40	5	5	5	134	15.1	9.38	16.93	5				Pf02229							0	0	0.789	0.654	0.829	-0.34	-0.61	-0.27	2727.3	3457.4	4171				2727.3	3457.4	4171	High	High	High	1
FALSE	High	Master Protein	Q9Y5B9	FACT complex subunit SPT16 OS=Homo sapiens OX=9606 GN=SUPT16H PE=1 SV=1	0	82.673	34	25	28	25	1047	119.8	5.66	90.93	25				Pf00557, Pf08512, Pf08644, Pf14826, Pf21091	11198	SUPT16H	hsa:11198; Q6GMT8; Q6P2F1; Q6PJM1; Q9NRX0; Q9Y5B9	ENSG00000092201		Formation of RNA Pol II elongation complex ; Formation of HIV elongation complex in the absence of HIV Tat; Formation of HIV-1 elongation complex containing HIV-1 Tat; Pausing and recovery of Tat-mediated HIV elongation; Tat-mediated HIV elongation arrest and recovery; HIV elongation arrest and recovery; Pausing and recovery of HIV elongation; RNA Polymerase II Pre-transcription Events; TP53 Regu…	12	0	0.788	0.689	0.873	-0.34	-0.54	-0.2	6250.6	7927.8	9076.3				6250.6	7927.8	9076.3	High	High	High	1
FALSE	High	Master Protein	Q5BKZ1	DBIRD complex subunit ZNF326 OS=Homo sapiens OX=9606 GN=ZNF326 PE=1 SV=2	0	50.133	26	12	12	7	582	65.6	5.15	41.27	12				Pf04988	284695	ZNF326	A8MYX1; B4DLN0; B4E179; hsa:284695; Q5BKZ1; Q5VW93; Q5VW94; Q5VW96; Q5VW97; Q6NSA2; Q7Z638; Q7Z6C2	ENSG00000162664			0	4	0.788	0.882	1.119	-0.34	-0.18	0.16	4246.9	5389.2	4816.6				4246.9	5389.2	4816.6	High	High	High	1
FALSE	High	Master Protein	Q92973	Transportin-1 OS=Homo sapiens OX=9606 GN=TNPO1 PE=1 SV=2	0	24.404	10	6	8	6	898	102.3	4.98	23.59	6				Pf02985, Pf03810, Pf13513	3842	TNPO1	B4DVC6; hsa:3842; Q92957; Q92973; Q92975	ENSG00000083312	22q11.2 copy number variation syndrome	Intraflagellar transport; Postmitotic nuclear pore complex (NPC) reformation; Tristetraprolin (TTP, ZFP36) binds and destabilizes mRNA	4	0	0.788	0.64	0.812	-0.34	-0.64	-0.3	227.6	288.7	355.4				227.6	288.7	355.4	High	High	High	1
FALSE	High	Master Protein	Q68E00	Uncharacterized protein DKFZp686G2045 (Fragment) OS=Homo sapiens OX=9606 GN=DKFZp686G2045 PE=3 SV=2	0	7.803	8	2	2	2	315	32.6	6.77	7.16	2				Pf04683, Pf16550		DKFZp686G2045	Q68E00				0	0	0.788	0.478	0.607	-0.34	-1.06	-0.72	200.6	254.7	419.3				200.6	254.7	419.3	High	High	High	1
FALSE	High	Master Protein	E9PHN7	Glutathione S-transferase OS=Homo sapiens OX=9606 GN=GSTM2 PE=1 SV=2	0	5.025	9	1	1	1	181	21.3	8.32	5.26	1				Pf00043, Pf02798		GSTM2	E9PHN7		Nuclear receptors meta-pathway; NRF2 pathway; FOXA2 pathway; Metapathway biotransformation Phase I and II		4	0	0.788	0.777	0.985	-0.34	-0.36	-0.02	116.9	148.3	150.5				116.9	148.3	150.5	High	High	High	1
FALSE	High	Master Protein	P49006	MARCKS-related protein OS=Homo sapiens OX=9606 GN=MARCKSL1 PE=1 SV=2	0	21.271	58	4	4	4	195	19.5	4.67	18.63	4				Pf02063	65108	MARCKSL1	D3DPQ0; hsa:65108; P49006; Q5TEE6; Q6NXS5	ENSG00000175130			0	0	0.798	0.901	1.128	-0.33	-0.15	0.17	390.6	489.3	433.6				390.6	489.3	433.6	High	High	High	1
FALSE	High	Master Protein	Q9NQT5	Exosome complex component RRP40 OS=Homo sapiens OX=9606 GN=EXOSC3 PE=1 SV=3	0	10.589	28	3	3	3	275	29.6	8.1	7.39	3				Pf15985, Pf21261, Pf21262	51010	EXOSC3	A8K0K6; hsa:51010; Q5QP85; Q9NQT5; Q9Y3A8	ENSG00000107371		Major pathway of rRNA processing in the nucleolus and cytosol; ATF4 activates genes in response to endoplasmic reticulum stress; KSRP (KHSRP) binds and destabilizes mRNA; Tristetraprolin (TTP, ZFP36) binds and destabilizes mRNA; Butyrate Response Factor 1 (BRF1) binds and destabilizes mRNA; mRNA decay by 3' to 5' exoribonuclease	6	0	0.798	0.609	0.764	-0.33	-0.71	-0.39	497.7	624	816.6				497.7	624	816.6	High	High	High	1
FALSE	High	Master Protein	P37837	Transaldolase OS=Homo sapiens OX=9606 GN=TALDO1 PE=1 SV=2	0	7.202	6	2	2	2	337	37.5	6.81	6.51	2				Pf00923	6888	TALDO1	B2R8M2; hsa:6888; O00751; P37837; Q8WV32; Q8WZ45	ENSG00000177156	Pentose phosphate metabolism; Cori cycle; Metabolic reprogramming in colon cancer	Gene and protein expression by JAK-STAT signaling after Interleukin-12 stimulation; NFE2L2 regulates pentose phosphate pathway genes; Pentose phosphate pathway; Insulin effects increased synthesis of Xylulose-5-Phosphate; TALDO1 deficiency: failed conversion of SH7P, GA3P to Fru(6)P, E4P; TALDO1 deficiency: failed conversion of Fru(6)P, E4P to SH7P, GA3P	9	0	0.798	0.816	1.022	-0.33	-0.29	0.03	396.8	497.3	486.4				396.8	497.3	486.4	High	High	High	1
FALSE	High	Master Protein	A0A024R1K8	Splicing factor 3a, subunit 1, 120kDa, isoform CRA_a OS=Homo sapiens OX=9606 GN=SF3A1 PE=4 SV=1	0	54.437	23	13	15	13	793	88.8	5.22	53.11	13				Pf00240, Pf01805, Pf12230		SF3A1	A0A024R1K8; hsa:10291		mRNA processing		1	0	0.797	0.744	0.934	-0.33	-0.43	-0.1	4802.6	6028.1	6455.9				4802.6	6028.1	6455.9	High	High	High	1
FALSE	High	Master Protein	Q13727	AHNAK-related protein (Fragment) OS=Homo sapiens OX=9606 PE=2 SV=1	0	8.025	8	2	2	2	534	57.7	5.82	6.11	2											0	0	0.797	0.725	0.909	-0.33	-0.46	-0.14	329.9	413.7	455.1				329.9	413.7	455.1	High	High	High	1
FALSE	High	Master Protein	H9KV45	Ubiquitin conjugating enzyme E2 D3 OS=Homo sapiens OX=9606 GN=UBE2D3 PE=1 SV=1	0	3.783	25	2	2	2	141	15.9	6.29	6.56	2				Pf00179		UBE2D3	H9KV45				0	0	0.797	0.615	0.772	-0.33	-0.7	-0.37	177.5	222.7	288.5				177.5	222.7	288.5	High	High	High	1
FALSE	High	Master Protein	P55735	Protein SEC13 homolog OS=Homo sapiens OX=9606 GN=SEC13 PE=1 SV=3	0	22.457	30	7	7	7	322	35.5	5.48	21.72	7				Pf00400	6396	SEC13	A8MV37; B4DXJ1; hsa:6396; P55735; Q5BJF0; Q9BRM6; Q9BUG7	ENSG00000157020	Sterol regulatory element-binding proteins (SREBP) signaling	HCMV Late Events; Separation of Sister Chromatids; MHC class II antigen presentation; Resolution of Sister Chromatid Cohesion; RHO GTPases Activate Formins; HCMV Early Events; EML4 and NUDC in mitotic spindle formation; Amino acids regulate mTORC1; ISG15 antiviral mechanism; Transport of the SLBP independent Mature mRNA; Transport of the SLBP Dependant Mature mRNA; Transport of Mature mRNA Derive…	40	0	0.796	0.483	0.607	-0.33	-1.05	-0.72	970.7	1219.4	2009.5				970.7	1219.4	2009.5	High	High	High	1
FALSE	High	Master Protein	A8K6X9	cDNA FLJ76427, highly similar to Homo sapiens SH2 domain binding protein 1 (tetratricopeptide repeat containing) (SH2BP1), mRNA OS=Homo sapiens OX=9606 PE=2 SV=1	0	16.776	6	4	4	4	1173	133.4	6.77	13.98	4				Pf13181, Pf13374, Pf14559							0	0	0.796	0.683	0.859	-0.33	-0.55	-0.22	201.1	252.7	294.3				201.1	252.7	294.3	High	High	High	1
FALSE	High	Master Protein	P20290	Transcription factor BTF3 OS=Homo sapiens OX=9606 GN=BTF3 PE=1 SV=1	0	21.046	29	4	6	4	206	22.2	9.38	25.23	4				Pf01849	689	BTF3	A8K510; hsa:689; P20290; Q13893; Q76M56	ENSG00000145741	Orexin receptor pathway		1	0	0.795	0.818	1.029	-0.33	-0.29	0.04	155.5	195.7	190.1				155.5	195.7	190.1	High	High	High	1
FALSE	High	Master Protein	P06493	Cyclin-dependent kinase 1 OS=Homo sapiens OX=9606 GN=CDK1 PE=1 SV=3	0	20.809	32	7	7	7	297	34.1	8.4	17.53	7				Pf00069	983	CDK1	A8K7C4; C9J497; hsa:983; O60764; P06493	ENSG00000170312	miRNA regulation of DNA damage response; Cell cycle; Microtubule cytoskeleton regulation; Spinal cord injury; Retinoblastoma gene in cancer; ATM signaling pathway; PPAR-alpha pathway; Nuclear receptors meta-pathway; TGF-beta signaling pathway; ATM signaling in development and disease ; G1 to S cell cycle control; Cohesin complex - Cornelia de Lange syndrome; Urotensin-II-mediated signaling pathwa…	Cdc20:Phospho-APC/C mediated degradation of Cyclin A; MAPK6/MAPK4 signaling; The role of GTSE1 in G2/M progression after G2 checkpoint; Resolution of Sister Chromatid Cohesion; Recruitment of NuMA to mitotic centrosomes; PKR-mediated signaling; Nuclear Pore Complex (NPC) Disassembly; Regulation of PLK1 Activity at G2/M Transition; Loss of Nlp from mitotic centrosomes; Recruitment of mitotic centr…	52	0	0.795	0.746	0.939	-0.33	-0.42	-0.09	787	990.4	1055.3				787	990.4	1055.3	High	High	High	1
FALSE	High	Master Protein	A0A024RAC5	Epididymis secretory sperm binding protein OS=Homo sapiens OX=9606 GN=RCC2 PE=2 SV=1	0	41.297	25	10	11	10	522	56	8.78	38.58	10				Pf00415		RCC2	A0A024RAC5; A0A384NYY6; hsa:55920				0	0	0.794	0.847	1.066	-0.33	-0.24	0.09	2608.6	3284.2	3081.2				2608.6	3284.2	3081.2	High	High	High	1
FALSE	High	Master Protein	Q53GS9	U4/U6.U5 tri-snRNP-associated protein 2 OS=Homo sapiens OX=9606 GN=USP39 PE=1 SV=2	0	20.081	16	5	5	5	565	65.3	8.91	13.26	5				Pf00443, Pf02148	10713	USP39	A8K086; B3KM40; B4DHT4; D6W5L4; G5E9H0; hsa:10713; Q53GS9; Q6NX47; Q96RK9; Q9BV89; Q9H381; Q9P050; Q9Y310	ENSG00000168883		mRNA Splicing - Major Pathway	1	0	0.794	0.814	1.025	-0.33	-0.3	0.04	772.9	973.1	949.1				772.9	973.1	949.1	High	High	High	1
FALSE	High	Master Protein	O14950	Myosin regulatory light chain 12B OS=Homo sapiens OX=9606 GN=MYL12B PE=1 SV=2	0	8.713	27	3	3	3	172	19.8	4.84	7.04	3				Pf08976, Pf13499	103910; 10627	MYL12B	D3DUH6; hsa:103910; O14950; Q13182; Q7Z5Z4	ENSG00000118680	Thyroid stimulating hormone (TSH) signaling pathway; Focal adhesion	RHO GTPases activate CIT; EPHA-mediated growth cone collapse; Sema4D induced cell migration and growth-cone collapse; Smooth Muscle Contraction; RHO GTPases activate PKNs; RHO GTPases Activate ROCKs; RHO GTPases activate PAKs	9	0	0.794	0.638	0.803	-0.33	-0.65	-0.32	353.8	445.4	554.4				353.8	445.4	554.4	High	High	High	1
FALSE	High	Master Protein	Q59FS7	ATP-dependent RNA helicase (Fragment) OS=Homo sapiens OX=9606 PE=2 SV=1	0	5.102	5	2	2	2	676	75	8.46	6.11	2				Pf00270, Pf00271							0	0	0.794	0.567	0.714	-0.33	-0.82	-0.49	40.5	51	71.4				40.5	51	71.4	High	High	High	1
FALSE	High	Master Protein	O75533	Splicing factor 3B subunit 1 OS=Homo sapiens OX=9606 GN=SF3B1 PE=1 SV=3	0	130.044	31	27	30	27	1304	145.7	7.09	99.23	27				Pf08920	23451	SF3B1	E9PCH3; hsa:23451; O75533	ENSG00000115524	mRNA processing; 10q11.21q11.23 copy number variation syndrome; IL-24 Signaling pathway	B-WICH complex positively regulates rRNA expression; mRNA Splicing - Major Pathway; mRNA Splicing - Minor Pathway	6	0	0.793	0.784	0.989	-0.33	-0.35	-0.02	6957.8	8776.1	8869.7				6957.8	8776.1	8869.7	High	High	High	1
FALSE	High	Master Protein	P18124	60S ribosomal protein L7 OS=Homo sapiens OX=9606 GN=RPL7 PE=1 SV=1	0	42.575	48	13	16	13	248	29.2	10.65	45.87	13				Pf00327, Pf08079	6129	RPL7	A8K504; hsa:6129; P18124; Q15289; Q3KQU0; Q5I0X1; Q6IBM9	ENSG00000147604	VEGFA-VEGFR2 signaling; Cytoplasmic ribosomal proteins	Regulation of expression of SLITs and ROBOs; L13a-mediated translational silencing of Ceruloplasmin expression; Formation of a pool of free 40S subunits; GTP hydrolysis and joining of the 60S ribosomal subunit; Major pathway of rRNA processing in the nucleolus and cytosol; Nonsense Mediated Decay (NMD) enhanced by the Exon Junction Complex (EJC); SRP-dependent cotranslational protein targeting to…	15	0	0.793	0.632	0.797	-0.33	-0.66	-0.33	5040.9	6355.7	7971.8				5040.9	6355.7	7971.8	High	High	High	1
FALSE	High	Master Protein	B4DJU4	Splicing factor 1 OS=Homo sapiens OX=9606 PE=2 SV=1	0	23.464	16	6	6	6	630	67.3	9.09	19.09	6				Pf00013, Pf00098, Pf16275							0	0	0.793	0.728	0.917	-0.33	-0.46	-0.12	958.4	1207.9	1317				958.4	1207.9	1317	High	High	High	1
FALSE	High	Master Protein	Q6P6C2	RNA demethylase ALKBH5 OS=Homo sapiens OX=9606 GN=ALKBH5 PE=1 SV=2	0	9.446	13	2	2	2	394	44.2	9.09	7.41	2				Pf13532	54890	ALKBH5	B4DVJ4; D3DXC6; hsa:54890; Q6P6C2; Q9NXD6	ENSG00000091542	Smith-Magenis and Potocki-Lupski syndrome copy number variation	Reversal of alkylation damage by DNA dioxygenases	2	0	0.793	0.964	1.216	-0.33	-0.05	0.28	200.3	252.6	207.7				200.3	252.6	207.7	High	High	High	1
FALSE	High	Master Protein	P62308	Small nuclear ribonucleoprotein G OS=Homo sapiens OX=9606 GN=SNRPG PE=1 SV=1	0	5.997	25	2	2	2	76	8.5	8.88	5.74	2				Pf01423	6637	SNRPG	D6W5G6; hsa:6637; P62308; Q15357; Q6IB86	ENSG00000143977	mRNA processing	mRNA Splicing - Major Pathway; mRNA Splicing - Minor Pathway; snRNP Assembly; RNA Polymerase II Transcription Termination; SARS-CoV-2 modulates host translation machinery; SLBP independent Processing of Histone Pre-mRNAs; SLBP Dependent Processing of Replication-Dependent Histone Pre-mRNAs	8	0	0.793	0.765	0.965	-0.33	-0.39	-0.05	250.1	315.4	326.9				250.1	315.4	326.9	High	High	High	1
FALSE	High	Master Protein	A0A8V8TNY3	Family with sequence similarity 120A OS=Homo sapiens OX=9606 GN=FAM120A PE=1 SV=1	0	25.437	8	7	7	7	1117	121.8	8.88	22.04	7						FAM120A	A0A8V8TNY3		VEGFA-VEGFR2 signaling		1	0	0.804	0.775	0.964	-0.32	-0.37	-0.05	60.6	75.4	78.2				60.6	75.4	78.2	High	High	High	1
FALSE	High	Master Protein	P39023	60S ribosomal protein L3 OS=Homo sapiens OX=9606 GN=RPL3 PE=1 SV=2	0	46.706	30	11	13	11	403	46.1	10.18	40.76	11				Pf00297	6122	RPL3	B2RDV9; hsa:6122; P39023; Q15548; Q5I0G0	ENSG00000100316	Cytoplasmic ribosomal proteins	Regulation of expression of SLITs and ROBOs; L13a-mediated translational silencing of Ceruloplasmin expression; Formation of a pool of free 40S subunits; GTP hydrolysis and joining of the 60S ribosomal subunit; Major pathway of rRNA processing in the nucleolus and cytosol; Nonsense Mediated Decay (NMD) enhanced by the Exon Junction Complex (EJC); SRP-dependent cotranslational protein targeting to…	14	0	0.803	0.596	0.742	-0.32	-0.75	-0.43	2931.8	3649.6	4915.9				2931.8	3649.6	4915.9	High	High	High	1
FALSE	High	Master Protein	A0A384NPW1	Epididymis secretory sperm binding protein OS=Homo sapiens OX=9606 PE=2 SV=1	0	41.846	61	12	12	1	240	26.8	4.73	41.71	12				Pf00855							0	9	0.803	0.865	1.078	-0.32	-0.21	0.11	4271.6	5322.2	4939				4271.6	5322.2	4939	High	High	High	1
FALSE	High	Master Protein	A0A0S2Z4R1	Tyrosine--tRNA ligase (Fragment) OS=Homo sapiens OX=9606 GN=YARS PE=2 SV=1	0	26.914	19	10	10	10	528	59.1	7.05	25.03	10				Pf00579, Pf01588		YARS	A0A0S2Z4R1; hsa:8565		Nephrotic syndrome		1	0	0.803	0.756	0.942	-0.32	-0.4	-0.09	713.1	888.4	943.1				713.1	888.4	943.1	High	High	High	1
FALSE	High	Master Protein	Q13442	28 kDa heat- and acid-stable phosphoprotein OS=Homo sapiens OX=9606 GN=PDAP1 PE=1 SV=1	0	15.552	23	6	6	6	181	20.6	8.87	16.51	6				Pf10252	11333	PDAP1	D6W5S5; hsa:11333; Q13442; Q92906	ENSG00000106244		Neutrophil degranulation	1	0	0.803	0.859	1.069	-0.32	-0.22	0.1	201.4	250.7	234.5				201.4	250.7	234.5	High	High	High	1
FALSE	High	Master Protein	A0A494C108	Protein KRI1 homolog OS=Homo sapiens OX=9606 GN=KRI1 PE=1 SV=1	0	10.882	5	2	2	2	709	83.2	5.17	8.19	2				Pf05178, Pf12936		KRI1	A0A494C108; hsa:65095				0	0	0.803	0.581	0.724	-0.32	-0.78	-0.47	79.7	99.3	137.1				79.7	99.3	137.1	High	High	High	1
FALSE	High	Master Protein	Q9BRJ6	Uncharacterized protein C7orf50 OS=Homo sapiens OX=9606 GN=C7orf50 PE=1 SV=1	0	10.675	28	3	3	3	194	22.1	9.64	11.57	3				Pf10180		C7orf50	hsa:84310; Q9BRJ6	ENSG00000146540			0	0	0.803	0.721	0.898	-0.32	-0.47	-0.16	447.5	557.5	620.9				447.5	557.5	620.9	High	High	High	1
FALSE	High	Master Protein	Q53GX7	threonine--tRNA ligase (Fragment) OS=Homo sapiens OX=9606 PE=2 SV=1	0	25.116	14	9	9	9	723	83.4	6.67	27.41	9				Pf00587, Pf02824, Pf03129, Pf07973							0	0	0.802	0.6	0.748	-0.32	-0.74	-0.42	1632.4	2035.6	2721.1				1632.4	2035.6	2721.1	High	High	High	1
FALSE	High	Master Protein	A0A024QZ91	Ataxin 2-like, isoform CRA_a OS=Homo sapiens OX=9606 GN=ATXN2L PE=3 SV=1	0	21.142	10	8	8	7	975	103.5	8.12	24.21	8				Pf06741, Pf07145, Pf14438		ATXN2L	A0A024QZ91				0	0	0.802	0.671	0.836	-0.32	-0.58	-0.26	324.2	404	483.1				324.2	404	483.1	High	High	High	1
FALSE	High	Master Protein	A0A024R6H0	Cleavage and polyadenylation specificity factor subunit 2 OS=Homo sapiens OX=9606 GN=CPSF2 PE=3 SV=1	0	21.109	11	5	5	5	782	88.4	5.11	19.42	5				Pf07521, Pf10996, Pf13299, Pf16661		CPSF2	A0A024R6H0; hsa:53981		mRNA processing		1	0	0.802	0.738	0.919	-0.32	-0.44	-0.12	280.7	349.9	380.6				280.7	349.9	380.6	High	High	High	1
FALSE	High	Master Protein	P46063	ATP-dependent DNA helicase Q1 OS=Homo sapiens OX=9606 GN=RECQL PE=1 SV=3	0	34.37	17	10	10	10	649	73.4	7.88	33.58	10				Pf00270, Pf00271, Pf16124	5965	RECQL	A8K6G2; hsa:5965; P46063	ENSG00000004700	Progeria-associated lipodystrophy		1	0	0.801	0.984	1.228	-0.32	-0.02	0.3	2889.9	3607.1	2937.5				2889.9	3607.1	2937.5	High	High	High	1
FALSE	High	Master Protein	B4DMX4	cDNA FLJ57154, highly similar to Alpha-fetoprotein OS=Homo sapiens OX=9606 PE=2 SV=1	0.003	1.927	2	1	1	1	451	50.7	6.71	2.51	1				Pf00273							0	0	0.801	0.747	0.932	-0.32	-0.42	-0.1	527.1	657.9	705.7				527.1	657.9	705.7	High	High	High	1
FALSE	High	Master Protein	Q8IX01	SURP and G-patch domain-containing protein 2 OS=Homo sapiens OX=9606 GN=SUGP2 PE=1 SV=2	0	81.916	29	18	19	18	1082	120.1	7.28	70.32	18				Pf01585, Pf01805	10147	SUGP2	C9JI71; hsa:10147; O15071; O60369; Q5JPH7; Q8IX01; Q8WUF7	ENSG00000064607	mRNA processing		1	0	0.8	1.017	1.272	-0.32	0.02	0.35	2340.1	2925.7	2300				2340.1	2925.7	2300	High	High	High	1
FALSE	High	Master Protein	Q9Y5S9	RNA-binding protein 8A OS=Homo sapiens OX=9606 GN=RBM8A PE=1 SV=1	0	18.524	34	5	5	5	174	19.9	5.72	18.2	5				Pf00076	9939	RBM8A	B3KQI9; hsa:9939; Q6FHD1; Q6IQ40; Q9GZX8; Q9NZI4; Q9Y5S9	ENSG00000265241		mRNA Splicing - Major Pathway; Regulation of expression of SLITs and ROBOs; Transport of Mature mRNA derived from an Intron-Containing Transcript; mRNA 3'-end processing; RNA Polymerase II Transcription Termination; Nonsense Mediated Decay (NMD) enhanced by the Exon Junction Complex (EJC)	6	0	0.8	0.759	0.948	-0.32	-0.4	-0.08	1415.7	1769.2	1865.5				1415.7	1769.2	1865.5	High	High	High	1
FALSE	High	Master Protein	A0A5F9UJX7	45 kDa calcium-binding protein OS=Homo sapiens OX=9606 GN=SDF4 PE=1 SV=1	0	8.534	14	2	3	2	341	38.7	5.11	10.29	2				Pf13202, Pf13499		SDF4	A0A5F9UJX7		1p36 copy number variation syndrome		1	0	0.8	0.708	0.886	-0.32	-0.5	-0.18	39.6	49.5	55.9				39.6	49.5	55.9	High	High	High	1
FALSE	High	Master Protein	Q75MH1	40S ribosomal protein S26 OS=Homo sapiens OX=9606 GN=RPS26 PE=3 SV=1	0	6.693	21	2	2	2	115	13	10.98	5.72	2				Pf01283		RPS26	Q75MH1				0	0	0.8	0.702	0.877	-0.32	-0.51	-0.19	761.2	951	1084.9				761.2	951	1084.9	High	High	High	1
FALSE	High	Master Protein	E5KN59	Peptidyl-prolyl cis-trans isomerase D OS=Homo sapiens OX=9606 PE=4 SV=1	0	4.19	7	3	3	2	370	40.7	7.21	4.49	3				Pf00160							0	0	0.8	0.548	0.685	-0.32	-0.87	-0.55	37.2	46.5	67.9				37.2	46.5	67.9	High	High	High	1
FALSE	High	Master Protein	P14635	G2/mitotic-specific cyclin-B1 OS=Homo sapiens OX=9606 GN=CCNB1 PE=1 SV=1	0	3.516	4	1	1	1	433	48.3	7.47	2.89	1				Pf00134, Pf02984	891	CCNB1	A8K066; hsa:891; P14635; Q5TZP9	ENSG00000134057	AMP-activated protein kinase signaling; miRNA regulation of DNA damage response; Cell cycle; Retinoblastoma gene in cancer; ATM signaling pathway; G1 to S cell cycle control; GDNF signaling; IL-24 Signaling pathway; IL-19 signaling pathway map; DNA damage response	The role of GTSE1 in G2/M progression after G2 checkpoint; Resolution of Sister Chromatid Cohesion; Nuclear Pore Complex (NPC) Disassembly; Regulation of PLK1 Activity at G2/M Transition; APC/C:Cdc20 mediated degradation of Cyclin B; Phosphorylation of the APC/C; Chk1/Chk2(Cds1) mediated inactivation of Cyclin B:Cdk1 complex; TP53 Regulates Transcription of Genes Involved in G2 Cell Cycle Arrest;…	33	0	0.8	1.229	1.536	-0.32	0.3	0.62	262.9	328.5	213.9				262.9	328.5	213.9	High	High	High	1
FALSE	High	Master Protein	A0A0S2Z499	RNA binding motif single stranded interacting protein 1 isoform 1 (Fragment) OS=Homo sapiens OX=9606 GN=RBMS1 PE=2 SV=1	0.006	1.738	4	1	1	1	403	44.1	8.66	3.45	1				Pf00076		RBMS1	A0A0S2Z499				0	0	0.8	0.737	0.922	-0.32	-0.44	-0.12	192.2	240.4	260.7				192.2	240.4	260.7	High	High	High	1
FALSE	High	Master Protein	B4DS57	Nuclear autoantigenic sperm protein OS=Homo sapiens OX=9606 PE=2 SV=1	0	32.854	17	7	8	7	688	74.8	4.27	30.04	7				Pf10516, Pf13181							0	0	0.799	0.741	0.928	-0.32	-0.43	-0.11	1295.1	1620.6	1746.6				1295.1	1620.6	1746.6	High	High	High	1
FALSE	High	Master Protein	Q9Y230	RuvB-like 2 OS=Homo sapiens OX=9606 GN=RUVBL2 PE=1 SV=3	0	21.366	18	7	7	7	463	51.1	5.64	20.53	7				Pf06068, Pf17856	10856	RUVBL2	B3KQ59; E7ETE5; hsa:10856; Q6FIB9; Q6PK27; Q9Y230; Q9Y361	ENSG00000183207		Telomere Extension By Telomerase; HATs acetylate histones	2	0	0.799	0.636	0.796	-0.32	-0.65	-0.33	687.3	859.9	1080.8				687.3	859.9	1080.8	High	High	High	1
FALSE	High	Master Protein	K7EL66	Microtubule associated protein RP/EB family member 2 (Fragment) OS=Homo sapiens OX=9606 GN=MAPRE2 PE=1 SV=1	0	4.188	16	2	2	2	134	15	9.7	5.99	2						MAPRE2	K7EL66		Ciliary landscape		1	0	0.799	0.596	0.746	-0.32	-0.75	-0.42	271.3	339.5	454.9				271.3	339.5	454.9	High	High	High	1
FALSE	High	Master Protein	A0A024R5M9	Nuclear mitotic apparatus protein 1, isoform CRA_a OS=Homo sapiens OX=9606 GN=NUMA1 PE=4 SV=1	0	136.041	21	32	34	32	2101	236.4	5.8	117.68	32				Pf21670		NUMA1	A0A024R5M9				0	0	0.809	0.671	0.828	-0.31	-0.58	-0.27	2648.7	3272.5	3950.2				2648.7	3272.5	3950.2	High	High	High	1
FALSE	High	Master Protein	A0A024R534	Metastasis associated 1 family, member 2, isoform CRA_a OS=Homo sapiens OX=9606 GN=MTA2 PE=4 SV=1	0	31.826	24	13	13	12	668	75	9.66	33.58	13				Pf00249, Pf00320, Pf01426, Pf01448, Pf17226		MTA2	A0A024R534; hsa:9219				0	0	0.809	0.766	0.947	-0.31	-0.38	-0.08	1947.8	2407.6	2542.7				1947.8	2407.6	2542.7	High	High	High	1
FALSE	High	Master Protein	A0A024R9Y3	HECT-type E3 ubiquitin transferase OS=Homo sapiens OX=9606 GN=HUWE1 PE=3 SV=1	0	89.156	11	29	29	29	4359	479.9	5.21	94.96	29				Pf00627, Pf00632, Pf02825, Pf06012, Pf06025, Pf14377		HUWE1	A0A024R9Y3				0	0	0.808	0.492	0.608	-0.31	-1.02	-0.72	1072.6	1327	2181.2				1072.6	1327	2181.2	High	High	High	1
FALSE	High	Master Protein	A0A024RBK3	60S ribosomal protein L6 OS=Homo sapiens OX=9606 GN=RPL6 PE=3 SV=1	0	38.357	47	14	14	14	288	32.7	10.58	39.24	14				Pf01159, Pf03868		RPL6	A0A024RBK3; hsa:6128		Cytoplasmic ribosomal proteins		1	0	0.807	0.606	0.751	-0.31	-0.72	-0.41	4961.5	6151.6	8194				4961.5	6151.6	8194	High	High	High	1
FALSE	High	Master Protein	B2R6F9	cDNA, FLJ92932, highly similar to Homo sapiens serine/threonine kinase 38 (STK38), mRNA OS=Homo sapiens OX=9606 PE=2 SV=1	0	35.82	24	7	8	6	465	54.2	7.15	30.2	7				Pf00069, Pf00433							0	1	0.807	0.895	1.109	-0.31	-0.16	0.15	1775.4	2199.5	1983.5				1775.4	2199.5	1983.5	High	High	High	1
FALSE	High	Master Protein	P51398	28S ribosomal protein S29, mitochondrial OS=Homo sapiens OX=9606 GN=DAP3 PE=1 SV=1	0	12.269	16	4	4	4	398	45.5	8.88	10.88	4				Pf10236	7818	DAP3	B4DP59; B4DY62; E7EM60; hsa:7818; P51398; Q13044; Q68CT7; Q96Q20	ENSG00000132676	CKAP4 signaling pathway map	Mitochondrial translation initiation; Mitochondrial translation elongation; Mitochondrial translation termination	4	0	0.807	0.592	0.734	-0.31	-0.76	-0.45	171.9	213.1	290.5				171.9	213.1	290.5	High	High	High	1
FALSE	High	Master Protein	Q53Z07	60S ribosomal protein L9 OS=Homo sapiens OX=9606 GN=RPL9 PE=2 SV=1	0	50.479	66	9	10	9	192	21.9	9.95	41.41	9				Pf00347		RPL9	A0A024R9U2; hsa:6133; Q53Z07		Cytoplasmic ribosomal proteins		1	0	0.806	0.806	1.001	-0.31	-0.31	0	1707.6	2119.9	2118.6				1707.6	2119.9	2118.6	High	High	High	1
FALSE	High	Master Protein	K7EQK2	Hypoxia up-regulated 1 OS=Homo sapiens OX=9606 GN=HYOU1 PE=1 SV=2	0	12.766	7	5	5	5	946	105.6	5.44	11.8	5				Pf00012		HYOU1	K7EQK2				0	0	0.806	0.599	0.743	-0.31	-0.74	-0.43	455.1	564.8	760.1				455.1	564.8	760.1	High	High	High	1
FALSE	High	Master Protein	B7Z7P8	Eukaryotic peptide chain release factor subunit 1 OS=Homo sapiens OX=9606 GN=ETF1 PE=1 SV=1	0	37.668	35	12	14	12	423	47.4	5.57	46.64	12				Pf03463, Pf03464, Pf03465		ETF1	B7Z7P8		Translation factors		1	0	0.805	0.825	1.025	-0.31	-0.28	0.04	907	1126.1	1099				907	1126.1	1099	High	High	High	1
FALSE	High	Master Protein	A0A0S2Z569	DAZ associated protein 1 isoform 1 (Fragment) OS=Homo sapiens OX=9606 GN=DAZAP1 PE=2 SV=1	0	34.189	26	6	6	6	407	43.4	8.56	24.89	6				Pf00076		DAZAP1	A0A0S2Z569; hsa:26528				0	0	0.805	0.935	1.162	-0.31	-0.1	0.22	943.5	1172.1	1008.8				943.5	1172.1	1008.8	High	High	High	1
FALSE	High	Master Protein	Q6P1J9	Parafibromin OS=Homo sapiens OX=9606 GN=CDC73 PE=1 SV=1	0	13.393	14	5	5	5	531	60.5	9.61	13.67	5				Pf05179, Pf16050	79577	CDC73	A6NLZ8; B2RBR2; hsa:79577; Q6P1J9; Q6PK51; Q96A07; Q9H245; Q9H5L7	ENSG00000134371	Endoderm differentiation	Hedgehog 'on' state; E3 ubiquitin ligases ubiquitinate target proteins; Formation of the beta-catenin:TCF transactivating complex; Formation of RNA Pol II elongation complex ; RNA Polymerase II Pre-transcription Events	7	0	0.805	0.732	0.909	-0.31	-0.45	-0.14	381.5	473.7	521.3				381.5	473.7	521.3	High	High	High	1
FALSE	High	Master Protein	J3KMZ8	Double PHD fingers 2 OS=Homo sapiens OX=9606 GN=DPF2 PE=1 SV=1	0	2.967	5	1	1	1	405	45.8	6.98	3.82	1				Pf00628, Pf14051		DPF2	J3KMZ8		Tumor suppressor activity of SMARCB1		1	0	0.805	0.644	0.8	-0.31	-0.64	-0.32	27.3	33.9	42.4				27.3	33.9	42.4	High	High	High	1
FALSE	High	Master Protein	A8K3C5	cDNA FLJ77715, highly similar to Homo sapiens cisplatin resistance-associated overexpressed protein(LUC7A), mRNA OS=Homo sapiens OX=9606 PE=2 SV=1	0	33.182	20	8	8	8	432	51.4	9.79	28.07	8				Pf03194							0	0	0.815	0.711	0.872	-0.3	-0.49	-0.2	516	633.3	725.9				516	633.3	725.9	High	High	High	1
FALSE	High	Master Protein	A0A8V8TQB1	Nucleoporin 88 OS=Homo sapiens OX=9606 GN=NUP88 PE=1 SV=1	0	15.642	9	4	4	4	712	80.3	5.86	13.46	4				Pf10168		NUP88	A0A8V8TQB1		Ciliary landscape		1	0	0.815	0.565	0.693	-0.3	-0.82	-0.53	149.1	183	264				149.1	183	264	High	High	High	1
FALSE	Medium	Master Protein	D6RFZ2	TBC1 domain family member 8B OS=Homo sapiens OX=9606 GN=TBC1D8B PE=1 SV=1	0.017	1.227	2	1	1	1	419	48.2	7.08	1.86	1				Pf02893		TBC1D8B	D6RFZ2				0	0	0.815	0.806	0.989	-0.3	-0.31	-0.02	412.4	506	511.7				412.4	506	511.7	High	High	High	1
FALSE	High	Master Protein	Q14151	Scaffold attachment factor B2 OS=Homo sapiens OX=9606 GN=SAFB2 PE=1 SV=1	0	94.259	31	24	25	11	953	107.4	6.16	86.99	24				Pf00076, Pf02037	9667	SAFB2	B4DKG3; hsa:9667; Q14151; Q8TB13	ENSG00000130254			0	0	0.814	0.833	1.024	-0.3	-0.26	0.03	2928.6	3599.8	3514.9				2928.6	3599.8	3514.9	High	High	High	1
FALSE	High	Master Protein	P38159	RNA-binding motif protein, X chromosome OS=Homo sapiens OX=9606 GN=RBMX PE=1 SV=3	0	56.704	43	20	31	6	391	42.3	10.05	69.45	20				Pf00076, Pf08081	27316	RBMX	B4E3U4; D3DWH0; E9PG86; hsa:27316; P38159; Q5JQ67; Q8N8Y7; Q969R3	ENSG00000147274	mRNA processing	RND2 GTPase cycle; mRNA Splicing - Major Pathway; RND3 GTPase cycle; RND1 GTPase cycle; Processing of Capped Intron-Containing Pre-mRNA; RHOBTB2 GTPase cycle; RHOBTB1 GTPase cycle	8	7	0.814	0.947	1.164	-0.3	-0.08	0.22	5430.8	6674.4	5734.4				5430.8	6674.4	5734.4	High	High	High	1
FALSE	High	Master Protein	Q15366	Poly(rC)-binding protein 2 OS=Homo sapiens OX=9606 GN=PCBP2 PE=1 SV=1	0	39.201	45	10	10	1	365	38.6	6.79	33.77	10				Pf00013	5094	PCBP2	A8K7X6; B4DXP5; F8VYL7; G3V0E8; hsa:5094; I6L8F9; Q15366; Q32Q82; Q59HD4; Q68Y55; Q6IPF4; Q6PKG5	ENSG00000197111	mRNA processing; Ferroptosis; Modulators of TCR signaling and T cell activation	mRNA Splicing - Major Pathway; Negative regulators of DDX58/IFIH1 signaling; Processing of Capped Intron-Containing Pre-mRNA; SARS-CoV-1 activates/modulates innate immune responses	7	4	0.814	0.88	1.081	-0.3	-0.18	0.11	1424.3	1749.7	1618.6				1424.3	1749.7	1618.6	High	High	High	1
FALSE	High	Master Protein	A0A5F9ZHH9	Acetyl-CoA acetyltransferase 1 OS=Homo sapiens OX=9606 GN=ACAT1 PE=1 SV=1	0	6.565	14	2	2	2	197	20.9	9.39	6.01	2				Pf00108		ACAT1	A0A5F9ZHH9		SARS-CoV-2 and COVID-19 pathway		1	0	0.814	0.776	0.954	-0.3	-0.37	-0.07	303.7	373.2	391.3				303.7	373.2	391.3	High	High	High	1
FALSE	High	Master Protein	Q9NVI1	Fanconi anemia group I protein OS=Homo sapiens OX=9606 GN=FANCI PE=1 SV=4	0	3.691	1	1	1	1	1328	149.2	6.74	2.75	1				Pf14674, Pf14675, Pf14676, Pf14677, Pf14678, Pf14679, Pf14680	55215	FANCI	A4ZVE4; A5YMH4; A6NJZ0; hsa:55215; Q96JN1; Q96ST0; Q9BT96; Q9NVI1	ENSG00000140525	Gastric cancer network 2; DNA repair pathways, full network; 15q11q13 copy number variation	Fanconi Anemia Pathway; TP53 Regulates Transcription of DNA Repair Genes	5	0	0.814	0.569	0.698	-0.3	-0.81	-0.52	256.2	314.6	450.6				256.2	314.6	450.6	High	High	High	1
FALSE	High	Master Protein	Q9UIL1	Short coiled-coil protein OS=Homo sapiens OX=9606 GN=SCOC PE=1 SV=2	0	6.441	11	1	1	1	159	18	8.85	5.7	1				Pf10224	60592	SCOC	B7WPH7; D3DNY7; E9PB65; hsa:60592; Q6P5T9; Q7L2Y0; Q7Z4P2; Q96JY9; Q9BZB2; Q9UIL1	ENSG00000153130		Retrograde transport at the Trans-Golgi-Network	1	0	0.813	0.633	0.778	-0.3	-0.66	-0.36	97.3	119.7	153.8				97.3	119.7	153.8	High	High	High	1
FALSE	High	Master Protein	Q16531	DNA damage-binding protein 1 OS=Homo sapiens OX=9606 GN=DDB1 PE=1 SV=1	0	78.82	29	26	26	26	1140	126.9	5.26	81.87	26				Pf03178, Pf10433	1642	DDB1	A6NG77; B2R648; B4DG00; hsa:1642; O15176; Q13289; Q16531; Q58F96	ENSG00000167986	Hippo-Merlin signaling dysregulation; Hepatitis B infection; Nucleotide excision repair; DNA repair pathways, full network; Nucleotide excision repair in xeroderma pigmentosum	Neddylation; Formation of TC-NER Pre-Incision Complex; Dual incision in TC-NER; Gap-filling DNA repair synthesis and ligation in TC-NER; Formation of Incision Complex in GG-NER; Recognition of DNA damage by PCNA-containing replication complex; DNA Damage Recognition in GG-NER; Dual Incision in GG-NER	14	0	0.812	0.613	0.755	-0.3	-0.71	-0.41	4482.5	5517.3	7311.8				4482.5	5517.3	7311.8	High	High	High	1
FALSE	High	Master Protein	P62424	60S ribosomal protein L7a OS=Homo sapiens OX=9606 GN=RPL7A PE=1 SV=2	0	66.552	46	16	16	16	266	30	10.61	59.8	16				Pf01248	6130	RPL7A	hsa:6130; P11518; P62424; Q5T8U4	ENSG00000148303; ENSG00000280858	Cytoplasmic ribosomal proteins	Regulation of expression of SLITs and ROBOs; L13a-mediated translational silencing of Ceruloplasmin expression; Formation of a pool of free 40S subunits; GTP hydrolysis and joining of the 60S ribosomal subunit; Major pathway of rRNA processing in the nucleolus and cytosol; Nonsense Mediated Decay (NMD) enhanced by the Exon Junction Complex (EJC); SRP-dependent cotranslational protein targeting to…	14	0	0.812	0.644	0.793	-0.3	-0.63	-0.33	6893.2	8486.5	10700				6893.2	8486.5	10700	High	High	High	1
FALSE	Medium	Master Protein	B4DGK9	cDNA FLJ58529, highly similar to Homo sapiens Rap guanine nucleotide exchange factor (GEF)-like 1 (RAPGEFL1), mRNA OS=Homo sapiens OX=9606 PE=2 SV=1	0.019	1.176	2	1	1	1	392	45	7.68	2.28	1				Pf00617							0	0	0.812	0.718	0.884	-0.3	-0.48	-0.18	398.5	490.6	555.1				398.5	490.6	555.1	High	High	High	1
FALSE	High	Master Protein	P54886	Delta-1-pyrroline-5-carboxylate synthase OS=Homo sapiens OX=9606 GN=ALDH18A1 PE=1 SV=2	0	30.362	13	7	7	7	795	87.2	7.12	21.07	7				Pf00171, Pf00696	5832	ALDH18A1	B2R5Q4; B7Z350; B7Z5X8; B7ZLP1; D3DR44; hsa:5832; O95952; P54886; Q3KQU2; Q5T566; Q5T567; Q9UM72	ENSG00000059573	Amino acid metabolism		1	0	0.811	0.778	0.958	-0.3	-0.36	-0.06	1092.5	1346.4	1404.7				1092.5	1346.4	1404.7	High	High	High	1
FALSE	High	Master Protein	Q16630	Cleavage and polyadenylation specificity factor subunit 6 OS=Homo sapiens OX=9606 GN=CPSF6 PE=1 SV=2	0	23.241	11	5	5	5	551	59.2	7.15	16.79	5				Pf00076	11052	CPSF6	A8K7K9; hsa:11052; Q16630; Q53ES1; Q9BSJ7; Q9BW18	ENSG00000111605		Signaling by cytosolic FGFR1 fusion mutants; Signaling by FGFR1 in disease	2	0	0.811	0.802	0.99	-0.3	-0.32	-0.01	638.3	787.2	795.4				638.3	787.2	795.4	High	High	High	1
FALSE	High	Master Protein	Q99848	Probable rRNA-processing protein EBP2 OS=Homo sapiens OX=9606 GN=EBNA1BP2 PE=1 SV=2	0	14.051	15	3	3	3	306	34.8	10.1	12.06	3				Pf05890	10969	EBNA1BP2	hsa:10969; Q96A66; Q99848	ENSG00000117395		Major pathway of rRNA processing in the nucleolus and cytosol	1	0	0.811	0.557	0.687	-0.3	-0.84	-0.54	820.1	1010.8	1471.4				820.1	1010.8	1471.4	High	High	High	1
FALSE	High	Master Protein	A0A024R4X7	HCG1989366, isoform CRA_a OS=Homo sapiens OX=9606 GN=hCG_1989366 PE=4 SV=1	0	13.897	11	4	4	4	468	50.1	7.06	12.92	4				Pf00638, Pf08911			A0A024R4X7; hsa:10762				0	0	0.811	0.823	1.014	-0.3	-0.28	0.02	259.5	319.9	315.5				259.5	319.9	315.5	High	High	High	1
FALSE	High	Master Protein	A0A8I5QKM3	Lysine-specific histone demethylase OS=Homo sapiens OX=9606 GN=KDM1A PE=1 SV=1	0	29.603	15	8	9	8	794	85.4	6.46	30.27	8				Pf01593, Pf04433		KDM1A	A0A8I5QKM3		Effect of progerin on genes involved in Hutchinson-Gilford progeria syndrome; Thermogenesis; Vitamin D-sensitive calcium signaling in depression; Thyroid hormones production and peripheral downstream signaling effects; Neurogenesis regulation in the olfactory epithelium		5	0	0.81	0.674	0.833	-0.3	-0.57	-0.26	128.5	158.7	190.6				128.5	158.7	190.6	High	High	High	1
FALSE	High	Master Protein	P26373	60S ribosomal protein L13 OS=Homo sapiens OX=9606 GN=RPL13 PE=1 SV=4	0	22.791	34	8	8	8	211	24.2	11.65	24.22	8				Pf01294	6137	RPL13	B4DLX3; F5H1S2; hsa:6137; P26373; Q3KQT8; Q567Q8; Q9BPX0	ENSG00000167526	Cytoplasmic ribosomal proteins	Regulation of expression of SLITs and ROBOs; L13a-mediated translational silencing of Ceruloplasmin expression; Formation of a pool of free 40S subunits; GTP hydrolysis and joining of the 60S ribosomal subunit; Major pathway of rRNA processing in the nucleolus and cytosol; Nonsense Mediated Decay (NMD) enhanced by the Exon Junction Complex (EJC); SRP-dependent cotranslational protein targeting to…	14	0	0.81	0.66	0.815	-0.3	-0.6	-0.29	3057.4	3774.8	4629.4				3057.4	3774.8	4629.4	High	High	High	1
FALSE	High	Master Protein	Q04760	Lactoylglutathione lyase OS=Homo sapiens OX=9606 GN=GLO1 PE=1 SV=4	0	14.736	32	5	5	5	184	20.8	5.31	15.05	5				Pf00903	2739	GLO1	B2R6P7; B4DDV0; hsa:2739; P78375; Q04760; Q59EL0; Q5TZW3; Q96FC0; Q96J41	ENSG00000124767		Pyruvate metabolism	1	0	0.81	0.82	1.013	-0.3	-0.29	0.02	702.4	867.4	856.5				702.4	867.4	856.5	High	High	High	1
FALSE	High	Master Protein	Q99757	Thioredoxin, mitochondrial OS=Homo sapiens OX=9606 GN=TXN2 PE=1 SV=2	0	4.322	9	1	1	1	166	18.4	8.29	3.09	1				Pf00085	25828	TXN2	hsa:25828; Q5JZA0; Q6FH60; Q99757; Q9UH29	ENSG00000100348	Oxidative stress response	Detoxification of Reactive Oxygen Species; Degradation of cysteine and homocysteine	3	0	0.821	0.795	0.969	-0.29	-0.33	-0.05	287.8	350.7	362.1				287.8	350.7	362.1	High	High	High	1
FALSE	High	Master Protein	P26641	Elongation factor 1-gamma OS=Homo sapiens OX=9606 GN=EEF1G PE=1 SV=3	0	100.089	60	21	25	21	437	50.1	6.67	86.61	21				Pf00043, Pf00647, Pf02798	1937	EEF1G	B4DTG2; hsa:1937; P26641; Q6PJ62; Q6PK31; Q96CU2; Q9P196	ENSG00000254772	Translation factors	Signaling by ALK fusions and activated point mutants; Eukaryotic Translation Elongation	3	0	0.82	0.583	0.711	-0.29	-0.78	-0.49	7123.7	8685.3	12217.5				7123.7	8685.3	12217.5	High	High	High	1
FALSE	High	Master Protein	Q1KMD3	Heterogeneous nuclear ribonucleoprotein U-like protein 2 OS=Homo sapiens OX=9606 GN=HNRNPUL2 PE=1 SV=1	0	97.947	41	23	24	23	747	85.1	4.91	85.6	23				Pf00622, Pf02037, Pf13671	221092	HNRNPUL2	hsa:221092; Q1KMD3; Q8N3B3	ENSG00000214753			0	0	0.82	0.858	1.047	-0.29	-0.22	0.07	6587	8036.1	7673.7				6587	8036.1	7673.7	High	High	High	1
FALSE	High	Master Protein	B4DJ30	cDNA FLJ61290, highly similar to Neutral alpha-glucosidase AB OS=Homo sapiens OX=9606 PE=2 SV=1	0	59.466	19	13	14	13	995	112.9	6.06	54.62	13				Pf01055, Pf13802, Pf21365							0	0	0.82	0.7	0.853	-0.29	-0.51	-0.23	1516.7	1848.6	2166.5				1516.7	1848.6	2166.5	High	High	High	1
FALSE	High	Master Protein	H0Y993	DEK oncogene (DNA binding), isoform CRA_b OS=Homo sapiens OX=9606 GN=DEK PE=1 SV=2	0	37.254	28	12	12	12	380	43.2	8.56	33.68	12				Pf08766		DEK	H0Y993		10q11.21q11.23 copy number variation syndrome		1	0	0.819	1.014	1.238	-0.29	0.02	0.31	4421.5	5401.6	4362.2				4421.5	5401.6	4362.2	High	High	High	1
FALSE	High	Master Protein	Q05048	Cleavage stimulation factor subunit 1 OS=Homo sapiens OX=9606 GN=CSTF1 PE=1 SV=1	0	22.914	19	5	5	5	431	48.3	6.58	17.3	5				Pf00400, Pf16699	1477	CSTF1	hsa:1477; Q05048; Q5QPD8	ENSG00000101138	mRNA processing	mRNA 3'-end processing; RNA Polymerase II Transcription Termination; Processing of Intronless Pre-mRNAs	5	0	0.819	0.699	0.853	-0.29	-0.52	-0.23	851.5	1039.3	1218.3				851.5	1039.3	1218.3	High	High	High	1
FALSE	High	Master Protein	Q96C01	Protein FAM136A OS=Homo sapiens OX=9606 GN=FAM136A PE=1 SV=1	0	12.785	41	5	5	5	138	15.6	7.61	10.14	5				Pf05811	84908	FAM136A	hsa:84908; Q96C01; Q96SS3	ENSG00000035141			0	0	0.819	0.844	1.03	-0.29	-0.25	0.04	236.3	288.6	280.1				236.3	288.6	280.1	High	High	High	1
FALSE	High	Master Protein	Q96BR5	Cytochrome c oxidase assembly factor 7 OS=Homo sapiens OX=9606 GN=COA7 PE=1 SV=2	0	9.262	18	2	2	2	231	25.7	6.02	7.52	2				Pf08238	65260	COA7	hsa:65260; Q0P6I7; Q96BR5; Q9H9Z9	ENSG00000162377			0	0	0.819	0.687	0.839	-0.29	-0.54	-0.25	784	957.6	1141.5				784	957.6	1141.5	High	High	High	1
FALSE	High	Master Protein	P42766	60S ribosomal protein L35 OS=Homo sapiens OX=9606 GN=RPL35 PE=1 SV=2	0	7.5	25	4	4	4	123	14.5	11.05	10.57	4				Pf00831	11224	RPL35	A8K4V7; hsa:11224; P42766; Q4VBY5; Q5JTN5; Q6IBC7; Q96QJ7; Q9BYF4	ENSG00000136942	Cytoplasmic ribosomal proteins	Regulation of expression of SLITs and ROBOs; L13a-mediated translational silencing of Ceruloplasmin expression; Formation of a pool of free 40S subunits; GTP hydrolysis and joining of the 60S ribosomal subunit; Major pathway of rRNA processing in the nucleolus and cytosol; Nonsense Mediated Decay (NMD) enhanced by the Exon Junction Complex (EJC); SRP-dependent cotranslational protein targeting to…	14	0	0.819	0.687	0.839	-0.29	-0.54	-0.25	2269.4	2769.3	3301.6				2269.4	2769.3	3301.6	High	High	High	1
FALSE	High	Master Protein	P61978-2	Isoform 2 of Heterogeneous nuclear ribonucleoprotein K OS=Homo sapiens OX=9606 GN=HNRNPK	0	172.298	65	27	54	2	464	51	5.33	184.76	27						HNRNPK	P61978-2				0	26	0.818	0.978	1.195	-0.29	-0.03	0.26	16092.6	19672.5	16458.7				16092.6	19672.5	16458.7	High	High	High	1
FALSE	High	Master Protein	Q12904	Aminoacyl tRNA synthase complex-interacting multifunctional protein 1 OS=Homo sapiens OX=9606 GN=AIMP1 PE=1 SV=2	0	9.455	24	5	5	5	312	34.3	8.43	13.48	5				Pf01588	9255	AIMP1	B3KTR2; B4E1S7; hsa:9255; Q12904; Q6FG28; Q96CQ9	ENSG00000164022	Ciliary landscape	Selenoamino acid metabolism; Cytosolic tRNA aminoacylation	3	0	0.818	0.564	0.689	-0.29	-0.83	-0.54	433.6	530.3	769.4				433.6	530.3	769.4	High	High	High	1
FALSE	High	Master Protein	A0A3B3IRQ8	CTP synthase OS=Homo sapiens OX=9606 GN=CTPS1 PE=1 SV=1	0	4.71	4	2	2	2	451	50.4	6.23	5.75	2				Pf00117, Pf06418		CTPS1	A0A3B3IRQ8				0	0	0.818	0.791	0.967	-0.29	-0.34	-0.05	267.4	327	338.1				267.4	327	338.1	High	High	High	1
FALSE	High	Master Protein	Q8TCJ2	Dolichyl-diphosphooligosaccharide--protein glycosyltransferase subunit STT3B OS=Homo sapiens OX=9606 GN=STT3B PE=1 SV=1	0	4.602	2	2	2	1	826	93.6	8.91	4.59	2				Pf02516, Pf21436	201595	STT3B	hsa:201595; Q8TCJ2; Q96JZ4; Q96KY7	ENSG00000163527	N-glycan biosynthesis		1	0	0.818	0.478	0.584	-0.29	-1.07	-0.78	11.7	14.3	24.5				11.7	14.3	24.5	High	High	High	1
FALSE	High	Master Protein	A8KAH7	cDNA FLJ75444, highly similar to Homo sapiens protein kinase, cAMP-dependent, regulatory, type II, alpha (PRKAR2A), mRNA OS=Homo sapiens OX=9606 PE=2 SV=1	0	21.048	15	5	5	5	404	45.5	5.07	16.82	5				Pf00027, Pf02197					Myometrial relaxation and contraction pathways; G protein signaling pathways; TGF-beta signaling pathway; Hippo signaling regulation pathways; Hippo-Merlin signaling dysregulation; GDNF signaling; Calcium regulation in cardiac cells; Sudden infant death syndrome (SIDS) susceptibility pathways		8	0	0.817	0.594	0.727	-0.29	-0.75	-0.46	220.4	269.8	370.9				220.4	269.8	370.9	High	High	High	1
FALSE	High	Master Protein	H0YHX9	Nascent polypeptide associated complex subunit alpha OS=Homo sapiens OX=9606 GN=NACA PE=1 SV=2	0	17.635	23	4	4	4	235	25.3	4.55	14.59	4				Pf01849, Pf19026		NACA	H0YHX9				0	0	0.817	0.633	0.775	-0.29	-0.66	-0.37	1121.9	1372.7	1771.4				1121.9	1372.7	1771.4	High	High	High	1
FALSE	High	Master Protein	P17066	Heat shock 70 kDa protein 6 OS=Homo sapiens OX=9606 GN=HSPA6 PE=1 SV=2	0	123.406	47	27	38	16	643	71	6.14	121.3	27				Pf00012	3310	HSPA6	hsa:3310; P17066; Q1HBA8; Q8IYK7; Q9BT95	ENSG00000173110	Parkin-ubiquitin proteasomal system pathway; MAPK signaling pathway; Measles virus infection	Neutrophil degranulation; Regulation of HSF1-mediated heat shock response	5	0	0.816	0.105	0.128	-0.29	-3.26	-2.96	1056.5	1294.6	10103.9				1056.5	1294.6	10103.9	High	High	High	1
FALSE	High	Master Protein	Q6IBR8	Eukaryotic translation initiation factor 2, subunit 2 beta, 38kDa OS=Homo sapiens OX=9606 GN=EIF2S2 PE=2 SV=1	0	41.814	38	11	12	11	333	38.4	5.8	39.47	11				Pf01873		EIF2S2	hsa:8894; Q6IBR8		Translation factors; Brain-derived neurotrophic factor (BDNF) signaling pathway; nsp1 from SARS-CoV-2 inhibits translation initiation in the host cell		3	0	0.816	0.84	1.028	-0.29	-0.25	0.04	2265.4	2775.4	2698.5				2265.4	2775.4	2698.5	High	High	High	1
FALSE	High	Master Protein	Q6IB11	PGRMC1 protein OS=Homo sapiens OX=9606 GN=PGRMC1 PE=1 SV=1	0	13.764	27	4	5	4	195	21.7	4.7	18.23	4				Pf00173		PGRMC1	hsa:10857; Q6IB11				0	0	0.816	0.63	0.772	-0.29	-0.67	-0.37	224.5	275.2	356.4				224.5	275.2	356.4	High	High	High	1
FALSE	High	Master Protein	Q9BXP5	Serrate RNA effector molecule homolog OS=Homo sapiens OX=9606 GN=SRRT PE=1 SV=1	0	48.414	20	14	14	14	876	100.6	5.96	46.46	14				Pf04959, Pf12066	51593	SRRT	A4D2E5; A4D2E6; A6NK22; B4DJL4; B4DZA6; hsa:51593; O95808; Q32MI4; Q6NT74; Q8TDQ5; Q9BWP6; Q9BXP4; Q9BXP5; Q9Y4S4	ENSG00000087087		RNA polymerase II transcribes snRNA genes; mRNA Splicing - Major Pathway	2	0	0.815	0.744	0.912	-0.29	-0.43	-0.13	2394.1	2936.1	3217.8				2394.1	2936.1	3217.8	High	High	High	1
FALSE	High	Master Protein	A0A7P0TA97	Protein disulfide-isomerase OS=Homo sapiens OX=9606 GN=P4HB PE=1 SV=1	0	53.51	33	15	16	15	479	53.5	5.6	46	15				Pf00085, Pf13848		P4HB	A0A7P0TA97		Type I collagen synthesis in the context of osteogenesis imperfecta		1	0	0.826	0.61	0.738	-0.28	-0.71	-0.44	4364.8	5284.1	7160.2				4364.8	5284.1	7160.2	High	High	High	1
FALSE	High	Master Protein	O14737	Programmed cell death protein 5 OS=Homo sapiens OX=9606 GN=PDCD5 PE=1 SV=3	0	8.24	25	3	3	3	125	14.3	6.04	9.16	3				Pf01984	9141	PDCD5	B4DE64; hsa:9141; O14737; Q53YC9; Q6IB70	ENSG00000105185			0	0	0.825	0.561	0.679	-0.28	-0.83	-0.56	556.6	674.3	992.8				556.6	674.3	992.8	High	High	High	1
FALSE	High	Master Protein	Q15785	Mitochondrial import receptor subunit TOM34 OS=Homo sapiens OX=9606 GN=TOMM34 PE=1 SV=2	0.002	1.982	5	1	1	1	309	34.5	8.98	2.65	1				Pf00515	10953	TOMM34	hsa:10953; Q15785; Q53GH9; Q6IBN7; Q9NTZ3	ENSG00000025772			0	0	0.825	0.941	1.141	-0.28	-0.09	0.19	46.2	56	49.1				46.2	56	49.1	High	High	High	1
FALSE	Medium	Master Protein	Q6ZQX7	Protein LIAT1 OS=Homo sapiens OX=9606 GN=LIAT1 PE=1 SV=2	0.01	1.445	2	1	1	1	453	49.6	7.97	2.75	1					400566	LIAT1	A5D8T6; hsa:400566; Q6NSI2; Q6PFW9; Q6ZQX7	ENSG00000187624; ENSG00000283985			0	0	0.825	0.959	1.163	-0.28	-0.06	0.22	992	1202.6	1034				992	1202.6	1034	High	High	High	1
FALSE	High	Master Protein	B2R8R5	cDNA, FLJ94025, highly similar to Homo sapiens tripartite motif-containing 28 (TRIM28), mRNA OS=Homo sapiens OX=9606 PE=2 SV=1	0	84.635	42	21	23	21	835	88.5	5.77	80.39	21				Pf00628, Pf00643, Pf14634							0	0	0.824	0.576	0.699	-0.28	-0.8	-0.52	4199.1	5097.3	7288.2				4199.1	5097.3	7288.2	High	High	High	1
FALSE	High	Master Protein	V9HWF4	Phosphoglycerate kinase OS=Homo sapiens OX=9606 GN=HEL-S-68p PE=2 SV=1	0	66.815	48	15	17	15	417	44.6	8.1	64.25	15				Pf00162		HEL-S-68p	hsa:5230; V9HWF4		Photodynamic therapy-induced HIF-1 survival signaling; VEGFA-VEGFR2 signaling; Aerobic glycolysis; Warburg effect modulated by deubiquitinating enzymes and their substrates; Glycolysis and gluconeogenesis; Metabolic Epileptic Disorders		6	0	0.824	0.901	1.094	-0.28	-0.15	0.13	5397.3	6551.5	5988				5397.3	6551.5	5988	High	High	High	1
FALSE	High	Master Protein	Q6FHU2	Phosphoglycerate mutase (Fragment) OS=Homo sapiens OX=9606 GN=PGAM1 PE=2 SV=1	0	41.028	48	9	9	9	254	28.8	7.18	33.79	9				Pf00300		PGAM1	hsa:5223; Q6FHU2		Warburg effect modulated by deubiquitinating enzymes and their substrates; Glycolysis and gluconeogenesis; Metabolic Epileptic Disorders		3	0	0.824	0.92	1.118	-0.28	-0.12	0.16	3172.2	3852	3446.4				3172.2	3852	3446.4	High	High	High	1
FALSE	High	Master Protein	A0A024R7L5	UPF1 OS=Homo sapiens OX=9606 GN=UPF1 PE=2 SV=1	0	40.798	14	11	12	11	1118	123	6.68	40.41	11				Pf09416, Pf13086, Pf13087, Pf18141		UPF1	A0A024R7L5		Pathophysiological roles of DUX4 in FSHD1		1	0	0.824	0.631	0.766	-0.28	-0.66	-0.39	1228.9	1491.2	1947.7				1228.9	1491.2	1947.7	High	High	High	1
FALSE	High	Master Protein	Q6MZM3	Cohesin subunit SA OS=Homo sapiens OX=9606 GN=DKFZp686C21148 PE=2 SV=1	0	19.324	8	7	8	6	1231	141.2	5.4	20.09	7				Pf08514, Pf21581		DKFZp686C21148	hsa:10735; Q6MZM3				0	0	0.824	0.548	0.665	-0.28	-0.87	-0.59	250.8	304.4	457.5				250.8	304.4	457.5	High	High	High	1
FALSE	High	Master Protein	Q6IBU0	Eukaryotic translation initiation factor 5 OS=Homo sapiens OX=9606 GN=EIF5 PE=2 SV=1	0	8.298	8	3	3	3	431	49.1	5.5	5.58	3				Pf01873, Pf02020		EIF5	Q6IBU0				0	0	0.824	0.728	0.884	-0.28	-0.46	-0.18	173.6	210.8	238.5				173.6	210.8	238.5	High	High	High	1
FALSE	High	Master Protein	P59998	Actin-related protein 2/3 complex subunit 4 OS=Homo sapiens OX=9606 GN=ARPC4 PE=1 SV=3	0	6.063	16	2	2	2	168	19.7	8.43	7.37	2				Pf05856	10093	ARPC4	C9JWM7; E7ETI0; F6TTL5; hsa:10093; O15509; P59998; Q6P0W5; Q96QJ3	ENSG00000241553	Pathogenic Escherichia coli infection	Regulation of actin dynamics for phagocytic cup formation; FCGR3A-mediated phagocytosis; RHO GTPases Activate WASPs and WAVEs; Clathrin-mediated endocytosis; EPHB-mediated forward signaling	6	0	0.824	1.068	1.297	-0.28	0.1	0.38	109.7	133.2	102.7				109.7	133.2	102.7	High	High	High	1
FALSE	High	Master Protein	Q96AW5	glutamine--tRNA ligase (Fragment) OS=Homo sapiens OX=9606 GN=QARS PE=2 SV=2	0	27.521	19	10	10	10	717	81.7	7.15	29.97	10				Pf00749, Pf03950, Pf04557, Pf04558, Pf20974		QARS	Q96AW5				0	0	0.823	0.587	0.714	-0.28	-0.77	-0.49	1087.9	1322.5	1852				1087.9	1322.5	1852	High	High	High	1
FALSE	High	Master Protein	Q53F02	Cleavage and polyadenylation specific factor 3, 73kDa variant (Fragment) OS=Homo sapiens OX=9606 PE=2 SV=1	0	14.575	15	7	7	7	684	77.4	5.66	18.83	7				Pf00753, Pf07521, Pf10996, Pf11718							0	0	0.823	0.55	0.668	-0.28	-0.86	-0.58	299.9	364.2	545.1				299.9	364.2	545.1	High	High	High	1
FALSE	High	Master Protein	P41227	N-alpha-acetyltransferase 10 OS=Homo sapiens OX=9606 GN=NAA10 PE=1 SV=1	0	6.848	10	2	2	2	235	26.4	5.64	5.03	2				Pf00583	8260	NAA10	A6NM98; hsa:8260; P41227	ENSG00000102030	IL-24 Signaling pathway		1	0	0.823	0.727	0.883	-0.28	-0.46	-0.18	279.3	339.3	384.3				279.3	339.3	384.3	High	High	High	1
FALSE	High	Master Protein	P46109	Crk-like protein OS=Homo sapiens OX=9606 GN=CRKL PE=1 SV=1	0	6.45	12	3	3	3	303	33.8	6.74	8.45	3				Pf00017, Pf00018, Pf07653	1399	CRKL	A8KA44; D3DX35; hsa:1399; P46109	ENSG00000099942	Androgen receptor network in prostate cancer; B cell receptor signaling pathway; IL-3 signaling pathway; Kit receptor signaling pathway; Focal adhesion; Hepatocyte growth factor receptor signaling; MAPK signaling pathway; Chemokine signaling pathway; MET in type 1 papillary renal cell carcinoma; EGF/EGFR signaling pathway; 22q11.2 copy number variation syndrome; IL-2 signaling pathway; A network …	Regulation of signaling by CBL; Downstream signal transduction; Erythropoietin activates RAS; Frs2-mediated activation; MET activates RAP1 and RAC1; MET receptor recycling	22	0	0.822	0.772	0.939	-0.28	-0.37	-0.09	211.3	257.2	273.8				211.3	257.2	273.8	High	High	High	1
FALSE	High	Master Protein	Q9H9Y6	DNA-directed RNA polymerase I subunit RPA2 OS=Homo sapiens OX=9606 GN=POLR1B PE=1 SV=2	0	5.752	3	2	2	2	1135	128.1	7.83	5.89	2				Pf00562, Pf04560, Pf04561, Pf04563, Pf04565, Pf06883	84172	POLR1B	B7Z6Y7; B7Z823; F5GZX4; F8W898; hsa:84172; Q2TAM4; Q585T5; Q6ZRR2; Q9H9D3; Q9H9Y6	ENSG00000125630	Pyrimidine metabolism; Eukaryotic transcription initiation; 2q13 copy number variation syndrome	B-WICH complex positively regulates rRNA expression; NoRC negatively regulates rRNA expression; RNA Polymerase I Transcription Initiation; RNA Polymerase I Promoter Escape; RNA Polymerase I Transcription Termination	8	0	0.822	0.57	0.693	-0.28	-0.81	-0.53	227.3	276.4	398.6				227.3	276.4	398.6	High	High	High	1
FALSE	High	Master Protein	B4DNA8	cDNA FLJ51784, highly similar to Protein flightless-1 homolog OS=Homo sapiens OX=9606 PE=2 SV=1	0	4.333	6	1	2	1	457	51.4	6.62	3.81	1				Pf00626, Pf12799, Pf13855							0	0	0.822	0.831	1.01	-0.28	-0.27	0.01	24.5	29.8	29.5				24.5	29.8	29.5	High	High	High	1
FALSE	High	Master Protein	O43684	Mitotic checkpoint protein BUB3 OS=Homo sapiens OX=9606 GN=BUB3 PE=1 SV=1	0	21.74	24	6	6	6	328	37.1	6.84	19.17	6				Pf00400	9184	BUB3	A6NJ42; B2R6E7; D3DRE9; hsa:9184; O43684; O43685	ENSG00000154473	Cell cycle; Regulation of sister chromatid separation at the metaphase-anaphase transition	Cdc20:Phospho-APC/C mediated degradation of Cyclin A; Separation of Sister Chromatids; Resolution of Sister Chromatid Cohesion; RHO GTPases Activate Formins; EML4 and NUDC in mitotic spindle formation; Amplification of signal from unattached kinetochores via a MAD2 inhibitory signal; Inactivation of APC/C via direct inhibition of the APC/C complex; APC/C:Cdc20 mediated degradation of mitotic prot…	12	0	0.821	0.785	0.956	-0.28	-0.35	-0.06	357.2	435.2	455				357.2	435.2	455	High	High	High	1	Met-loss [N-Term]
FALSE	High	Master Protein	O60869	Endothelial differentiation-related factor 1 OS=Homo sapiens OX=9606 GN=EDF1 PE=1 SV=1	0	14.399	32	6	6	6	148	16.4	9.95	17.24	6				Pf01381, Pf08523	8721	EDF1	hsa:8721; O60869; Q5T5T2; Q9UIM1	ENSG00000107223			0	0	0.821	0.839	1.022	-0.28	-0.25	0.03	1944.7	2369	2317.2				1944.7	2369	2317.2	High	High	High	1
FALSE	High	Master Protein	Q9NQ50	39S ribosomal protein L40, mitochondrial OS=Homo sapiens OX=9606 GN=MRPL40 PE=1 SV=1	0	4.451	8	1	1	1	206	24.5	9.63	3.45	1				Pf09812	64976	MRPL40	B3KVZ7; hsa:64976; O95134; Q9NQ50	ENSG00000185608	22q11.2 copy number variation syndrome	Mitochondrial translation initiation; Mitochondrial translation elongation; Mitochondrial translation termination	4	0	0.821	0.875	1.065	-0.28	-0.19	0.09	416.7	507.4	476.3				416.7	507.4	476.3	High	High	High	1
FALSE	High	Master Protein	A0A024RB85	Proliferation-associated 2G4, 38kDa, isoform CRA_a OS=Homo sapiens OX=9606 GN=PA2G4 PE=3 SV=1	0	76.717	55	15	16	15	394	43.8	6.55	66.59	15				Pf00557		PA2G4	A0A024RB85; hsa:5036				0	0	0.832	0.979	1.177	-0.27	-0.03	0.24	9216.6	11082.9	9415.6				9216.6	11082.9	9415.6	High	High	High	1
FALSE	High	Master Protein	P36873	Serine/threonine-protein phosphatase PP1-gamma catalytic subunit OS=Homo sapiens OX=9606 GN=PPP1CC PE=1 SV=1	0	49.386	54	12	13	2	323	37	6.54	44.36	12				Pf00149, Pf16891	5501	PPP1CC	hsa:5501; P36873	ENSG00000186298	Common pathways underlying drug addiction; Focal adhesion; Hippo-Merlin signaling dysregulation; Neuroinflammation and glutamatergic signaling	Triglyceride catabolism; Separation of Sister Chromatids; Resolution of Sister Chromatid Cohesion; RHO GTPases Activate Formins; EML4 and NUDC in mitotic spindle formation; Amplification of signal from unattached kinetochores via a MAD2 inhibitory signal; Circadian Clock; RAF activation; SHOC2 M1731 mutant abolishes MRAS complex function; Gain-of-function MRAS complexes activate RAF signaling; Do…	16	0	0.831	0.543	0.653	-0.27	-0.88	-0.61	475	571.6	875.4				475	571.6	875.4	High	High	High	1
FALSE	High	Master Protein	Q92621	Nuclear pore complex protein Nup205 OS=Homo sapiens OX=9606 GN=NUP205 PE=1 SV=3	0	46.289	8	10	11	10	2012	227.8	6.19	38.24	10				Pf11894	23165	NUP205	A6H8X3; hsa:23165; Q86YC1; Q92621	ENSG00000155561		SUMOylation of DNA damage response and repair proteins; HCMV Late Events; HCMV Early Events; ISG15 antiviral mechanism; Transport of the SLBP independent Mature mRNA; Transport of the SLBP Dependant Mature mRNA; Transport of Mature mRNA Derived from an Intronless Transcript; Transport of Mature mRNA derived from an Intron-Containing Transcript; Rev-mediated nuclear export of HIV RNA; Transport of…	29	0	0.831	0.55	0.661	-0.27	-0.86	-0.6	683.1	821.7	1242.2				683.1	821.7	1242.2	High	High	High	1
FALSE	High	Master Protein	A0A024RB53	Heterogeneous nuclear ribonucleoprotein A1 OS=Homo sapiens OX=9606 GN=HNRPA1 PE=2 SV=1	0	173.053	72	20	94	1	320	34.2	9.23	412.17	20				Pf00076, Pf11627		HNRPA1	A0A024RB53		mRNA processing		1	0	0.83	1.021	1.23	-0.27	0.03	0.3	2722.1	3279.2	2665.7				2722.1	3279.2	2665.7	High	High	High	1
FALSE	High	Master Protein	B8ZWD1	Diazepam binding inhibitor, acyl-CoA binding protein OS=Homo sapiens OX=9606 GN=DBI PE=1 SV=1	0	12.631	29	2	3	2	97	11.1	8.32	12.58	2				Pf00887		DBI	B8ZWD1		Sterol regulatory element-binding proteins (SREBP) signaling; PPAR-alpha pathway; Nuclear receptors meta-pathway; PPAR signaling pathway; Fatty acid transporters		5	0	0.83	0.898	1.082	-0.27	-0.15	0.11	401.4	483.5	446.9				401.4	483.5	446.9	High	High	High	1
FALSE	High	Master Protein	A0A7I2V535	Non-POU domain containing octamer binding OS=Homo sapiens OX=9606 GN=NONO PE=1 SV=1	0	45.529	26	13	18	11	501	57.6	9.33	57.44	13				Pf00076, Pf08075		NONO	A0A7I2V535				0	1	0.829	0.892	1.077	-0.27	-0.16	0.11	7308.4	8818.3	8191.2				7308.4	8818.3	8191.2	High	High	High	1
FALSE	High	Master Protein	J3KRX5	60S ribosomal protein L17 (Fragment) OS=Homo sapiens OX=9606 GN=RPL17 PE=1 SV=1	0	26.329	42	7	8	7	174	20.2	10.1	22.52	7				Pf00237		RPL17	J3KRX5				0	0	0.829	0.655	0.789	-0.27	-0.61	-0.34	5148.1	6206.4	7863.2				5148.1	6206.4	7863.2	High	High	High	1
FALSE	High	Master Protein	Q8N1G4	Leucine-rich repeat-containing protein 47 OS=Homo sapiens OX=9606 GN=LRRC47 PE=1 SV=1	0	10.888	20	5	5	5	583	63.4	8.28	14.99	5				Pf00560, Pf13855	57470	LRRC47	hsa:57470; Q8N1G4; Q9ULN5	ENSG00000130764			0	0	0.829	0.925	1.115	-0.27	-0.11	0.16	117.7	142	127.3				117.7	142	127.3	High	High	High	1
FALSE	High	Master Protein	E7EM64	COP9 signalosome complex subunit 6 OS=Homo sapiens OX=9606 GN=COPS6 PE=1 SV=1	0	8.54	13	3	3	3	326	36	5.73	7.94	3				Pf01398, Pf13012		COPS6	E7EM64		Nucleotide-binding oligomerization domain (NOD) pathway; Ciliary landscape		2	0	0.829	0.592	0.715	-0.27	-0.76	-0.48	294.2	355	496.6				294.2	355	496.6	High	High	High	1
FALSE	High	Master Protein	Q15424	Scaffold attachment factor B1 OS=Homo sapiens OX=9606 GN=SAFB PE=1 SV=4	0	120.056	39	31	32	18	915	102.6	5.47	103.65	31				Pf00076, Pf02037	6294	SAFB	A0AV56; B7Z5B6; B7ZLP6; F5H0H3; hsa:6294; O60406; Q15424; Q59HH8	ENSG00000160633	Interleukin-1 (IL-1) structural pathway	SUMOylation of transcription cofactors	2	11	0.828	0.861	1.04	-0.27	-0.22	0.06	13786.4	16648.6	16002.9				13786.4	16648.6	16002.9	High	High	High	1
FALSE	High	Master Protein	H0YGR4	RNA exonuclease 2 (Fragment) OS=Homo sapiens OX=9606 GN=REXO2 PE=1 SV=1	0	4.023	9	1	1	1	192	22.1	8.24	3.88	1				Pf00929		REXO2	H0YGR4				0	0	0.828	0.959	1.159	-0.27	-0.06	0.21	35.5	42.9	37				35.5	42.9	37	High	High	High	1
FALSE	High	Master Protein	A4QPB0	IQ motif containing GTPase activating protein 1 OS=Homo sapiens OX=9606 GN=IQGAP1 PE=1 SV=1	0	53.957	14	15	16	15	1657	189.2	6.48	52.6	15				Pf00307, Pf00612, Pf00616, Pf03836		IQGAP1	A4QPB0				0	0	0.827	0.898	1.087	-0.27	-0.15	0.12	1756.3	2124.9	1955.1				1756.3	2124.9	1955.1	High	High	High	1
FALSE	High	Master Protein	Q9Y2L1	Exosome complex exonuclease RRP44 OS=Homo sapiens OX=9606 GN=DIS3 PE=1 SV=2	0	31.158	13	9	9	9	958	108.9	7.14	28.9	9				Pf00773, Pf13638, Pf17215, Pf17216, Pf17849	22894	DIS3	A6NI21; B2RBL2; hsa:22894; Q5W0P7; Q5W0P8; Q658Z7; Q7Z481; Q8WWI2; Q9UG36; Q9Y2L1	ENSG00000083520		Major pathway of rRNA processing in the nucleolus and cytosol; ATF4 activates genes in response to endoplasmic reticulum stress; KSRP (KHSRP) binds and destabilizes mRNA; Tristetraprolin (TTP, ZFP36) binds and destabilizes mRNA; Butyrate Response Factor 1 (BRF1) binds and destabilizes mRNA; mRNA decay by 3' to 5' exoribonuclease	6	0	0.827	0.734	0.888	-0.27	-0.45	-0.17	1201.8	1453.9	1637.4				1201.8	1453.9	1637.4	High	High	High	1
FALSE	High	Master Protein	O43660	Pleiotropic regulator 1 OS=Homo sapiens OX=9606 GN=PLRG1 PE=1 SV=1	0	16.056	15	4	5	4	514	57.2	9.17	14.79	4				Pf00400	5356	PLRG1	B3KMK4; hsa:5356; O43660; Q3KQY5; Q8WUD8	ENSG00000171566		mRNA Splicing - Major Pathway	1	0	0.827	0.708	0.856	-0.27	-0.5	-0.22	482.3	583.4	681.6				482.3	583.4	681.6	High	High	High	1
FALSE	High	Master Protein	V9HW44	Epididymis secretory protein Li 303 OS=Homo sapiens OX=9606 GN=HEL-S-303 PE=2 SV=1	0	10.057	12	2	2	2	229	25.6	5.92	5.52	2				Pf13472		HEL-S-303	hsa:5049; V9HW44				0	0	0.827	0.706	0.853	-0.27	-0.5	-0.23	77.2	93.3	109.4				77.2	93.3	109.4	High	High	High	1
FALSE	High	Master Protein	A0A024R7Y5	Elongin-C OS=Homo sapiens OX=9606 GN=TCEB1 PE=3 SV=1	0	7.828	37	3	3	3	112	12.5	4.78	6.97	3				Pf03931		TCEB1	A0A024R7Y5; hsa:6921		VEGFA-VEGFR2 signaling		1	0	0.827	0.466	0.564	-0.27	-1.1	-0.83	481.5	582.4	1033				481.5	582.4	1033	High	High	High	1
FALSE	High	Master Protein	B3KM42	Dynein light intermediate chain OS=Homo sapiens OX=9606 PE=2 SV=1	0	6.684	9	2	2	2	377	41.1	6.96	6.5	2				Pf05783							0	0	0.827	0.58	0.702	-0.27	-0.79	-0.51	30.5	36.9	52.6				30.5	36.9	52.6	High	High	High	1
FALSE	High	Master Protein	J3KTA4	Probable ATP-dependent RNA helicase DDX5 OS=Homo sapiens OX=9606 GN=DDX5 PE=1 SV=1	0	71.656	43	21	23	15	614	69	8.85	69.4	21				Pf00270, Pf00271, Pf08061		DDX5	J3KTA4		Ciliary landscape		1	0	0.838	0.845	1.009	-0.26	-0.24	0.01	4879.8	5826.6	5772.1				4879.8	5826.6	5772.1	High	High	High	1
FALSE	High	Master Protein	H3BND8	Ubiquitin carboxyl-terminal hydrolase (Fragment) OS=Homo sapiens OX=9606 GN=USP7 PE=1 SV=1	0	19.085	9	6	6	6	909	105.5	5.58	19.92	6				Pf00443, Pf00917, Pf12436, Pf14533		USP7	H3BND8		Nucleotide excision repair in xeroderma pigmentosum		1	0	0.838	0.621	0.741	-0.26	-0.69	-0.43	245	292.4	394.8				245	292.4	394.8	High	High	High	1
FALSE	High	Master Protein	A0A024R394	Cysteine and histidine-rich domain-containing protein 1 OS=Homo sapiens OX=9606 GN=CHORDC1 PE=4 SV=1	0	11.928	17	3	3	3	332	37.5	7.72	11.16	3				Pf04968, Pf04969		CHORDC1	A0A024R394				0	0	0.838	0.546	0.652	-0.26	-0.87	-0.62	1086.3	1297	1988.2				1086.3	1297	1988.2	High	High	High	1
FALSE	High	Master Protein	P05783	Keratin, type I cytoskeletal 18 OS=Homo sapiens OX=9606 GN=KRT18 PE=1 SV=2	0	20.453	19	6	7	6	430	48	5.45	22.65	6				Pf00038	3875	KRT18	hsa:3875; P05783; Q53G38; Q5U0N8; Q9BW26	ENSG00000111057	Pathogenic Escherichia coli infection	Formation of the cornified envelope	3	0	0.837	1.064	1.272	-0.26	0.09	0.35	1231.9	1472.6	1157.3				1231.9	1472.6	1157.3	High	High	High	1
FALSE	High	Master Protein	Q9GZS3	SKI8 subunit of superkiller complex protein OS=Homo sapiens OX=9606 GN=SKIC8 PE=1 SV=1	0	13.797	20	3	4	3	305	33.6	5.47	17	3				Pf00400	80349	SKIC8	D3DW84; hsa:80349; Q6IA22; Q7Z4X4; Q9GZS3	ENSG00000140395		E3 ubiquitin ligases ubiquitinate target proteins; Formation of RNA Pol II elongation complex ; RNA Polymerase II Pre-transcription Events; mRNA decay by 3' to 5' exoribonuclease	5	0	0.837	0.685	0.818	-0.26	-0.55	-0.29	349.3	417.4	510.2				349.3	417.4	510.2	High	High	High	1
FALSE	High	Master Protein	B5MCF9	Pescadillo homolog OS=Homo sapiens OX=9606 GN=PES1 PE=1 SV=1	0	6.34	8	3	3	3	571	66	7.5	7.82	3				Pf06732, Pf16589		PES1	B5MCF9				0	0	0.837	0.75	0.896	-0.26	-0.42	-0.16	408.8	488.6	545.3				408.8	488.6	545.3	High	High	High	1
FALSE	High	Master Protein	Q6FI51	DNAJB1 protein OS=Homo sapiens OX=9606 GN=DNAJB1 PE=2 SV=1	0	49.717	41	15	17	14	340	38	8.63	44.35	15				Pf00226, Pf01556		DNAJB1	Q6FI51				0	0	0.836	0.12	0.143	-0.26	-3.06	-2.81	1582.7	1892.1	13240.8				1582.7	1892.1	13240.8	High	High	High	1	Met-loss [N-Term]
FALSE	High	Master Protein	A0A7I2V4F0	ATP-dependent RNA helicase OS=Homo sapiens OX=9606 GN=DDX1 PE=1 SV=1	0	118.441	40	26	29	26	734	81.7	7.33	97.31	26				Pf00270, Pf00271, Pf00622		DDX1	A0A7I2V4F0		DDX1 as a regulatory component of the Drosha microprocessor		1	0	0.834	0.75	0.9	-0.26	-0.42	-0.15	5710.2	6850.5	7614				5710.2	6850.5	7614	High	High	High	1
FALSE	High	Master Protein	B4DDF7	cDNA FLJ53296, highly similar to Serine/threonine-protein phosphatase 2A 65 kDa regulatory subunit A alpha isoform OS=Homo sapiens OX=9606 PE=2 SV=1	0	67.025	29	14	16	14	579	64.1	5.14	48.03	14				Pf02985, Pf13646							0	0	0.834	0.576	0.691	-0.26	-0.79	-0.53	1752.4	2100.9	3040.3				1752.4	2100.9	3040.3	High	High	High	1
FALSE	High	Master Protein	Q5T5C7	serine--tRNA ligase OS=Homo sapiens OX=9606 GN=SARS1 PE=1 SV=1	0	23.309	15	6	7	6	536	61.3	7.06	21.62	6				Pf00587, Pf02403		SARS1	Q5T5C7		VEGFA-VEGFR2 signaling		1	0	0.834	0.739	0.886	-0.26	-0.44	-0.18	441.8	529.6	597.9				441.8	529.6	597.9	High	High	High	1	Met-loss [N-Term]
FALSE	High	Master Protein	Q9HCD5	Nuclear receptor coactivator 5 OS=Homo sapiens OX=9606 GN=NCOA5 PE=1 SV=2	0	14.397	12	4	4	4	579	65.5	9.6	15.04	4						NCOA5	B2RTV9; E1P5R0; hsa:57727; Q6HA99; Q9H1F2; Q9H2T2; Q9H4Y9; Q9HCD5	ENSG00000124160			0	0	0.834	1.048	1.256	-0.26	0.07	0.33	518	620.9	494.3				518	620.9	494.3	High	High	High	1
FALSE	High	Master Protein	B3KMV5	cDNA FLJ12728 fis, clone NT2RP2000040, highly similar to Protein FAM62A OS=Homo sapiens OX=9606 PE=2 SV=1	0	13.204	6	5	5	4	1104	122.8	5.85	12.86	5				Pf00168, Pf17047							0	0	0.834	0.5	0.599	-0.26	-1	-0.74	38.3	45.9	76.6				38.3	45.9	76.6	High	High	High	1
FALSE	High	Master Protein	D6RIY6	Exosome complex component RRP45 OS=Homo sapiens OX=9606 GN=EXOSC9 PE=1 SV=1	0	9.875	11	3	3	3	423	46.9	5.16	9.11	3				Pf01138, Pf03725		EXOSC9	D6RIY6		Ciliary landscape		1	0	0.834	0.599	0.718	-0.26	-0.74	-0.48	223.6	268	373				223.6	268	373	High	High	High	1
FALSE	High	Master Protein	Q9BWJ5	Splicing factor 3B subunit 5 OS=Homo sapiens OX=9606 GN=SF3B5 PE=1 SV=1	0	8.979	38	3	3	3	86	10.1	6.35	6.67	3				Pf07189	83443	SF3B5	B2R568; hsa:83443; Q7RTV1; Q9BWJ5	ENSG00000169976	mRNA processing	mRNA Splicing - Major Pathway; mRNA Splicing - Minor Pathway	3	0	0.834	0.744	0.891	-0.26	-0.43	-0.17	948.4	1136.9	1275.4				948.4	1136.9	1275.4	High	High	High	1
FALSE	High	Master Protein	H7BZW6	Sin3A associated protein 18 (Fragment) OS=Homo sapiens OX=9606 GN=SAP18 PE=1 SV=2	0	3.314	11	1	1	1	143	16	9.13	2.92	1				Pf06487		SAP18	H7BZW6				0	0	0.834	0.628	0.753	-0.26	-0.67	-0.41	64.2	77	102.2				64.2	77	102.2	High	High	High	1
FALSE	High	Master Protein	H3BMM9	RNA-binding protein with serine-rich domain 1 (Fragment) OS=Homo sapiens OX=9606 GN=RNPS1 PE=1 SV=1	0	23.948	34	5	5	5	284	31.7	11.62	19.46	5				Pf00076		RNPS1	H3BMM9				0	0	0.833	0.733	0.88	-0.26	-0.45	-0.18	939.8	1128.1	1281.3				939.8	1128.1	1281.3	High	High	High	1
FALSE	High	Master Protein	P55081	Microfibrillar-associated protein 1 OS=Homo sapiens OX=9606 GN=MFAP1 PE=1 SV=2	0	15.407	15	4	4	4	439	51.9	4.98	16.23	4				Pf06991	4236	MFAP1	hsa:4236; P55081; Q86TG6	ENSG00000140259	Canonical and non-canonical Notch signaling; Ciliary landscape	mRNA Splicing - Major Pathway	3	0	0.833	0.745	0.894	-0.26	-0.42	-0.16	602.8	723.5	809.1				602.8	723.5	809.1	High	High	High	1
FALSE	High	Master Protein	Q00839	Heterogeneous nuclear ribonucleoprotein U OS=Homo sapiens OX=9606 GN=HNRNPU PE=1 SV=6	0	177.329	49	33	63	3	825	90.5	6	211.91	33				Pf00622, Pf02037, Pf13671	3192	HNRNPU	hsa:3192; O75507; Q00839; Q8N174; Q96HY9; Q9BQ09	ENSG00000153187	mRNA processing; lncRNA in canonical Wnt signaling and colorectal cancer	mRNA Splicing - Major Pathway; Processing of Capped Intron-Containing Pre-mRNA	4	26	0.832	0.737	0.885	-0.26	-0.44	-0.18	16771.3	20146.6	22765.2				16771.3	20146.6	22765.2	High	High	High	1
FALSE	High	Master Protein	P49959	Double-strand break repair protein MRE11 OS=Homo sapiens OX=9606 GN=MRE11 PE=1 SV=3	0	9.789	6	3	3	3	708	80.5	5.9	8.76	3				Pf00149, Pf04152	4361	MRE11	B3KTC7; hsa:4361; O43475; P49959	ENSG00000020922	miRNA regulation of DNA damage response; Homologous recombination; DDX1 as a regulatory component of the Drosha microprocessor; ATM signaling in development and disease ; Breast cancer pathway; Joubert syndrome; DNA repair pathways, full network; SMC1/SMC3 role in DNA damage - Cornelia de Lange Syndrome; Neurogenesis regulation in the olfactory epithelium; DNA damage response	Resolution of D-loop Structures through Holliday Junction Intermediates; Recruitment and ATM-mediated phosphorylation of repair and signaling proteins at DNA double strand breaks; Regulation of TP53 Activity through Phosphorylation; Processing of DNA double-strand break ends; Presynaptic phase of homologous DNA pairing and strand exchange; G2/M DNA damage checkpoint; Cytosolic sensors of pathogen…	32	0	0.832	0.717	0.861	-0.26	-0.48	-0.22	38.7	46.5	54				38.7	46.5	54	High	High	High	1
FALSE	High	Master Protein	Q9P013	Spliceosome-associated protein CWC15 homolog OS=Homo sapiens OX=9606 GN=CWC15 PE=1 SV=2	0	19.885	38	6	7	6	229	26.6	5.71	22.93	6				Pf04889	51503	CWC15	B2RC17; hsa:51503; Q05BV9; Q05DM1; Q9P013; Q9UI29	ENSG00000150316		mRNA Splicing - Major Pathway	1	0	0.844	0.89	1.055	-0.25	-0.17	0.08	2248.8	2665.1	2526.8				2248.8	2665.1	2526.8	High	High	High	1
FALSE	High	Master Protein	J3QLR8	Mitochondrial ribosomal protein S23 OS=Homo sapiens OX=9606 GN=MRPS23 PE=1 SV=1	0	2.789	11	1	1	1	152	17.5	9.63	3.01	1				Pf10484		MRPS23	J3QLR8				0	0	0.844	0.821	0.973	-0.25	-0.28	-0.04	178.7	211.8	217.7				178.7	211.8	217.7	High	High	High	1
FALSE	High	Master Protein	P27816	Microtubule-associated protein 4 OS=Homo sapiens OX=9606 GN=MAP4 PE=1 SV=3	0	41.229	12	12	12	12	1152	120.9	5.43	32.71	12				Pf00418	4134	MAP4	hsa:4134; P27816; Q13082; Q59FT2; Q68D74; Q6ZUW9; Q86V26; Q96A76; Q96NS9	ENSG00000047849	Splicing factor NOVA regulated synaptic proteins; 2q37 copy number variation syndrome		2	0	0.843	0.806	0.956	-0.25	-0.31	-0.06	2036.9	2415.3	2526.5				2036.9	2415.3	2526.5	High	High	High	1
FALSE	High	Master Protein	P00441	Superoxide dismutase [Cu-Zn] OS=Homo sapiens OX=9606 GN=SOD1 PE=1 SV=2	0	37.878	53	7	9	7	154	15.9	6.13	33.78	7				Pf00080		SOD1	A6NHJ0; D3DSE4; hsa:6647; P00441; Q16669; Q16711; Q16838; Q16839; Q16840; Q6NR85	ENSG00000142168	Trans-sulfuration, one-carbon metabolism and related pathways; Copper homeostasis; Physico-chemical features and toxicity-associated pathways; One-carbon metabolism and related pathways; Extracellular vesicles in the crosstalk of cardiac cells; Arsenic metabolism and reactive oxygen species generation	Gene and protein expression by JAK-STAT signaling after Interleukin-12 stimulation; Platelet degranulation ; Detoxification of Reactive Oxygen Species	9	0	0.843	0.896	1.063	-0.25	-0.16	0.09	1703.7	2021	1902.1				1703.7	2021	1902.1	High	High	High	1
FALSE	High	Master Protein	P50995	Annexin A11 OS=Homo sapiens OX=9606 GN=ANXA11 PE=1 SV=1	0	22.313	16	7	7	7	505	54.4	7.65	21.45	7				Pf00191	311	ANXA11	B4DVE7; hsa:311; P50995	ENSG00000122359			0	0	0.843	0.429	0.509	-0.25	-1.22	-0.97	172.3	204.4	401.5				172.3	204.4	401.5	High	High	High	1
FALSE	High	Master Protein	P37198	Nuclear pore glycoprotein p62 OS=Homo sapiens OX=9606 GN=NUP62 PE=1 SV=3	0	20.633	11	4	5	4	522	53.2	5.31	21.12	4				Pf05064	23636	NUP62	B3KWU5; hsa:23636; P37198; Q503A4; Q6GTM2; Q96C43; Q9NSL1	ENSG00000213024	7q11.23 copy number variation syndrome	HCMV Late Events; HCMV Early Events; ISG15 antiviral mechanism; Transport of the SLBP independent Mature mRNA; Transport of the SLBP Dependant Mature mRNA; Transport of Mature mRNA Derived from an Intronless Transcript; Transport of Mature mRNA derived from an Intron-Containing Transcript; Rev-mediated nuclear export of HIV RNA; Transport of Ribonucleoproteins into the Host Nucleus; NS1 Mediated …	30	0	0.843	0.726	0.86	-0.25	-0.46	-0.22	173.7	206	239.4				173.7	206	239.4	High	High	High	1
FALSE	High	Master Protein	D3YTB1	Ribosomal protein L32 (Fragment) OS=Homo sapiens OX=9606 GN=RPL32 PE=1 SV=1	0	2.781	14	2	2	2	133	15.6	11.44	0	2				Pf01655		RPL32	D3YTB1				0	0	0.843	0.607	0.72	-0.25	-0.72	-0.47	1432	1698.6	2358.9				1432	1698.6	2358.9	High	High	High	1	Met-loss [N-Term]
FALSE	High	Master Protein	P29401	Transketolase OS=Homo sapiens OX=9606 GN=TKT PE=1 SV=3	0	31.782	13	6	8	6	623	67.8	7.66	24.33	6				Pf00456, Pf02779, Pf02780	7086	TKT	A8K089; B4DE31; E7EPA7; hsa:7086; P29401; Q8TBA3; Q96HH3	ENSG00000163931	Pentose phosphate metabolism; VEGFA-VEGFR2 signaling; Metabolic reprogramming in colon cancer; Thiamine metabolic pathways	NFE2L2 regulates pentose phosphate pathway genes; Pentose phosphate pathway; Insulin effects increased synthesis of Xylulose-5-Phosphate	7	0	0.842	0.861	1.022	-0.25	-0.22	0.03	2460.1	2921.2	2857				2460.1	2921.2	2857	High	High	High	1
FALSE	High	Master Protein	E4W6B6	60S ribosomal protein L27 (Fragment) OS=Homo sapiens OX=9606 GN=RPL27 PE=2 SV=1	0	14.971	48	6	6	6	126	14.2	10.46	17.88	6				Pf00467, Pf01777		RPL27	E4W6B6				0	0	0.842	0.644	0.765	-0.25	-0.63	-0.39	1765.5	2096.6	2739.5				1765.5	2096.6	2739.5	High	High	High	1
FALSE	High	Master Protein	Q8WVV9	Heterogeneous nuclear ribonucleoprotein L-like OS=Homo sapiens OX=9606 GN=HNRNPLL PE=1 SV=1	0	7.889	5	2	2	1	542	60	7.72	7.32	2				Pf00076, Pf11835, Pf13893	92906	HNRNPLL	hsa:92906; Q53T80; Q5JB51; Q5JB52; Q659B9; Q8IVH5; Q8IVH6; Q8WVV9; Q96HR5	ENSG00000143889			0	0	0.842	0.886	1.052	-0.25	-0.17	0.07	156.1	185.3	176.1				156.1	185.3	176.1	High	High	High	1
FALSE	High	Master Protein	Q59G94	Zinc finger protein 207 variant (Fragment) OS=Homo sapiens OX=9606 PE=2 SV=1	0	7.765	5	2	2	2	496	52.8	9.01	6.99	2											0	0	0.841	0.935	1.112	-0.25	-0.1	0.15	729.6	868	780.4				729.6	868	780.4	High	High	High	1
FALSE	High	Master Protein	A0A8V8TM47	WD repeat containing antisense to TP53 (Fragment) OS=Homo sapiens OX=9606 GN=WRAP53 PE=1 SV=1	0	6.857	9	2	2	2	412	45.1	5.06	4.99	2				Pf00400		WRAP53	A0A8V8TM47				0	0	0.841	0.527	0.626	-0.25	-0.93	-0.68	40.7	48.4	77.3				40.7	48.4	77.3	High	High	High	1
FALSE	High	Master Protein	P62312	U6 snRNA-associated Sm-like protein LSm6 OS=Homo sapiens OX=9606 GN=LSM6 PE=1 SV=1	0	6.811	24	2	2	2	80	9.1	9.58	6.05	2				Pf01423	11157	LSM6	hsa:11157; P62312; Q4W5J5; Q9Y4Y8	ENSG00000164167		mRNA Splicing - Major Pathway; mRNA decay by 5' to 3' exoribonuclease	2	0	0.841	0.842	1.001	-0.25	-0.25	0	347.5	413.3	412.7				347.5	413.3	412.7	High	High	High	1
FALSE	High	Master Protein	P12270	Nucleoprotein TPR OS=Homo sapiens OX=9606 GN=TPR PE=1 SV=3	0	108.104	16	29	29	29	2363	267.1	5.02	101.15	29				Pf07926	7175	TPR	hsa:7175; P12270; Q15624; Q15655; Q5SWY0; Q99968	ENSG00000047410		HCMV Late Events; HCMV Early Events; ISG15 antiviral mechanism; Transport of the SLBP independent Mature mRNA; Transport of the SLBP Dependant Mature mRNA; Transport of Mature mRNA Derived from an Intronless Transcript; Transport of Mature mRNA derived from an Intron-Containing Transcript; Rev-mediated nuclear export of HIV RNA; Transport of Ribonucleoproteins into the Host Nucleus; NS1 Mediated …	29	0	0.84	0.821	0.977	-0.25	-0.28	-0.03	4839	5758.1	5892.3				4839	5758.1	5892.3	High	High	High	1
FALSE	High	Master Protein	A0A0S2Z5K8	Spermatid perinuclear RNA-binding protein (Fragment) OS=Homo sapiens OX=9606 GN=STRBP PE=1 SV=1	0	25.393	11	7	7	4	657	72.1	8.73	22.08	7				Pf00035, Pf07528, Pf20965		STRBP	A0A0S2Z5K8				0	0	0.84	0.935	1.113	-0.25	-0.1	0.15	308.2	367	329.8				308.2	367	329.8	High	High	High	1
FALSE	High	Master Protein	Q5U043	S-(hydroxymethyl)glutathione dehydrogenase OS=Homo sapiens OX=9606 PE=2 SV=1	0	6.886	10	2	2	2	374	39.7	7.49	3.72	2				Pf00107, Pf08240							0	0	0.84	0.78	0.928	-0.25	-0.36	-0.11	681.3	810.6	873.2				681.3	810.6	873.2	High	High	High	1
FALSE	High	Master Protein	Q2VIN3	RBM1 (Fragment) OS=Homo sapiens OX=9606 PE=4 SV=1	0	49.033	42	18	23	4	384	41.4	9.83	52.02	18				Pf00076, Pf08081							0	0	0.839	0.941	1.122	-0.25	-0.09	0.17	494.5	589.4	525.4				494.5	589.4	525.4	High	High	High	1
FALSE	High	Master Protein	Q05CU6	RDX protein (Fragment) OS=Homo sapiens OX=9606 GN=RDX PE=2 SV=1	0	16.243	19	7	7	1	342	40.7	9.38	18.39	7				Pf00373, Pf09379, Pf09380		RDX	Q05CU6				0	0	0.839	1.006	1.198	-0.25	0.01	0.26	35.5	42.3	35.3				35.5	42.3	35.3	High	High	High	1
FALSE	High	Master Protein	B4E1R7	cDNA FLJ58224, highly similar to Calpain-2 catalytic subunit OS=Homo sapiens OX=9606 PE=2 SV=1	0	6.129	8	2	2	2	523	60.5	5.07	7.24	2				Pf00648, Pf01067, Pf13833							0	0	0.839	0.745	0.888	-0.25	-0.43	-0.17	35.9	42.8	48.2				35.9	42.8	48.2	High	High	High	1
FALSE	High	Master Protein	Q7Z2W9	39S ribosomal protein L21, mitochondrial OS=Homo sapiens OX=9606 GN=MRPL21 PE=1 SV=2	0	3.381	10	1	1	1	205	22.8	9.89	3.52	1				Pf00829	219927	MRPL21	A6NKU0; C9JPR2; hsa:219927; Q7Z2W9	ENSG00000197345		Mitochondrial translation initiation; Mitochondrial translation elongation; Mitochondrial translation termination	3	0	0.839	0.698	0.832	-0.25	-0.52	-0.26	77.4	92.3	110.9				77.4	92.3	110.9	High	High	High	1
FALSE	High	Master Protein	Q96AX1	Vacuolar protein sorting-associated protein 33A OS=Homo sapiens OX=9606 GN=VPS33A PE=1 SV=1	0.001	2.411	4	1	1	1	596	67.6	6.96	4.7	1				Pf00995		VPS33A	hsa:65082; Q547V4; Q96AX1; Q9H5Q0	ENSG00000139719	Ebola virus infection in host; Perturbations to host-cell autophagy, induced by SARS-CoV-2 proteins	SARS-CoV-2 modulates autophagy	3	0	0.839	0.508	0.605	-0.25	-0.98	-0.72	9.9	11.8	19.5				9.9	11.8	19.5	High	High	High	1
FALSE	High	Master Protein	G1UI32	Pyridoxal kinase (Fragment) OS=Homo sapiens OX=9606 GN=PDXK PE=2 SV=1	0	2.729	13	1	1	1	166	19	4.97	3.92	1				Pf08543		PDXK	G1UI32				0	0	0.838	0.921	1.098	-0.25	-0.12	0.14	19.7	23.5	21.4				19.7	23.5	21.4	High	High	High	1
FALSE	High	Master Protein	Q14320	Protein FAM50A OS=Homo sapiens OX=9606 GN=FAM50A PE=1 SV=2	0	9.132	10	3	4	3	339	40.2	6.83	11.64	3				Pf04921	9130	FAM50A	A8KAQ4; B2R997; hsa:9130; Q14320; Q5HY37; Q6PJH5	ENSG00000071859		mRNA Splicing - Major Pathway	1	0	0.85	0.68	0.8	-0.24	-0.56	-0.32	643.2	757.1	946.5				643.2	757.1	946.5	High	High	High	1
FALSE	High	Master Protein	B5BUB1	RuvB-like helicase (Fragment) OS=Homo sapiens OX=9606 GN=RUVBL1 PE=2 SV=1	0	59.932	37	12	13	12	456	50.2	6.42	46.2	12				Pf06068, Pf17856		RUVBL1	B5BUB1				0	0	0.849	0.685	0.807	-0.24	-0.54	-0.31	4223.2	4973	6161.2				4223.2	4973	6161.2	High	High	High	1
FALSE	High	Master Protein	Q53XC0	Eukaryotic translation initiation factor 2 subunit 1 OS=Homo sapiens OX=9606 GN=EIF2S1 PE=2 SV=1	0	40.234	30	8	8	8	315	36.1	5.08	30.25	8				Pf00575, Pf07541		EIF2S1	hsa:1965; Q53XC0		Translation factors; Brain-derived neurotrophic factor (BDNF) signaling pathway; Nonalcoholic fatty liver disease; nsp1 from SARS-CoV-2 inhibits translation initiation in the host cell; IL-24 Signaling pathway		5	0	0.849	0.961	1.132	-0.24	-0.06	0.18	2338.8	2755.1	2433.3				2338.8	2755.1	2433.3	High	High	High	1
FALSE	High	Master Protein	A0A087WYT3	Prostaglandin E synthase 3 OS=Homo sapiens OX=9606 GN=PTGES3 PE=1 SV=1	0	23.687	41	7	7	7	164	19.1	4.55	17.91	7				Pf04969		PTGES3	A0A087WYT3		Aryl hydrocarbon receptor pathway; Glucocorticoid receptor pathway; Nuclear receptors meta-pathway		3	0	0.849	0.695	0.819	-0.24	-0.52	-0.29	1728.6	2036.1	2485.6				1728.6	2036.1	2485.6	High	High	High	1
FALSE	High	Master Protein	X6RJP6	Transgelin 2 (Fragment) OS=Homo sapiens OX=9606 GN=TAGLN2 PE=1 SV=1	0	18.354	23	3	4	3	187	21.1	7.81	14.53	3				Pf00307, Pf00402		TAGLN2	X6RJP6				0	0	0.849	0.874	1.03	-0.24	-0.19	0.04	199.5	235	228.2				199.5	235	228.2	High	High	High	1
FALSE	High	Master Protein	P69905	Hemoglobin subunit alpha OS=Homo sapiens OX=9606 GN=HBA2 PE=1 SV=2	0	8.476	22	2	2	2	142	15.2	8.68	7.62	2				Pf00042	3039; 3040	HBA1; HBA2	hsa:3039; hsa:3040; P01922; P69905; Q1HDT5; Q3MIF5; Q53F97; Q96KF1; Q9NYR7; Q9UCM0	ENSG00000188536; ENSG00000206172	Selenium micronutrient network; Vitamin B12 metabolism; Folate metabolism; Effects of nitric oxide	Scavenging of heme from plasma; Heme signaling; Cytoprotection by HMOX1; Erythrocytes take up carbon dioxide and release oxygen; Erythrocytes take up oxygen and release carbon dioxide	9	0	0.849	0.798	0.94	-0.24	-0.33	-0.09	747.6	881	937.2				747.6	881	937.2	High	High	High	1
FALSE	High	Master Protein	B3KU28	Lon protease homolog, mitochondrial OS=Homo sapiens OX=9606 GN=LONP1 PE=2 SV=1	0	47.463	20	13	13	13	845	95.1	6.27	38.1	13				Pf00004, Pf02190, Pf05362		LONP1	B3KU28				0	0	0.848	0.675	0.797	-0.24	-0.57	-0.33	1875.3	2212.5	2777.6				1875.3	2212.5	2777.6	High	High	High	1	Met-loss [N-Term]
FALSE	High	Master Protein	P51610	Host cell factor 1 OS=Homo sapiens OX=9606 GN=HCFC1 PE=1 SV=2	0	41.068	9	11	12	11	2035	208.6	7.46	35.68	11				Pf01344, Pf13415, Pf13854	3054	HCFC1	hsa:3054; P51610; Q6P4G5	ENSG00000172534	Mitochondrial gene expression; Pleural mesothelioma	UCH proteinases; Formation of WDR5-containing histone-modifying complexes; Transcriptional activation of mitochondrial biogenesis; HATs acetylate histones	6	0	0.848	0.664	0.783	-0.24	-0.59	-0.35	802.9	947	1208.9				802.9	947	1208.9	High	High	High	1
FALSE	High	Master Protein	H7BXY3	RNA helicase OS=Homo sapiens OX=9606 GN=DHX30 PE=1 SV=1	0	28.291	11	9	9	9	1166	130.5	8.56	26.12	9				Pf00270, Pf00271, Pf07717, Pf21010		DHX30	H7BXY3				0	0	0.848	0.814	0.96	-0.24	-0.3	-0.06	876.7	1033.7	1076.6				876.7	1033.7	1076.6	High	High	High	1
FALSE	High	Master Protein	B4DM33	cDNA FLJ52068, highly similar to Microtubule-associated protein RP/EB family member 1 OS=Homo sapiens OX=9606 PE=2 SV=1	0	18.658	29	5	5	5	238	26.6	5.29	16.85	5				Pf03271							0	0	0.848	0.794	0.936	-0.24	-0.33	-0.1	970.5	1143.8	1221.7				970.5	1143.8	1221.7	High	High	High	1
FALSE	High	Master Protein	Q05DF2	SF3A2 protein (Fragment) OS=Homo sapiens OX=9606 GN=SF3A2 PE=2 SV=1	0	12.305	10	4	5	4	481	51.4	10.11	15.52	4				Pf12874, Pf16835		SF3A2	hsa:8175; Q05DF2		mRNA processing		1	0	0.848	0.805	0.95	-0.24	-0.31	-0.07	889.2	1048.5	1104.2				889.2	1048.5	1104.2	High	High	High	1
FALSE	High	Master Protein	Q92890-1	Isoform Long of Ubiquitin recognition factor in ER-associated degradation protein 1 OS=Homo sapiens OX=9606 GN=UFD1	0	10.688	11	2	2	2	343	38.7	6.34	8.38	2						UFD1	Q92890-1				0	0	0.848	0.52	0.613	-0.24	-0.94	-0.71	85.2	100.5	164				85.2	100.5	164	High	High	High	1
FALSE	High	Master Protein	B9EG90	DNA topoisomerase I OS=Homo sapiens OX=9606 GN=TOP1 PE=2 SV=1	0	8.694	5	3	3	3	765	90.6	9.31	6.56	3				Pf01028, Pf02919, Pf14370		TOP1	B9EG90				0	0	0.848	0.746	0.88	-0.24	-0.42	-0.19	754.8	889.7	1011.5				754.8	889.7	1011.5	High	High	High	1
FALSE	High	Master Protein	A0A5H1ZRQ2	RNA helicase OS=Homo sapiens OX=9606 GN=DDX17 PE=1 SV=2	0	84.547	42	24	26	18	731	80.4	8.37	83.28	24				Pf00270, Pf00271		DDX17	A0A5H1ZRQ2		Novel intracellular components of RIG-I-like receptor pathway		1	4	0.847	0.873	1.031	-0.24	-0.2	0.04	8450.3	9976.5	9674.7				8450.3	9976.5	9674.7	High	High	High	1
FALSE	High	Master Protein	A0A7P0T997	Acetyltransferase component of pyruvate dehydrogenase complex OS=Homo sapiens OX=9606 GN=DLAT PE=1 SV=1	0	15.161	12	5	6	5	636	67.8	7.84	15.87	5				Pf00198, Pf00364, Pf02817		DLAT	A0A7P0T997		TCA cycle and deficiency of pyruvate dehydrogenase complex (PDHc)		1	0	0.847	0.668	0.789	-0.24	-0.58	-0.34	171.9	203	257.2				171.9	203	257.2	High	High	High	1
FALSE	High	Master Protein	B7Z322	cDNA FLJ52146, highly similar to Grancalcin OS=Homo sapiens OX=9606 PE=2 SV=1	0	3.354	9	2	2	2	198	22.1	5.21	5.28	2				Pf13202, Pf13833							0	0	0.847	0.517	0.61	-0.24	-0.95	-0.71	35.5	41.9	68.7				35.5	41.9	68.7	High	High	High	1
FALSE	High	Master Protein	Q07666	KH domain-containing, RNA-binding, signal transduction-associated protein 1 OS=Homo sapiens OX=9606 GN=KHDRBS1 PE=1 SV=1	0	51.58	31	11	15	10	443	48.2	8.66	41.22	11				Pf00013, Pf16274, Pf16568	10657	KHDRBS1	D3DPP3; hsa:10657; Q07666; Q6PJX7; Q8NB97; Q99760	ENSG00000121774	Leptin signaling pathway; Primary ovarian insufficiency	PTK6 Regulates Proteins Involved in RNA Processing	3	2	0.846	1.267	1.498	-0.24	0.34	0.58	6414.3	7583.4	5061.3				6414.3	7583.4	5061.3	High	High	High	1
FALSE	High	Master Protein	A0A024R565	Multifunctional methyltransferase subunit TRM112-like protein OS=Homo sapiens OX=9606 GN=HSPC152 PE=3 SV=1	0	12.271	33	3	3	3	125	14.2	5.26	10.47	3				Pf03966		HSPC152	A0A024R565; hsa:51504				0	0	0.846	0.795	0.94	-0.24	-0.33	-0.09	71.8	84.9	90.3				71.8	84.9	90.3	High	High	High	1
FALSE	High	Master Protein	A0A024R4R7	Hsp70-interacting protein, isoform CRA_a OS=Homo sapiens OX=9606 GN=HSPBP1 PE=4 SV=1	0	10.764	20	3	3	3	216	22.7	4.94	11.23	3				Pf08609		HSPBP1	A0A024R4R7				0	0	0.846	0.491	0.581	-0.24	-1.03	-0.78	290.9	343.8	592.1				290.9	343.8	592.1	High	High	High	1
FALSE	High	Master Protein	A2IDA3	DNA-3-methyladenine glycosylase II (Fragment) OS=Homo sapiens OX=9606 GN=MPG PE=1 SV=1	0	6.136	12	1	1	1	251	27.3	9.03	4.18	1				Pf02245		MPG	A2IDA3		Base excision repair; DNA repair pathways, full network		2	0	0.846	0.776	0.918	-0.24	-0.37	-0.12	30.2	35.7	38.9				30.2	35.7	38.9	High	High	High	1
FALSE	High	Master Protein	A0A804HL40	Leucine rich pentatricopeptide repeat containing OS=Homo sapiens OX=9606 GN=LRPPRC PE=1 SV=1	0	55.373	16	16	16	16	1393	157.7	6.18	50	16				Pf01535, Pf13812, Pf17177		LRPPRC	A0A804HL40		Ciliary landscape		1	0	0.845	0.762	0.902	-0.24	-0.39	-0.15	767	907.5	1006.5				767	907.5	1006.5	High	High	High	1
FALSE	High	Master Protein	P08758	Annexin A5 OS=Homo sapiens OX=9606 GN=ANXA5 PE=1 SV=2	0	53.343	55	15	16	15	320	35.9	5.05	47.45	15				Pf00191	308	ANXA5	D3DNW7; hsa:308; P08758; Q6FHB3; Q6FI16; Q8WV69; Q9UDH9	ENSG00000164111	Apoptosis-related network due to altered Notch3 in ovarian cancer; Interactions between LOXL4 and oxidative stress pathway; IL-24 Signaling pathway; Prostaglandin synthesis and regulation	Platelet degranulation	5	0	0.845	0.883	1.045	-0.24	-0.18	0.06	1558.3	1843.1	1764.4				1558.3	1843.1	1764.4	High	High	High	1
FALSE	High	Master Protein	Q06124	Tyrosine-protein phosphatase non-receptor type 11 OS=Homo sapiens OX=9606 GN=PTPN11 PE=1 SV=3	0	7.624	7	2	2	2	593	68	7.3	6.46	2				Pf00017, Pf00102	5781	PTPN11	A8K1D9; hsa:5781; Q06124; Q96HD7	ENSG00000179295	IL-5 signaling pathway; Heart development; IL-1 signaling pathway; Leptin signaling pathway; Prolactin signaling pathway; Thymic stromal lymphopoietin (TSLP) signaling pathway; Pilocytic astrocytoma; Androgen receptor network in prostate cancer; B cell receptor signaling pathway; Interleukin-11 signaling pathway; Oncostatin M signaling pathway; Brain-derived neurotrophic factor (BDNF) signaling p…	SARS-CoV-2 activates/modulates innate and adaptive immune responses; PD-1 signaling; PIP3 activates AKT signaling; Activation of IRF3, IRF7 mediated by TBK1, IKBKE; Signal regulatory protein family interactions; Constitutive Signaling by Aberrant PI3K in Cancer; Interleukin-3, Interleukin-5 and GM-CSF signaling; PI5P, PP2A and IER3 Regulate PI3K/AKT Signaling; RET signaling; PI3K Cascade; GPVI-me…	91	0	0.845	0.837	0.991	-0.24	-0.26	-0.01	149.4	176.9	178.5				149.4	176.9	178.5	High	High	High	1
FALSE	High	Master Protein	B4DWV5	GrpE protein homolog OS=Homo sapiens OX=9606 PE=2 SV=1	0	6.872	15	3	3	3	196	21.9	8.62	9.29	3				Pf01025							0	0	0.845	0.954	1.129	-0.24	-0.07	0.17	468.3	554	490.9				468.3	554	490.9	High	High	High	1
FALSE	High	Master Protein	P31942	Heterogeneous nuclear ribonucleoprotein H3 OS=Homo sapiens OX=9606 GN=HNRNPH3 PE=1 SV=2	0	82.636	56	12	21	11	346	36.9	6.87	77.28	12				Pf00076	3189	HNRNPH3	A8K682; B3KRE1; hsa:3189; P31942; Q9BSX1; Q9NP53; Q9NP96; Q9NPA7; Q9NPI4; Q9UFU4; Q9Y4J5	ENSG00000096746			0	0	0.844	0.976	1.156	-0.24	-0.04	0.21	3598.4	4261.3	3687.5				3598.4	4261.3	3687.5	High	High	High	1
FALSE	High	Master Protein	H3BVG0	Nuclear pore complex protein Nup93 OS=Homo sapiens OX=9606 GN=NUP93 PE=1 SV=1	0	54.164	22	14	17	14	880	99.5	5.73	58.39	14				Pf04097		NUP93	H3BVG0				0	0	0.844	0.589	0.698	-0.24	-0.76	-0.52	2123.9	2515.6	3604.3				2123.9	2515.6	3604.3	High	High	High	1
FALSE	High	Master Protein	Q96AE4	Far upstream element-binding protein 1 OS=Homo sapiens OX=9606 GN=FUBP1 PE=1 SV=3	0	31.574	18	12	12	7	644	67.5	7.61	32.26	12				Pf00013, Pf09005	8880	FUBP1	hsa:8880; Q12828; Q96AE4	ENSG00000162613			0	0	0.844	0.807	0.956	-0.24	-0.31	-0.07	1691.6	2003.2	2095.8				1691.6	2003.2	2095.8	High	High	High	1
FALSE	High	Master Protein	P09496	Clathrin light chain A OS=Homo sapiens OX=9606 GN=CLTA PE=1 SV=1	0	5.254	9	3	3	3	248	27.1	4.51	7.26	3				Pf01086	1211	CLTA	A8K4W3; B4DIN1; F5H6N3; hsa:1211; P09496; Q2XPN5; Q53XZ1	ENSG00000122705	Synaptic vesicle pathway; Ebola virus infection in host; Fragile X syndrome	Recycling pathway of L1; MHC class II antigen presentation; Lysosome Vesicle Biogenesis; Cargo recognition for clathrin-mediated endocytosis; WNT5A-dependent internalization of FZD4; EPH-ephrin mediated repulsion of cells; LDL clearance; Retrograde neurotrophin signalling; WNT5A-dependent internalization of FZD2, FZD5 and ROR2; VLDLR internalisation and degradation; Entry of Influenza Virion into…	17	0	0.856	0.788	0.921	-0.23	-0.34	-0.12	440.8	515.2	559.1				440.8	515.2	559.1	High	High	High	1
FALSE	High	Master Protein	V9HWN7	Fructose-bisphosphate aldolase OS=Homo sapiens OX=9606 GN=HEL-S-87p PE=2 SV=1	0	87.695	68	18	21	14	364	39.4	8.09	74.32	18				Pf00274		HEL-S-87p	hsa:226; V9HWN7		VEGFA-VEGFR2 signaling; Aerobic glycolysis; Glycolysis and gluconeogenesis; Metabolic Epileptic Disorders		4	5	0.855	0.949	1.109	-0.23	-0.08	0.15	6361.2	7436.6	6706.1				6361.2	7436.6	6706.1	High	High	High	1	Met-loss [N-Term]
FALSE	High	Master Protein	B7ZAC7	cDNA, FLJ79141, highly similar to Nucleosome assembly protein 1-like 4 OS=Homo sapiens OX=9606 PE=2 SV=1	0	28.814	25	7	7	6	386	44.2	4.7	25.12	7				Pf00956							0	1	0.855	0.792	0.927	-0.23	-0.34	-0.11	1968.4	2303.1	2485.4				1968.4	2303.1	2485.4	High	High	High	1
FALSE	High	Master Protein	P35520	Cystathionine beta-synthase OS=Homo sapiens OX=9606 GN=CBS PE=1 SV=2	0	27.859	20	7	7	7	551	60.5	6.65	26.23	7				Pf00291, Pf00571	102724560; 875	CBS	B2R993; D3DSK4; hsa:102724560; hsa:875; P35520; Q99425; Q9BWC5	ENSG00000160200	Selenium micronutrient network; Vitamin B12 metabolism; Folate-alcohol and cancer pathway hypotheses; Folate metabolism; Trans-sulfuration pathway; Trans-sulfuration, one-carbon metabolism and related pathways; Vitamin D receptor pathway; Amino acid metabolism; Methionine metabolism leading to sulfur amino acids and related disorders; Ferroptosis; Ciliary landscape	Metabolism of ingested SeMet, Sec, MeSec into H2Se; Cysteine formation from homocysteine	13	0	0.855	0.615	0.72	-0.23	-0.7	-0.47	363	424.7	590				363	424.7	590	High	High	High	1	Met-loss [N-Term]
FALSE	High	Master Protein	S4R3N1	10 kDa heat shock protein, mitochondrial OS=Homo sapiens OX=9606 GN=HSPE1-MOB4 PE=1 SV=1	0	11.299	15	5	5	5	261	29.7	6.16	13.68	5				Pf00166, Pf03637		HSPE1-MOB4	hsa:100529241; S4R3N1				0	0	0.855	0.883	1.033	-0.23	-0.18	0.05	2601.5	3043.6	2945.4				2601.5	3043.6	2945.4	High	High	High	1
FALSE	High	Master Protein	Q12824	SWI/SNF-related matrix-associated actin-dependent regulator of chromatin subfamily B member 1 OS=Homo sapiens OX=9606 GN=SMARCB1 PE=1 SV=2	0	3.391	7	1	1	1	385	44.1	6.23	4.39	1				Pf04855, Pf21459	6598	SMARCB1	hsa:6598; O75784; O95474; Q12824; Q17S11; Q38GA1; Q76N08; Q9UBH2	ENSG00000099956; ENSG00000275837	Tumor suppressor activity of SMARCB1; Thermogenesis; Modulators of TCR signaling and T cell activation; DYRK1A involvement regarding cell proliferation in brain development; Kleefstra syndrome; 10q11.21q11.23 copy number variation syndrome	RUNX1 interacts with co-factors whose precise effect on RUNX1 targets is not known; RMTs methylate histone arginines	8	0	0.855	0.732	0.856	-0.23	-0.45	-0.22	113.8	133.1	155.5				113.8	133.1	155.5	High	High	High	1
FALSE	High	Master Protein	P62906	60S ribosomal protein L10a OS=Homo sapiens OX=9606 GN=RPL10A PE=1 SV=2	0	35.421	45	9	9	9	217	24.8	9.94	26.47	9				Pf00687	4736	RPL10A	B2R801; hsa:4736; P52859; P53025; P62906; Q5TZT6; Q8J013	ENSG00000198755	VEGFA-VEGFR2 signaling; Cytoplasmic ribosomal proteins	SRP-dependent cotranslational protein targeting to membrane; Regulation of expression of SLITs and ROBOs; L13a-mediated translational silencing of Ceruloplasmin expression; Formation of a pool of free 40S subunits; GTP hydrolysis and joining of the 60S ribosomal subunit; Major pathway of rRNA processing in the nucleolus and cytosol; Nonsense Mediated Decay (NMD) enhanced by the Exon Junction Comp…	15	0	0.854	0.656	0.768	-0.23	-0.61	-0.38	3599.4	4213.5	5483.7				3599.4	4213.5	5483.7	High	High	High	1
FALSE	High	Master Protein	A0A7P0TAQ9	DnaJ homolog subfamily C member 10 OS=Homo sapiens OX=9606 GN=DNAJC10 PE=1 SV=1	0	9.517	7	3	3	3	768	87.9	7.09	11.88	3				Pf00085, Pf00226		DNAJC10	A0A7P0TAQ9				0	0	0.854	0.61	0.714	-0.23	-0.71	-0.49	16.4	19.2	26.9				16.4	19.2	26.9	High	High	High	1
FALSE	High	Master Protein	P13674	Prolyl 4-hydroxylase subunit alpha-1 OS=Homo sapiens OX=9606 GN=P4HA1 PE=1 SV=2	0	3.862	4	2	2	2	534	61	6.01	4.91	2				Pf08336, Pf13640	5033	P4HA1	C9JL12; hsa:5033; P13674; Q15082; Q15083; Q5VSQ5	ENSG00000122884	Type I collagen synthesis in the context of osteogenesis imperfecta	Collagen biosynthesis and modifying enzymes	2	0	0.854	0.691	0.809	-0.23	-0.53	-0.31	144.2	168.8	208.7				144.2	168.8	208.7	High	High	High	1
FALSE	High	Master Protein	O60812	Heterogeneous nuclear ribonucleoprotein C-like 1 OS=Homo sapiens OX=9606 GN=HNRNPCL1 PE=1 SV=1	0	43.73	29	12	18	1	293	32.1	5.06	51.46	12				Pf00076	343069	HNRNPCL1	B2RP44; hsa:343069; O60812	ENSG00000179172; ENSG00000282175			0	0	0.853	0.954	1.118	-0.23	-0.07	0.16	1584.7	1857.9	1661.3				1584.7	1857.9	1661.3	High	High	High	1
FALSE	High	Master Protein	I6L9E8	Family with sequence similarity 98, member A OS=Homo sapiens OX=9606 GN=FAM98A PE=2 SV=1	0	31.24	16	5	5	5	518	55.1	8.88	24.08	5				Pf10239		FAM98A	hsa:25940; I6L9E8				0	0	0.853	0.784	0.919	-0.23	-0.35	-0.12	1138	1334.3	1451.8				1138	1334.3	1451.8	High	High	High	1
FALSE	High	Master Protein	P09661	U2 small nuclear ribonucleoprotein A' OS=Homo sapiens OX=9606 GN=SNRPA1 PE=1 SV=2	0	36.692	39	8	8	8	255	28.4	8.62	31.15	8				Pf14580	6627	SNRPA1	B2R5I6; hsa:6627; P09661; Q8TBD2	ENSG00000131876	mRNA processing	Gene and protein expression by JAK-STAT signaling after Interleukin-12 stimulation; mRNA Splicing - Major Pathway	3	0	0.852	0.794	0.932	-0.23	-0.33	-0.1	1396.4	1639.5	1758.2				1396.4	1639.5	1758.2	High	High	High	1
FALSE	High	Master Protein	H3BNC9	40S ribosomal protein S17 OS=Homo sapiens OX=9606 PE=3 SV=2	0	22.708	11	4	5	4	584	64.5	8.78	20.46	4				Pf00833, Pf16366, Pf16367, Pf16368							0	0	0.852	0.834	0.979	-0.23	-0.26	-0.03	2142.1	2514.5	2568.8				2142.1	2514.5	2568.8	High	High	High	1
FALSE	High	Master Protein	P25786	Proteasome subunit alpha type-1 OS=Homo sapiens OX=9606 GN=PSMA1 PE=1 SV=1	0	15.73	30	6	6	6	263	29.5	6.61	13.24	6				Pf00227, Pf10584	5682	PSMA1	A8K400; hsa:5682; P25786; Q53YE8; Q9BRV9	ENSG00000129084	Proteasome degradation; Alzheimer's disease and miRNA effects; Alzheimer's disease	FCERI mediated NF-kB activation; Downstream TCR signaling; Antigen processing: Ubiquitination & Proteasome degradation; Activation of NF-kappaB in B cells; Oxygen-dependent proline hydroxylation of Hypoxia-inducible Factor Alpha; ER-Phagosome pathway; Cross-presentation of soluble exogenous antigens (endosomes); SCF-beta-TrCP mediated degradation of Emi1; APC/C:Cdc20 mediated degradation of Secur…	62	0	0.852	0.695	0.815	-0.23	-0.52	-0.29	1342.8	1575.3	1931.7				1342.8	1575.3	1931.7	High	High	High	1
FALSE	High	Master Protein	Q9NW64	Pre-mRNA-splicing factor RBM22 OS=Homo sapiens OX=9606 GN=RBM22 PE=1 SV=1	0	14.966	16	5	5	5	420	46.9	8.54	13.88	5				Pf00076, Pf21369	55696	RBM22	A6NDM5; B4DLI9; hsa:55696; O95607; Q9NW64	ENSG00000086589		mRNA Splicing - Major Pathway	1	0	0.852	0.807	0.947	-0.23	-0.31	-0.08	355.2	416.7	440				355.2	416.7	440	High	High	High	1
FALSE	High	Master Protein	P63279	SUMO-conjugating enzyme UBC9 OS=Homo sapiens OX=9606 GN=UBE2I PE=1 SV=1	0	12.503	32	3	3	3	158	18	8.66	9.91	3				Pf00179		UBE2I	D3DU69; hsa:7329; P50550; P63279; Q15698; Q59GX1; Q86VB3	ENSG00000103275	TAR syndrome	Formation of Incision Complex in GG-NER; SARS-CoV-1 targets host intracellular signalling and regulatory pathways; Meiotic synapsis; PKR-mediated signaling; SUMOylation of DNA damage response and repair proteins; SUMOylation of ubiquitinylation proteins; SUMOylation of SUMOylation proteins; SUMOylation of chromatin organization proteins; SUMOylation of RNA binding proteins; SUMOylation of DNA rep…	25	0	0.852	0.654	0.768	-0.23	-0.61	-0.38	63.1	74.1	96.5				63.1	74.1	96.5	High	High	High	1
FALSE	High	Master Protein	Q9Y3C1	Nucleolar protein 16 OS=Homo sapiens OX=9606 GN=NOP16 PE=1 SV=2	0	5.354	8	1	1	1	178	21.2	9.94	3.91	1				Pf09420	51491	NOP16	B4DV13; D6RGD3; hsa:51491; Q05D05; Q6IAI6; Q6PIM0; Q8IXL5; Q9Y3C1	ENSG00000048162	5q35 copy number variation		1	0	0.852	0.649	0.762	-0.23	-0.62	-0.39	155.3	182.3	239.3				155.3	182.3	239.3	High	High	High	1
FALSE	High	Master Protein	B2R791	U4/U6 small nuclear ribonucleoprotein Prp3 OS=Homo sapiens OX=9606 PE=2 SV=1	0	58.996	38	17	18	17	683	77.5	9.5	55.73	17				Pf01480, Pf06544, Pf08572							0	0	0.851	0.763	0.897	-0.23	-0.39	-0.16	2117.2	2487.3	2774.1				2117.2	2487.3	2774.1	High	High	High	1
FALSE	High	Master Protein	Q12996	Cleavage stimulation factor subunit 3 OS=Homo sapiens OX=9606 GN=CSTF3 PE=1 SV=1	0	35.359	16	8	8	8	717	82.9	8.12	27.19	8				Pf05843	1479	CSTF3	A8K471; D3DR04; E9PB40; hsa:1479; Q12996; Q32P22; Q96FQ8; Q96QD6; Q96QK4	ENSG00000176102	mRNA processing	mRNA 3'-end processing; RNA Polymerase II Transcription Termination; Processing of Intronless Pre-mRNAs	5	0	0.851	0.686	0.806	-0.23	-0.54	-0.31	1890.6	2220.8	2755.4				1890.6	2220.8	2755.4	High	High	High	1
FALSE	High	Master Protein	Q96CN7	Isochorismatase domain-containing protein 1 OS=Homo sapiens OX=9606 GN=ISOC1 PE=1 SV=3	0	5.861	8	1	1	1	298	32.2	7.39	3.87	1				Pf00857	51015	ISOC1	hsa:51015; Q7Z770; Q96CN7	ENSG00000066583			0	0	0.851	0.684	0.804	-0.23	-0.55	-0.31	110.7	130.1	161.8				110.7	130.1	161.8	High	High	High	1
FALSE	High	Master Protein	P49903	Selenide, water dikinase 1 OS=Homo sapiens OX=9606 GN=SEPHS1 PE=1 SV=2	0	4.21	4	1	1	1	392	42.9	5.97	3.59	1				Pf00586, Pf02769	22929	SEPHS1	B4DWK0; D3DRS9; D6PSQ9; hsa:22929; P49903; Q5T5U8; Q5T5U9; Q9BVT4	ENSG00000086475			0	0	0.851	0.829	0.974	-0.23	-0.27	-0.04	348.2	409.3	420.1				348.2	409.3	420.1	High	High	High	1
FALSE	High	Master Protein	P22234	Bifunctional phosphoribosylaminoimidazole carboxylase/phosphoribosylaminoimidazole succinocarboxamide synthetase OS=Homo sapiens OX=9606 GN=PAICS PE=1 SV=3	0	37.233	24	9	9	9	425	47	7.23	30.66	9				Pf00731, Pf01259	10606	PAICS	E9PDH9; hsa:10606; P22234; Q68CQ5	ENSG00000128050	Metabolic reprogramming in colon cancer	Purine ribonucleoside monophosphate biosynthesis	2	0	0.85	0.951	1.119	-0.23	-0.07	0.16	1621.5	1907.9	1704.7				1621.5	1907.9	1704.7	High	High	High	1
FALSE	High	Master Protein	P29692	Elongation factor 1-delta OS=Homo sapiens OX=9606 GN=EEF1D PE=1 SV=5	0	33.967	41	8	8	7	281	31.1	5.01	31.84	8				Pf00736, Pf10587	1936	EEF1D	B4DDU4; D3DWK3; E9PBQ9; hsa:1936; P29692; Q4VBZ6; Q969J1; Q96I38	ENSG00000104529; ENSG00000273594	Translation factors	Eukaryotic Translation Elongation	2	1	0.861	0.801	0.93	-0.22	-0.32	-0.1	2249	2613.1	2808.4				2249	2613.1	2808.4	High	High	High	1
FALSE	High	Master Protein	O75940	Survival of motor neuron-related-splicing factor 30 OS=Homo sapiens OX=9606 GN=SMNDC1 PE=1 SV=1	0	13.287	21	3	3	3	238	26.7	7.24	12.33	3				Pf06003	10285	SMNDC1	B2RA27; D3DRB1; hsa:10285; O75940; Q5T3K6	ENSG00000119953		mRNA Splicing - Major Pathway	1	0	0.86	0.828	0.963	-0.22	-0.27	-0.05	361.2	420	436.3				361.2	420	436.3	High	High	High	1
FALSE	High	Master Protein	R9S3C3	p14ARF/p16INK4a fusion protein OS=Homo sapiens OX=9606 GN=p14ARF PE=2 SV=1	0	7.619	14	2	2	2	170	18.5	11.68	6.92	2				Pf07392		p14ARF	R9S3C3				0	0	0.86	0.453	0.527	-0.22	-1.14	-0.92	76.6	89.1	169.1				76.6	89.1	169.1	High	High	High	1
FALSE	High	Master Protein	B4DY85	cDNA FLJ61463, highly similar to Zyxin OS=Homo sapiens OX=9606 PE=2 SV=1	0.009	1.539	2	1	1	1	516	55.4	6.06	2.38	1				Pf00412							0	0	0.86	0.591	0.688	-0.22	-0.76	-0.54	96.3	112	162.9				96.3	112	162.9	High	High	High	1
FALSE	High	Master Protein	Q15393	Splicing factor 3B subunit 3 OS=Homo sapiens OX=9606 GN=SF3B3 PE=1 SV=4	0	104.016	28	25	27	25	1217	135.5	5.26	90	25				Pf03178, Pf10433	23450	SF3B3	hsa:23450; Q15393; Q6NTI8; Q96GC0; Q9BPY2; Q9UFX7; Q9UJ29	ENSG00000189091	mRNA processing	mRNA Splicing - Major Pathway; mRNA Splicing - Minor Pathway	3	0	0.859	0.677	0.789	-0.22	-0.56	-0.34	4936.2	5747.5	7286.5				4936.2	5747.5	7286.5	High	High	High	1
FALSE	High	Master Protein	A0A7I2V599	60 kDa heat shock protein, mitochondrial OS=Homo sapiens OX=9606 GN=HSPD1 PE=1 SV=1	0	124.516	66	29	36	29	537	57.8	7.77	122.96	29				Pf00118		HSPD1	A0A7I2V599		8p23.1 copy number variation syndrome		1	0	0.858	0.614	0.716	-0.22	-0.7	-0.48	10156.3	11843	16543.8				10156.3	11843	16543.8	High	High	High	1
FALSE	High	Master Protein	A0A7I2V383	BCL2L2-PABPN1 readthrough OS=Homo sapiens OX=9606 GN=BCL2L2-PABPN1 PE=1 SV=1	0	21.767	18	5	6	5	365	40.5	5.78	19.65	5				Pf00076, Pf00452, Pf02180		BCL2L2-PABPN1	A0A7I2V383				0	0	0.858	0.872	1.016	-0.22	-0.2	0.02	2471.6	2880.8	2834.6				2471.6	2880.8	2834.6	High	High	High	1
FALSE	High	Master Protein	P46783	40S ribosomal protein S10 OS=Homo sapiens OX=9606 GN=RPS10 PE=1 SV=1	0	20.803	48	8	8	8	165	18.9	10.15	20.61	8				Pf03501	6204	RPS10	B2R4E3; hsa:6204; P46783; Q5TZC0	ENSG00000124614	Cytoplasmic ribosomal proteins	Regulation of expression of SLITs and ROBOs; L13a-mediated translational silencing of Ceruloplasmin expression; Translation initiation complex formation; Formation of a pool of free 40S subunits; Formation of the ternary complex, and subsequently, the 43S complex; Ribosomal scanning and start codon recognition; GTP hydrolysis and joining of the 60S ribosomal subunit; Major pathway of rRNA process…	19	0	0.858	0.875	1.021	-0.22	-0.19	0.03	647.1	754.4	739.2				647.1	754.4	739.2	High	High	High	1
FALSE	High	Master Protein	P18077	60S ribosomal protein L35a OS=Homo sapiens OX=9606 GN=RPL35A PE=1 SV=2	0	20.566	53	7	8	7	110	12.5	11.06	16.03	7				Pf01247	6165	RPL35A	hsa:6165; P18077; Q08ES9; Q9BVN7	ENSG00000182899	Cytoplasmic ribosomal proteins	L13a-mediated translational silencing of Ceruloplasmin expression; Formation of a pool of free 40S subunits; GTP hydrolysis and joining of the 60S ribosomal subunit; Regulation of expression of SLITs and ROBOs; Major pathway of rRNA processing in the nucleolus and cytosol; Nonsense Mediated Decay (NMD) enhanced by the Exon Junction Complex (EJC); SRP-dependent cotranslational protein targeting to…	14	0	0.858	0.643	0.749	-0.22	-0.64	-0.42	2931.2	3414.4	4556.9				2931.2	3414.4	4556.9	High	High	High	1
FALSE	High	Master Protein	E9PBY7	Zinc finger CCCH-type containing 11A (Fragment) OS=Homo sapiens OX=9606 GN=ZC3H11A PE=1 SV=1	0	10.714	6	2	2	2	515	57.4	8.63	8.92	2				Pf15663		ZC3H11A	E9PBY7				0	0	0.858	0.775	0.904	-0.22	-0.37	-0.15	26.5	30.9	34.2				26.5	30.9	34.2	High	High	High	1
FALSE	High	Master Protein	A0A384N6C7	Epididymis secretory sperm binding protein OS=Homo sapiens OX=9606 PE=2 SV=1	0	288.961	80	30	87	6	589	64	8.27	352.71	30				Pf00076, Pf11835, Pf13893							0	37	0.867	0.92	1.06	-0.21	-0.12	0.08	21162.9	24398.8	23014				21162.9	24398.8	23014	High	High	High	1
FALSE	High	Master Protein	O95373	Importin-7 OS=Homo sapiens OX=9606 GN=IPO7 PE=1 SV=1	0	40.7	17	11	12	11	1038	119.4	4.82	42.53	11				Pf03810, Pf08506	10527	IPO7	A6NNM5; B2R786; hsa:10527; O95373; Q1RMF7; Q9H177; Q9NTE3	ENSG00000205339			0	0	0.866	0.717	0.828	-0.21	-0.48	-0.27	380.6	439.5	530.6				380.6	439.5	530.6	High	High	High	1
FALSE	High	Master Protein	Q9Y3I0	RNA-splicing ligase RtcB homolog OS=Homo sapiens OX=9606 GN=RTCB PE=1 SV=1	0	57.167	32	11	12	11	505	55.2	7.23	46.07	11				Pf01139	51493	RTCB	B2R6A8; hsa:51493; Q6IAI0; Q9BWL4; Q9NTH1; Q9P037; Q9P0J3; Q9Y3I0	ENSG00000100220	Unfolded protein response	tRNA processing in the nucleus	2	0	0.865	0.752	0.869	-0.21	-0.41	-0.2	5139.5	5941.6	6834.1				5139.5	5941.6	6834.1	High	High	High	1
FALSE	High	Master Protein	Q71UI9	Histone H2A.V OS=Homo sapiens OX=9606 GN=H2AZ2 PE=1 SV=3	0	11.33	26	3	3	2	128	13.5	10.58	10.29	3				Pf00125, Pf16211	94239	H2AZ2	A6NFA8; A6NKY0; A6NN01; A8MQC5; hsa:94239; Q59GV8; Q6PK98; Q71UI9	ENSG00000105968	FBXL10 enhancement of MAP/ERK signaling in diffuse large B-cell lymphoma	Transcriptional regulation by small RNAs; Meiotic synapsis; RUNX1 regulates transcription of genes involved in differentiation of HSCs; Deposition of new CENPA-containing nucleosomes at the centromere; B-WICH complex positively regulates rRNA expression; Formation of the beta-catenin:TCF transactivating complex; Oxidative Stress Induced Senescence; NoRC negatively regulates rRNA expression; Activ…	35	0	0.865	0.438	0.506	-0.21	-1.19	-0.98	750.6	867.7	1713.2				750.6	867.7	1713.2	High	High	High	1
FALSE	High	Master Protein	Q8TAT6	Nuclear protein localization protein 4 homolog OS=Homo sapiens OX=9606 GN=NPLOC4 PE=1 SV=3	0	9.863	8	3	3	3	608	68.1	6.38	10.98	3				Pf05020, Pf05021, Pf11543	55666	NPLOC4	hsa:55666; Q8N3J1; Q8TAT6; Q9H8V2; Q9H964; Q9NWR5; Q9P229	ENSG00000182446		Neddylation; KEAP1-NFE2L2 pathway; Translesion Synthesis by POLH	3	0	0.865	0.598	0.691	-0.21	-0.74	-0.53	464.4	536.6	776.8				464.4	536.6	776.8	High	High	High	1
FALSE	High	Master Protein	Q14157-5	Isoform 5 of Ubiquitin-associated protein 2-like OS=Homo sapiens OX=9606 GN=UBAP2L	0	46.617	16	11	12	11	1104	116.6	7.02	48.24	11						UBAP2L	Q14157-5				0	0	0.864	0.61	0.707	-0.21	-0.71	-0.5	1380.3	1597.8	2261.4				1380.3	1597.8	2261.4	High	High	High	1
FALSE	High	Master Protein	B4DLP6	Serine/threonine-protein phosphatase OS=Homo sapiens OX=9606 PE=2 SV=1	0	6.975	6	2	2	2	482	54.9	5.86	7.84	2				Pf00149, Pf00515, Pf08321							0	0	0.864	0.8	0.926	-0.21	-0.32	-0.11	88.3	102.2	110.4				88.3	102.2	110.4	High	High	High	1
FALSE	High	Master Protein	B3KY12	cDNA FLJ46581 fis, clone THYMU3043200, highly similar to Splicing factor 3A subunit 3 OS=Homo sapiens OX=9606 PE=2 SV=1	0	46.142	29	10	10	10	501	58.7	5.43	34.17	10				Pf11931, Pf12108, Pf13297, Pf16837							0	0	0.862	0.795	0.921	-0.21	-0.33	-0.12	3914.1	4538.1	4925.7				3914.1	4538.1	4925.7	High	High	High	1
FALSE	High	Master Protein	Q6IT96	Histone deacetylase OS=Homo sapiens OX=9606 GN=HDAC1 PE=2 SV=1	0	43.373	28	11	12	9	482	55.1	5.48	40.38	11				Pf00850		HDAC1	D3DPP9; hsa:3065; Q6IT96		Androgen receptor signaling pathway; Energy metabolism; TNF-related weak inducer of apoptosis (TWEAK) signaling pathway; Retinoblastoma gene in cancer; Apoptosis-related network due to altered Notch3 in ovarian cancer; IL6 signaling pathway; TGF-beta signaling pathway; VEGFA-VEGFR2 signaling; Transcription co-factors SKI and SKIL protein partners; Overlap between signal transduction pathways cont…		12	2	0.862	0.725	0.842	-0.21	-0.46	-0.25	2451.1	2843.3	3378.8				2451.1	2843.3	3378.8	High	High	High	1
FALSE	High	Master Protein	O75874	Isocitrate dehydrogenase [NADP] cytoplasmic OS=Homo sapiens OX=9606 GN=IDH1 PE=1 SV=2	0	10.281	7	2	2	2	414	46.6	7.01	7.66	2				Pf00180	3417	IDH1	hsa:3417; O75874; Q567U4; Q6FHQ6; Q7Z3V0; Q93090; Q9NTJ9; Q9UKW8	ENSG00000138413	Glutathione metabolism; TCA cycle and deficiency of pyruvate dehydrogenase complex (PDHc); Amino acid metabolism	Peroxisomal protein import; Neutrophil degranulation; Abnormal conversion of 2-oxoglutarate to 2-hydroxyglutarate; NADPH regeneration; NFE2L2 regulating TCA cycle genes	8	0	0.862	0.642	0.745	-0.21	-0.64	-0.42	21.2	24.6	33				21.2	24.6	33	High	High	High	1
FALSE	High	Master Protein	I3L397	Eukaryotic translation initiation factor 5A (Fragment) OS=Homo sapiens OX=9606 GN=EIF5A PE=1 SV=8	0	33.981	52	7	9	7	146	16	5	30.72	7				Pf01287, Pf21485		EIF5A	I3L397		eIF5A regulation in response to inhibition of the nuclear export system		1	0	0.874	0.861	0.985	-0.2	-0.22	-0.02	3793.4	4342.6	4406.5				3793.4	4342.6	4406.5	High	High	High	1
FALSE	High	Master Protein	O75643	U5 small nuclear ribonucleoprotein 200 kDa helicase OS=Homo sapiens OX=9606 GN=SNRNP200 PE=1 SV=2	0	230.121	38	56	60	56	2136	244.4	6.06	214.58	56				Pf00270, Pf00271, Pf02889, Pf18149, Pf21188	23020	SNRNP200	hsa:23020; O75643; O94884; Q6NZY0; Q6PX59; Q8NBE6; Q96IF2; Q9H7S0	ENSG00000144028	2q11.2 copy number variation syndrome	mRNA Splicing - Major Pathway; mRNA Splicing - Minor Pathway	3	0	0.873	0.733	0.84	-0.2	-0.45	-0.25	10748.1	12314.1	14660.9				10748.1	12314.1	14660.9	High	High	High	1
FALSE	High	Master Protein	Q6NUR7	Ezrin OS=Homo sapiens OX=9606 GN=EZR PE=2 SV=1	0	26.337	21	11	11	6	586	69.2	6.27	28.92	11				Pf00373, Pf00769, Pf09379, Pf09380, Pf20492		EZR	Q6NUR7				0	2	0.873	0.719	0.824	-0.2	-0.48	-0.28	1946.1	2229.2	2705.4				1946.1	2229.2	2705.4	High	High	High	1
FALSE	High	Master Protein	A0A8I5KW59	Endoplasmic reticulum protein 44 OS=Homo sapiens OX=9606 GN=ERP44 PE=1 SV=1	0	15.08	15	4	4	4	381	44.1	5.35	12.78	4				Pf00085, Pf13848		ERP44	A0A8I5KW59				0	0	0.873	0.743	0.851	-0.2	-0.43	-0.23	168.9	193.4	227.3				168.9	193.4	227.3	High	High	High	1
FALSE	High	Master Protein	B3KQT9	Protein disulfide-isomerase OS=Homo sapiens OX=9606 PE=2 SV=1	0	61.268	44	19	19	19	480	54.1	7.21	55.44	19				Pf00085, Pf13848							0	0	0.872	0.932	1.069	-0.2	-0.1	0.1	4693.5	5385.3	5037.2				4693.5	5385.3	5037.2	High	High	High	1
FALSE	High	Master Protein	Q9HCN4	GPN-loop GTPase 1 OS=Homo sapiens OX=9606 GN=GPN1 PE=1 SV=1	0	4.827	3	1	1	1	374	41.7	4.92	3	1				Pf03029	11321	GPN1	B4DQJ5; B4DQM4; B4DXU4; B5MBZ5; hsa:11321; O76004; Q9HCN4	ENSG00000198522			0	0	0.872	0.542	0.621	-0.2	-0.88	-0.69	80.2	92	148.1				80.2	92	148.1	High	High	High	1
FALSE	High	Master Protein	A0A8I5QKX1	cytochrome-b5 reductase OS=Homo sapiens OX=9606 GN=CYB5R3 PE=1 SV=1	0	2.786	4	1	1	1	273	31.3	6.6	2.3	1				Pf00175, Pf00970		CYB5R3	A0A8I5QKX1		Oxidation by cytochrome P450		1	0	0.872	0.676	0.775	-0.2	-0.57	-0.37	261.4	299.8	386.8				261.4	299.8	386.8	High	High	High	1
FALSE	High	Master Protein	A0A024R7M8	Coiled-coil domain-containing protein 124 OS=Homo sapiens OX=9606 GN=LOC115098 PE=3 SV=1	0	29.441	36	8	8	8	223	25.8	9.54	21.11	8				Pf06244		LOC115098	A0A024R7M8; hsa:115098		VEGFA-VEGFR2 signaling		1	0	0.871	1.224	1.406	-0.2	0.29	0.49	297.7	341.9	243.2				297.7	341.9	243.2	High	High	High	1
FALSE	High	Master Protein	H0YIV4	Nucleosome assembly protein 1 like 1 (Fragment) OS=Homo sapiens OX=9606 GN=NAP1L1 PE=1 SV=1	0	29.382	26	7	7	6	385	44.7	4.49	24.94	7				Pf00956		NAP1L1	H0YIV4				0	0	0.87	0.76	0.874	-0.2	-0.4	-0.19	1038.9	1194.3	1366.9				1038.9	1194.3	1366.9	High	High	High	1
FALSE	High	Master Protein	Q9BW27	Nuclear pore complex protein Nup85 OS=Homo sapiens OX=9606 GN=NUP85 PE=1 SV=1	0	10.656	8	3	3	3	656	75	5.55	8.61	3				Pf07575	79902	NUP85	B4DMQ3; B4DPW1; hsa:79902; Q8NDI4; Q9BW27; Q9H9U1	ENSG00000125450		Separation of Sister Chromatids; Resolution of Sister Chromatid Cohesion; RHO GTPases Activate Formins; HCMV Early Events; EML4 and NUDC in mitotic spindle formation; HCMV Late Events; ISG15 antiviral mechanism; Transport of the SLBP independent Mature mRNA; Transport of the SLBP Dependant Mature mRNA; Transport of Mature mRNA Derived from an Intronless Transcript; Transport of Mature mRNA derive…	35	0	0.87	0.485	0.557	-0.2	-1.04	-0.84	182.3	209.5	375.9				182.3	209.5	375.9	High	High	High	1
FALSE	High	Master Protein	Q8NDD5	Uncharacterized protein DKFZp586L2318 OS=Homo sapiens OX=9606 GN=DKFZp586L2318 PE=2 SV=1	0.001	2.242	7	1	1	1	128	14.1	5.91	2.8	1				Pf00179		DKFZp586L2318	Q8NDD5				0	0	0.87	0.63	0.724	-0.2	-0.67	-0.47	374.7	430.6	594.5				374.7	430.6	594.5	High	High	High	1
FALSE	High	Master Protein	Q6IAV3	Eukaryotic translation initiation factor 1, isoform CRA_a OS=Homo sapiens OX=9606 GN=SUI1 PE=2 SV=1	0	39.282	61	6	7	6	113	12.7	7.44	33.2	6				Pf01253		SUI1	hsa:10209; Q6IAV3		Translation factors; nsp1 from SARS-CoV-2 inhibits translation initiation in the host cell		2	0	0.869	1.025	1.179	-0.2	0.04	0.24	763.2	878.1	744.7				763.2	878.1	744.7	High	High	High	1
FALSE	High	Master Protein	P60228	Eukaryotic translation initiation factor 3 subunit E OS=Homo sapiens OX=9606 GN=EIF3E PE=1 SV=1	0	37.428	29	11	11	11	445	52.2	6.04	34.68	11				Pf01399, Pf09440, Pf21357	3646	EIF3E	hsa:3646; O43902; P60228; Q64058; Q64059; Q64252; Q6FG33; Q8WVK4	ENSG00000104408	Translation factors; nsp1 from SARS-CoV-2 inhibits translation initiation in the host cell	L13a-mediated translational silencing of Ceruloplasmin expression; Translation initiation complex formation; Formation of a pool of free 40S subunits; Formation of the ternary complex, and subsequently, the 43S complex; Ribosomal scanning and start codon recognition; GTP hydrolysis and joining of the 60S ribosomal subunit	8	0	0.869	0.729	0.838	-0.2	-0.46	-0.25	2157.5	2482.7	2961.4				2157.5	2482.7	2961.4	High	High	High	1
FALSE	High	Master Protein	Q99497	Parkinson disease protein 7 OS=Homo sapiens OX=9606 GN=PARK7 PE=1 SV=2	0	32.09	57	8	8	8	189	19.9	6.79	31.81	8				Pf01965	11315	PARK7	B2R4Z1; hsa:11315; O14805; Q6DR95; Q7LFU2; Q99497	ENSG00000116288	Androgen receptor signaling pathway; Synaptic vesicle pathway; Parkinson's disease pathway; IL-24 Signaling pathway	Late endosomal microautophagy; Aggrephagy; SUMOylation of transcription cofactors; Chaperone Mediated Autophagy	8	0	0.869	0.886	1.019	-0.2	-0.18	0.03	2348.4	2703.5	2652				2348.4	2703.5	2652	High	High	High	1
FALSE	High	Master Protein	P16403	Histone H1.2 OS=Homo sapiens OX=9606 GN=H1-2 PE=1 SV=2	0	31.569	39	11	12	4	213	21.4	10.93	34.64	11				Pf00538	3006	H1-2	A8K4I2; hsa:3006; P16403	ENSG00000187837		Apoptosis induced DNA fragmentation; Formation of Senescence-Associated Heterochromatin Foci (SAHF)	2	4	0.869	0.458	0.527	-0.2	-1.13	-0.92	4514.3	5195	9850.1				4514.3	5195	9850.1	High	High	High	1
FALSE	High	Master Protein	A0A1U9X8Y4	Chloride intracellular channel protein OS=Homo sapiens OX=9606 PE=3 SV=1	0	14.373	31	4	4	4	240	26.8	5.26	15.58	4				Pf13409, Pf13410							0	0	0.869	0.911	1.048	-0.2	-0.13	0.07	537.7	618.6	590.4				537.7	618.6	590.4	High	High	High	1
FALSE	High	Master Protein	P02765	Alpha-2-HS-glycoprotein OS=Homo sapiens OX=9606 GN=AHSG PE=1 SV=2	0	7.934	5	3	3	3	367	39.3	5.72	8.74	3				Pf00031	197	AHSG	A8K9N6; B2R7G1; hsa:197; O14961; O14962; P02765; Q9P152	ENSG00000145192		Neutrophil degranulation; Platelet degranulation ; Regulation of Insulin-like Growth Factor (IGF) transport and uptake by Insulin-like Growth Factor Binding Proteins (IGFBPs); Post-translational protein phosphorylation	4	0	0.869	0.809	0.931	-0.2	-0.31	-0.1	1859.1	2140.2	2297.6				1859.1	2140.2	2297.6	High	High	High	1
FALSE	High	Master Protein	Q9H0A0	RNA cytidine acetyltransferase OS=Homo sapiens OX=9606 GN=NAT10 PE=1 SV=2	0	5.613	3	2	2	2	1025	115.7	8.27	5.88	2				Pf05127, Pf08351, Pf13718, Pf13725	55226	NAT10	B4DFD5; E7ESU4; E9PMN9; hsa:55226; Q86WK5; Q9C0F4; Q9H0A0; Q9HA61; Q9NVF2	ENSG00000135372	Metapathway biotransformation Phase I and II	rRNA modification in the nucleus and cytosol	2	0	0.869	0.763	0.878	-0.2	-0.39	-0.19	53.9	62	70.6				53.9	62	70.6	High	High	High	1
FALSE	High	Master Protein	Q53HB4	M-phase phosphoprotein 6 variant (Fragment) OS=Homo sapiens OX=9606 PE=2 SV=1	0	3.696	9	1	1	1	160	19	5.29	4.02	1				Pf10175							0	0	0.869	0.716	0.824	-0.2	-0.48	-0.28	280.2	322.6	391.6				280.2	322.6	391.6	High	High	High	1
FALSE	High	Master Protein	A0A024RAS3	RNA helicase OS=Homo sapiens OX=9606 GN=hCG_27698 PE=3 SV=1	0	2.864	4	1	1	1	455	50.6	9.1	3.4	1				Pf00270, Pf00271			A0A024RAS3; hsa:51202				0	0	0.869	0.861	0.991	-0.2	-0.22	-0.01	19.9	22.9	23.1				19.9	22.9	23.1	High	High	High	1
FALSE	High	Master Protein	O76021	Ribosomal L1 domain-containing protein 1 OS=Homo sapiens OX=9606 GN=RSL1D1 PE=1 SV=3	0	41.511	30	14	14	14	490	54.9	10.13	39.54	14				Pf00687	26156	RSL1D1	B4DJ58; D3DUG7; hsa:26156; O76021; Q2M1T7; Q6PL22; Q8IWS7; Q8WUZ1; Q9HDA9; Q9Y3Z9	ENSG00000171490			0	0	0.868	0.618	0.712	-0.2	-0.69	-0.49	1976.4	2277	3195.9				1976.4	2277	3195.9	High	High	High	1
FALSE	High	Master Protein	J3QQQ9	KOW domain-containing protein OS=Homo sapiens OX=9606 PE=3 SV=1	0	12.566	43	5	6	5	107	12.7	10.78	16.66	5				Pf00467, Pf16906							0	0	0.88	0.723	0.822	-0.19	-0.47	-0.28	847.8	963.8	1172.2				847.8	963.8	1172.2	High	High	High	1
FALSE	High	Master Protein	B7Z1Y2	Fructose-bisphosphate aldolase OS=Homo sapiens OX=9606 PE=2 SV=1	0	28.206	19	5	6	1	345	37.5	7.12	21.53	5				Pf00274							0	0	0.879	1.073	1.221	-0.19	0.1	0.29	220.2	250.6	205.2				220.2	250.6	205.2	High	High	High	1
FALSE	High	Master Protein	Q8IYY2	KCTD2 protein (Fragment) OS=Homo sapiens OX=9606 GN=KCTD2 PE=2 SV=1	0	22.742	31	5	6	4	245	27.4	6.58	22.29	5				Pf02214		KCTD2	hsa:23510; Q8IYY2				0	0	0.879	0.747	0.851	-0.19	-0.42	-0.23	47	53.5	62.9				47	53.5	62.9	High	High	High	1
FALSE	High	Master Protein	A0A8B0RAT7	Enhancer of mRNA-decapping protein 4 OS=Homo sapiens OX=9606 GN=EDC4 PE=2 SV=1	0	13.995	6	4	4	4	1437	155.3	5.92	15.56	4				Pf16529, Pf21289		EDC4	A0A8B0RAT7				0	0	0.878	0.659	0.751	-0.19	-0.6	-0.41	15.1	17.2	22.9				15.1	17.2	22.9	High	High	High	1
FALSE	High	Master Protein	Q6PK82	AP3D1 protein (Fragment) OS=Homo sapiens OX=9606 GN=AP3D1 PE=2 SV=1	0	6.807	4	2	2	2	865	98.5	9.13	3.95	2				Pf01602, Pf06375		AP3D1	Q6PK82				0	0	0.878	0.688	0.783	-0.19	-0.54	-0.35	33.9	38.6	49.3				33.9	38.6	49.3	High	High	High	1
FALSE	High	Master Protein	E5RGX5	Stathmin OS=Homo sapiens OX=9606 GN=STMN2 PE=1 SV=1	0	4.773	10	2	2	2	168	19.6	7.28	3.5	2				Pf00836		STMN2	E5RGX5		2q21.1 copy number variation syndrome		1	0	0.878	0.912	1.04	-0.19	-0.13	0.06	1397.7	1592.8	1532				1397.7	1592.8	1532	High	High	High	1
FALSE	High	Master Protein	P30086	Phosphatidylethanolamine-binding protein 1 OS=Homo sapiens OX=9606 GN=PEBP1 PE=1 SV=3	0	22.201	40	5	5	5	187	21	7.53	17.21	5				Pf01161	5037	PEBP1	B2R4S1; hsa:5037; P30086	ENSG00000089220	Pancreatic adenocarcinoma pathway; EGF/EGFR signaling pathway	Signaling by BRAF and RAF1 fusions; Signaling by moderate kinase activity BRAF mutants; Paradoxical activation of RAF signaling by kinase inactive BRAF; Signaling downstream of RAS mutants; MAP2K and MAPK activation; Negative regulation of MAPK pathway; Signaling by high-kinase activity BRAF mutants	9	0	0.876	0.951	1.086	-0.19	-0.07	0.12	2195.7	2505.7	2308				2195.7	2505.7	2308	High	High	High	1
FALSE	High	Master Protein	E7EU96	Casein kinase 2 alpha 1 OS=Homo sapiens OX=9606 GN=CSNK2A1 PE=1 SV=1	0	28.13	31	7	7	7	385	45.3	7.94	17.58	7				Pf00069		CSNK2A1	E7EU96		Alzheimer's disease and miRNA effects; lncRNA in canonical Wnt signaling and colorectal cancer; Breast cancer pathway; Wnt signaling; ncRNAs involved in Wnt signaling in hepatocellular carcinoma; Translation inhibitors in chronically activated PDGFRA cells; Measles virus infection; Pleural mesothelioma; Alzheimer's disease		9	0	0.875	0.867	0.991	-0.19	-0.21	-0.01	1490.3	1702.7	1718.2				1490.3	1702.7	1718.2	High	High	High	1
FALSE	High	Master Protein	A0A804HK65	Hydroxysteroid 17-beta dehydrogenase 4 OS=Homo sapiens OX=9606 GN=HSD17B4 PE=1 SV=1	0	24.889	11	6	6	6	712	77.2	8.95	18.39	6				Pf00106, Pf01575, Pf02036		HSD17B4	A0A804HK65		Disorders of bile acid synthesis and biliary transport; Primary ovarian insufficiency		2	0	0.875	0.878	1.003	-0.19	-0.19	0	638.8	730	727.5				638.8	730	727.5	High	High	High	1
FALSE	High	Master Protein	P84090	Enhancer of rudimentary homolog OS=Homo sapiens OX=9606 GN=ERH PE=1 SV=1	0	16.901	38	4	4	4	104	12.3	5.92	15.42	4				Pf01133	2079	ERH	B2R5H2; hsa:2079; P70659; P84090; Q14259	ENSG00000100632			0	0	0.875	0.818	0.935	-0.19	-0.29	-0.1	2975.7	3400	3637.1				2975.7	3400	3637.1	High	High	High	1
FALSE	High	Master Protein	Q53F55	dTMP kinase (Fragment) OS=Homo sapiens OX=9606 PE=2 SV=1	0	2.98	11	1	1	1	212	23.7	8.56	2.82	1				Pf02223					Pyrimidine metabolism		1	0	0.875	0.719	0.821	-0.19	-0.48	-0.28	80.1	91.5	111.4				80.1	91.5	111.4	High	High	High	1
FALSE	High	Master Protein	Q5BKZ1-3	Isoform 3 of DBIRD complex subunit ZNF326 OS=Homo sapiens OX=9606 GN=ZNF326	0	25.457	23	6	6	1	376	43.1	4.87	21.05	6						ZNF326	Q5BKZ1-3				0	0	0.874	0.784	0.898	-0.19	-0.35	-0.16	389.1	445.4	496				389.1	445.4	496	High	High	High	1
FALSE	High	Master Protein	O43390-2	Isoform 2 of Heterogeneous nuclear ribonucleoprotein R OS=Homo sapiens OX=9606 GN=HNRNPR	0	149.301	51	30	41	1	636	71.2	8.13	149.87	30						HNRNPR	O43390-2				0	0	0.886	0.936	1.057	-0.18	-0.1	0.08	356.6	402.6	380.9				356.6	402.6	380.9	High	High	High	1
FALSE	High	Master Protein	O75131	Copine-3 OS=Homo sapiens OX=9606 GN=CPNE3 PE=1 SV=1	0	65.444	39	17	19	16	537	60.1	5.85	72.97	17				Pf00168, Pf07002	8895	CPNE3	A8KA47; hsa:8895; O75131; Q8IYA1	ENSG00000085719		Neutrophil degranulation; Glycerophospholipid biosynthesis	2	1	0.885	1.349	1.523	-0.18	0.43	0.61	4787.6	5407	3550.1				4787.6	5407	3550.1	High	High	High	1
FALSE	High	Master Protein	A0A0S2Z3X8	Rab GDP dissociation inhibitor (Fragment) OS=Homo sapiens OX=9606 GN=GDI1 PE=2 SV=1	0	36.511	30	9	9	5	447	50.6	5.14	27.51	9				Pf00996		GDI1	A0A0S2Z3X8; hsa:2664				0	0	0.885	0.751	0.849	-0.18	-0.41	-0.24	293.7	332	391				293.7	332	391	High	High	High	1
FALSE	High	Master Protein	B4DLP1	IST1 homolog OS=Homo sapiens OX=9606 PE=2 SV=1	0	10	8	2	2	2	355	38.8	5.34	7.22	2				Pf03398							0	0	0.885	1.219	1.377	-0.18	0.29	0.46	329.9	372.6	270.6				329.9	372.6	270.6	High	High	High	1
FALSE	High	Master Protein	O00267	Transcription elongation factor SPT5 OS=Homo sapiens OX=9606 GN=SUPT5H PE=1 SV=1	0	46.925	19	15	15	15	1087	120.9	5.06	40.57	15				Pf00467, Pf03439, Pf11942	6829	SUPT5H	hsa:6829; O00267; O43279; Q59G52; Q99639	ENSG00000196235	Initiation of transcription and translation elongation at the HIV-1 LTR; mRNA processing	Formation of RNA Pol II elongation complex ; Formation of the Early Elongation Complex; Formation of HIV elongation complex in the absence of HIV Tat; Formation of the HIV-1 Early Elongation Complex; RNA Pol II CTD phosphorylation and interaction with CE during HIV infection; Formation of HIV-1 elongation complex containing HIV-1 Tat; Pausing and recovery of Tat-mediated HIV elongation; Abortive …	20	0	0.884	0.757	0.856	-0.18	-0.4	-0.22	554.9	627.9	733.2				554.9	627.9	733.2	High	High	High	1
FALSE	High	Master Protein	Q13242	Serine/arginine-rich splicing factor 9 OS=Homo sapiens OX=9606 GN=SRSF9 PE=1 SV=1	0	29.709	41	9	10	9	221	25.5	8.65	26.9	9				Pf00076	8683	SRSF9	hsa:8683; Q13242; Q52LD1	ENSG00000111786	mRNA processing	mRNA Splicing - Major Pathway; Transport of Mature mRNA derived from an Intron-Containing Transcript; mRNA 3'-end processing; RNA Polymerase II Transcription Termination	6	0	0.884	0.842	0.953	-0.18	-0.25	-0.07	3387.5	3830.2	4021.1				3387.5	3830.2	4021.1	High	High	High	1
FALSE	High	Master Protein	A0A7P0TA16	VRK serine/threonine kinase 1 OS=Homo sapiens OX=9606 GN=VRK1 PE=1 SV=1	0	19.728	18	6	7	6	442	50	7.52	18.81	6				Pf00069		VRK1	A0A7P0TA16				0	0	0.884	0.987	1.117	-0.18	-0.02	0.16	1359.3	1537.1	1376.6				1359.3	1537.1	1376.6	High	High	High	1
FALSE	High	Master Protein	A0A3B3IUA2	Ribonucloprotein OS=Homo sapiens OX=9606 GN=SNU13 PE=1 SV=1	0	17.515	19	5	5	3	272	30.1	9.55	15.98	5				Pf01248		SNU13	A0A3B3IUA2				0	2	0.884	0.938	1.061	-0.18	-0.09	0.09	1531.9	1733	1633.3				1531.9	1733	1633.3	High	High	High	1
FALSE	High	Master Protein	Q9Y490	Talin-1 OS=Homo sapiens OX=9606 GN=TLN1 PE=1 SV=3	0	14.859	2	4	4	4	2541	269.6	6.07	11.64	4				Pf00373, Pf01608, Pf08913, Pf09141, Pf16511, Pf21692	7094	TLN1	A0A1S5UZ07; A6NMY0; hsa:7094; Q86YD0; Q9NZQ2; Q9UHH8; Q9UPX3; Q9Y490	ENSG00000137076	Integrin-mediated cell adhesion; Primary focal segmental glomerulosclerosis (FSGS); Focal adhesion; TROP2 regulatory signaling	Platelet degranulation ; Signaling by BRAF and RAF1 fusions; XBP1(S) activates chaperone genes; SEMA3A-Plexin repulsion signaling by inhibiting Integrin adhesion; Smooth Muscle Contraction; Signaling by moderate kinase activity BRAF mutants; Paradoxical activation of RAF signaling by kinase inactive BRAF; Signaling downstream of RAS mutants; Signaling by RAF1 mutants; MAP2K and MAPK activation; S…	18	0	0.884	0.752	0.851	-0.18	-0.41	-0.23	162	183.3	215.5				162	183.3	215.5	High	High	High	1
FALSE	High	Master Protein	A0A3B3ITK7	Phosphoglucomutase 1 OS=Homo sapiens OX=9606 GN=PGM1 PE=1 SV=1	0	5.78	7	2	2	2	584	63.9	6.76	5.49	2				Pf02878, Pf02879, Pf02880		PGM1	A0A3B3ITK7		Ectoderm differentiation; Clear cell renal cell carcinoma pathways; Disorders of galactose metabolism ; Disorders of fructose metabolism; UDP-derived sugars synthesis in fibroblasts; Glucuronidation		6	0	0.884	0.859	0.971	-0.18	-0.22	-0.04	156.6	177.2	182.4				156.6	177.2	182.4	High	High	High	1
FALSE	High	Master Protein	P24941	Cyclin-dependent kinase 2 OS=Homo sapiens OX=9606 GN=CDK2 PE=1 SV=2	0	7.256	9	2	2	2	298	33.9	8.68	7.68	2				Pf00069	1017	CDK2	A8K7C6; hsa:1017; O75100; P24941	ENSG00000123374	miRNA regulation of DNA damage response; Cell cycle; Thyroid stimulating hormone (TSH) signaling pathway; Glioblastoma signaling pathways; Oncostatin M signaling pathway; Spinal cord injury; Retinoblastoma gene in cancer; Aryl hydrocarbon receptor pathway; Vitamin D receptor pathway; PI3K-Akt signaling pathway; G1 to S cell cycle control; Measles virus infection; Small cell lung cancer; DNA repli…	TP53 Regulates Transcription of Genes Involved in G1 Cell Cycle Arrest; Orc1 removal from chromatin; CDK-mediated phosphorylation and removal of Cdc6; Regulation of TP53 Degradation; SCF(Skp2)-mediated degradation of p27/p21; Regulation of TP53 Activity through Phosphorylation; Activation of ATR in response to replication stress; Activation of the pre-replicative complex; G2 Phase; Cyclin D assoc…	48	0	0.882	0.729	0.827	-0.18	-0.46	-0.27	110.9	125.8	152.1				110.9	125.8	152.1	High	High	High	1
FALSE	High	Master Protein	P52292	Importin subunit alpha-1 OS=Homo sapiens OX=9606 GN=KPNA2 PE=1 SV=1	0	67.285	56	17	18	17	529	57.8	5.4	63.62	17				Pf00514, Pf01749, Pf16186	3838	KPNA2	B9EJD6; hsa:3838; P52292; Q53YE3; Q6NVW7; Q9BRU5	ENSG00000182481		ISG15 antiviral mechanism; NS1 Mediated Effects on Host Pathways; SARS-CoV-2 activates/modulates innate and adaptive immune responses; Estrogen-dependent gene expression; SARS-CoV-1 activates/modulates innate immune responses; Sensing of DNA Double Strand Breaks; CaMK IV-mediated phosphorylation of CREB; CREB1 phosphorylation through the activation of CaMKII/CaMKK/CaMKIV cascasde	8	0	0.881	0.887	1.006	-0.18	-0.17	0.01	1686.2	1913	1900.8				1686.2	1913	1900.8	High	High	High	1
FALSE	High	Master Protein	Q9BQG0	Myb-binding protein 1A OS=Homo sapiens OX=9606 GN=MYBBP1A PE=1 SV=2	0	37.141	12	11	11	11	1328	148.8	9.28	35.81	11				Pf04931	10514	MYBBP1A	hsa:10514; Q86VM3; Q9BQG0; Q9BW49; Q9P0V5; Q9UF99	ENSG00000132382	Energy metabolism; 10q11.21q11.23 copy number variation syndrome	B-WICH complex positively regulates rRNA expression	3	0	0.881	0.719	0.816	-0.18	-0.48	-0.29	268	304.3	372.8				268	304.3	372.8	High	High	High	1
FALSE	High	Master Protein	Q8N684	Cleavage and polyadenylation specificity factor subunit 7 OS=Homo sapiens OX=9606 GN=CPSF7 PE=1 SV=1	0	23.259	16	8	8	8	471	52	8	20.2	8				Pf00076	79869	CPSF7	B3KU04; C9K0Q4; hsa:79869; Q7Z3H9; Q8N684; Q9H025; Q9H9V1	ENSG00000149532		mRNA 3'-end processing; RNA Polymerase II Transcription Termination; RHOBTB1 GTPase cycle; Processing of Intronless Pre-mRNAs	5	0	0.881	0.948	1.077	-0.18	-0.08	0.11	1106.3	1256.4	1166.7				1106.3	1256.4	1166.7	High	High	High	1
FALSE	High	Master Protein	Q9UK45	U6 snRNA-associated Sm-like protein LSm7 OS=Homo sapiens OX=9606 GN=LSM7 PE=1 SV=1	0	10.073	57	3	3	3	103	11.6	5.27	11.69	3				Pf01423	51690	LSM7	hsa:51690; Q9UK45	ENSG00000130332	mRNA processing	mRNA Splicing - Major Pathway; mRNA decay by 5' to 3' exoribonuclease	3	0	0.881	0.78	0.886	-0.18	-0.36	-0.18	41.6	47.2	53.3				41.6	47.2	53.3	High	High	High	1
FALSE	High	Master Protein	P26368	Splicing factor U2AF 65 kDa subunit OS=Homo sapiens OX=9606 GN=U2AF2 PE=1 SV=4	0	31.746	22	7	9	7	475	53.5	9.09	25.67	7				Pf00076	11338	U2AF2	hsa:11338; P26368; Q96HC5	ENSG00000063244	mRNA processing; Warburg effect modulated by deubiquitinating enzymes and their substrates	mRNA Splicing - Major Pathway; Protein hydroxylation; Transport of Mature mRNA derived from an Intron-Containing Transcript; mRNA 3'-end processing; RNA Polymerase II Transcription Termination	7	0	0.88	0.813	0.924	-0.18	-0.3	-0.11	2813.5	3197.6	3459.1				2813.5	3197.6	3459.1	High	High	High	1
FALSE	High	Master Protein	A0A8V8TPX4	Nuclear pore complex protein Nup98-Nup96 OS=Homo sapiens OX=9606 GN=NUP98 PE=1 SV=1	0	12.16	3	4	4	4	1661	179.6	6.6	13.73	4				Pf04096, Pf12110, Pf21240		NUP98	A0A8V8TPX4		SARS-CoV-2 innate immunity evasion and cell-specific immune response		1	0	0.891	0.658	0.738	-0.17	-0.6	-0.44	102.2	114.7	155.4				102.2	114.7	155.4	High	High	High	1
FALSE	High	Master Protein	Q8WVY7	Ubiquitin-like domain-containing CTD phosphatase 1 OS=Homo sapiens OX=9606 GN=UBLCP1 PE=1 SV=2	0	3.276	4	1	1	1	318	36.8	6.46	2.36	1				Pf00240, Pf03031	134510	UBLCP1	D3DQJ7; hsa:134510; Q8WVY7; Q96DK5	ENSG00000164332			0	0	0.891	0.69	0.775	-0.17	-0.54	-0.37	266.3	299	385.9				266.3	299	385.9	High	High	High	1
FALSE	High	Master Protein	A0A7P0TAE1	Heat shock protein 90 beta family member 1 OS=Homo sapiens OX=9606 GN=HSP90B1 PE=1 SV=1	0	57.864	25	18	19	16	789	90.7	5.24	55.84	18				Pf00183, Pf13589		HSP90B1	A0A7P0TAE1		Focal adhesion: PI3K-Akt-mTOR-signaling pathway; Prion disease pathway; PI3K-Akt signaling pathway; Sudden infant death syndrome (SIDS) susceptibility pathways		4	0	0.89	0.814	0.914	-0.17	-0.3	-0.13	5669.5	6369.3	6966.8				5669.5	6369.3	6966.8	High	High	High	1
FALSE	High	Master Protein	E5KSX8	Mitochondrial transcription factor A OS=Homo sapiens OX=9606 PE=4 SV=1	0	13.962	21	7	7	7	246	29.1	9.72	15.21	7				Pf00505, Pf09011							0	0	0.89	0.744	0.836	-0.17	-0.43	-0.26	2013.7	2263.2	2707.8				2013.7	2263.2	2707.8	High	High	High	1
FALSE	High	Master Protein	Q53FS4	Lectin, mannose-binding, 1 variant (Fragment) OS=Homo sapiens OX=9606 PE=2 SV=1	0	8.78	7	2	2	2	510	57.5	6.81	7.54	2				Pf03388							0	0	0.89	0.781	0.877	-0.17	-0.36	-0.19	140.6	157.9	180				140.6	157.9	180	High	High	High	1
[truncated: 1,102 more rows]
